# Supplementary material for: Characterization of a novel Helitron family in insect genomes: insights into classification, evolution and horizontal transfer
Source: Mob DNA. 2019 May 31;10:25. doi: 10.1186/s13100-019-0165-4 (PMC6544945; doi:10.1186/s13100-019-0165-4)
Supplement: Supplementary file 2 — Table S1. List of copies of the Helitron based on searches of WGS database in C. suppressalis. Table S2. Estimates of evolutionary divergence between Hel1 transposon of 28 speices . The number of base differences per site from between sequences are shown. The analysis involved 34 nucleotide sequences. Codon positions included were 1st + 2nd + 3rd + Noncoding. All ambiguous positions were removed for each sequence pair. There were a total of 131 positions in the final dataset. Evolutionary analyses were conducted in MEGA7.0. (XLSX 66 kb) [file 13100_2019_165_MOESM2_ESM.xlsx]

## Sheet: Table S1
Table S1. List of copies of the Helitron based on searches of WGS database in C. suppressalis
Subject ids (wgs)	% identity	Alignment length	Query start	Query end	Subject start	Subject end	E value
gi|618091537|gb|ANCD01162953.1|	82.54	126	30	151	280	166	8.25e-29
gi|618164512|gb|ANCD01126538.1|	83.237	173	1	151	1057	1229	8.24e-48
gi|617968915|gb|ANCD01214090.1|	83.594	128	1	128	2656	2550	2.52e-35
gi|617991282|gb|ANCD01202930.1|	83.688	141	1	141	3412	3295	1.7e-37
gi|618083193|gb|ANCD01167123.1|	83.871	124	1	124	604	486	8.25e-29
gi|618027738|gb|ANCD01189481.1|	86.047	172	1	151	906	735	1.07e-52
gi|618266815|gb|ANCD01075562.1|	86.525	141	1	124	826	686	6.34e-43
gi|618405241|gb|ANCD01006370.1|	86.792	159	1	151	1450	1596	1.94e-49
gi|618313293|gb|ANCD01052382.1|	87.591	137	1	122	2673	2809	5.2e-44
gi|617943093|gb|ANCD01226984.1|	88.125	160	1	141	1554	1713	7.22e-55
gi|617904774|gb|ANCD01246136.1|	88.462	156	1	151	3829	3973	1.59e-50
gi|618320493|gb|ANCD01048781.1|	88.652	141	1	141	429	300	4.27e-45
gi|618306048|gb|ANCD01055984.1|	89.677	155	1	151	1406	1263	8.8e-54
gi|618031147|gb|ANCD01188330.1|	90	160	1	151	2258	2099	7.22e-55
gi|618337427|gb|ANCD01040309.1|	90.182	275	3	257	2270	2544	2.36e-105
gi|618297729|gb|ANCD01060155.1|	90.323	155	1	151	3597	3742	7.22e-55
gi|618358196|gb|ANCD01029939.1|	90.323	155	1	151	1992	2137	7.22e-55
gi|618297319|gb|ANCD01060366.1|	90.446	157	1	151	1294	1444	2.52e-54
gi|617987201|gb|ANCD01204973.1|	90.545	275	1	257	599	873	1.59e-107
gi|618302409|gb|ANCD01057824.1|	90.556	180	1	168	4861	5037	1.22e-64
gi|618153594|gb|ANCD01131968.1|	91.241	137	1	137	340	472	1e-46
gi|618043359|gb|ANCD01184104.1|	91.613	155	1	151	1064	915	1.7e-56
gi|618306172|gb|ANCD01055914.1|	91.716	169	5	170	65	229	6.33e-62
gi|618273426|gb|ANCD01072230.1|	91.935	124	1	124	327	214	4.27e-45
gi|618401351|gb|ANCD01008308.1|	92.029	138	1	127	34	171	1.31e-51
gi|618120487|gb|ANCD01148505.1|	92.105	152	4	151	4597	4741	1.7e-56
gi|618337876|gb|ANCD01040085.1|	92.258	155	1	151	2937	3091	1.39e-57
gi|618080987|gb|ANCD01168231.1|	92.262	168	1	168	465	307	1.49e-63
gi|618149834|gb|ANCD01133865.1|	92.814	167	1	164	1622	1456	4.27e-64
gi|618337650|gb|ANCD01040198.1|	93.548	155	1	151	424	578	2.69e-60
gi|618106858|gb|ANCD01155310.1|	93.548	155	4	151	2069	2223	9.4e-60
gi|618359627|gb|ANCD01029222.1|	93.548	155	1	151	258	105	3.28e-59
gi|618277924|gb|ANCD01070013.1|	94.194	155	1	151	2947	2797	2.21e-61
gi|618040495|gb|ANCD01185090.1|	94.34	159	1	151	1050	892	1.49e-63
gi|617970096|gb|ANCD01213499.1|	94.483	145	1	142	1008	864	5.93e-56
gi|618323125|gb|ANCD01047452.1|	94.643	168	1	168	6359	6524	1.94e-68
gi|618022956|gb|ANCD01191141.1|	94.656	131	1	124	433	303	4.56e-51
gi|618070853|gb|ANCD01173315.1|	94.706	170	5	168	330	163	1.59e-69
gi|618102561|gb|ANCD01157448.1|	94.771	153	3	151	430	278	6.33e-62
gi|618395094|gb|ANCD01011466.1|	94.839	155	1	151	778	932	5.2e-63
gi|618113439|gb|ANCD01152017.1|	94.839	155	1	151	571	725	5.2e-63
gi|618192042|gb|ANCD01112855.1|	94.839	155	1	151	337	491	5.2e-63
gi|618215732|gb|ANCD01101004.1|	94.839	155	1	151	979	825	5.2e-63
gi|618259158|gb|ANCD01079373.1|	94.839	155	1	151	420	574	5.2e-63
gi|618334971|gb|ANCD01041533.1|	94.839	155	1	151	1401	1247	5.2e-63
gi|618411983|gb|ANCD01002981.1|	94.839	155	1	151	525	371	5.2e-63
gi|618117058|gb|ANCD01150218.1|	94.839	155	1	151	5372	5524	1.81e-62
gi|618394627|gb|ANCD01011700.1|	94.839	155	1	151	103	256	6.33e-62
gi|618273952|gb|ANCD01071989.1|	95	100	56	151	1163	1262	1.7e-37
gi|618249644|gb|ANCD01084115.1|	95.035	141	15	151	963	824	5.93e-56
gi|618232226|gb|ANCD01092785.1|	95.105	143	1	140	264	406	1.39e-57
gi|618014273|gb|ANCD01194098.1|	95.2	125	31	151	897	1021	1.94e-49
gi|618257958|gb|ANCD01079969.1|	95.238	168	1	168	4761	4596	1.59e-69
gi|618410960|gb|ANCD01003495.1|	95.349	129	1	124	1837	1965	1.59e-50
gi|617908623|gb|ANCD01244220.1|	95.484	155	1	151	954	1108	1.22e-64
gi|617916168|gb|ANCD01240451.1|	95.484	155	1	151	3517	3671	1.22e-64
gi|617986450|gb|ANCD01205345.1|	95.484	155	1	151	467	313	1.22e-64
gi|617990659|gb|ANCD01203241.1|	95.484	155	1	151	917	1071	1.22e-64
gi|618051960|gb|ANCD01181113.1|	95.484	155	1	151	377	223	1.22e-64
gi|618076731|gb|ANCD01170331.1|	95.484	155	1	151	347	193	1.22e-64
gi|618095614|gb|ANCD01160928.1|	95.484	155	1	151	1486	1640	1.22e-64
gi|618133537|gb|ANCD01141992.1|	95.484	155	1	151	233	79	1.22e-64
gi|618181884|gb|ANCD01117884.1|	95.484	155	1	151	1188	1034	1.22e-64
gi|618218043|gb|ANCD01099851.1|	95.484	155	1	151	9208	9054	1.22e-64
gi|618227512|gb|ANCD01095138.1|	95.484	155	1	151	1172	1018	1.22e-64
gi|618230631|gb|ANCD01093573.1|	95.484	155	1	151	1572	1726	1.22e-64
gi|618307904|gb|ANCD01055072.1|	95.484	155	1	151	3258	3412	1.22e-64
gi|618332318|gb|ANCD01042852.1|	95.484	155	1	151	2471	2625	1.22e-64
gi|618340689|gb|ANCD01038679.1|	95.484	155	1	151	919	765	1.22e-64
gi|618412233|gb|ANCD01002856.1|	95.484	155	1	151	456	610	1.22e-64
gi|618412181|gb|ANCD01002882.1|	95.484	155	1	151	2213	2060	1.49e-63
gi|617966547|gb|ANCD01215278.1|	95.513	156	1	152	586	431	3.5e-65
gi|618378057|gb|ANCD01020078.1|	95.513	156	1	151	3836	3681	4.27e-64
gi|618031515|gb|ANCD01188202.1|	95.652	115	41	151	1290	1404	1.22e-45
gi|618114266|gb|ANCD01151602.1|	95.745	141	1	141	83	221	1.39e-57
gi|618057748|gb|ANCD01179109.1|	95.804	143	13	151	521	379	3.28e-59
gi|617941830|gb|ANCD01227615.1|	95.93	172	1	168	549	718	8.79e-73
gi|618082121|gb|ANCD01167656.1|	95.968	124	32	151	1227	1104	1.59e-50
gi|617911046|gb|ANCD01243007.1|	95.973	149	7	151	166	314	1.81e-62
gi|618400021|gb|ANCD01008981.1|	96.026	151	5	151	1175	1025	1.49e-63
gi|618258676|gb|ANCD01079610.1|	96.032	126	30	151	472	347	1.31e-51
gi|618116477|gb|ANCD01150506.1|	96.078	153	3	151	731	883	1.22e-64
gi|618190005|gb|ANCD01113868.1|	96.109	257	5	257	1014	758	1.14e-115
gi|618053114|gb|ANCD01180723.1|	96.129	155	1	151	2191	2345	1e-65
gi|618191371|gb|ANCD01113190.1|	96.129	155	1	151	2422	2576	1e-65
gi|617904392|gb|ANCD01246330.1|	96.129	155	1	151	865	1019	1e-65
gi|617907153|gb|ANCD01244946.1|	96.129	155	1	151	841	687	1e-65
gi|617921715|gb|ANCD01237660.1|	96.129	155	1	151	371	217	1e-65
gi|617940413|gb|ANCD01228320.1|	96.129	155	1	151	700	546	1e-65
gi|617948087|gb|ANCD01224479.1|	96.129	155	1	151	256	102	1e-65
gi|617948289|gb|ANCD01224379.1|	96.129	155	1	151	464	310	1e-65
gi|617953765|gb|ANCD01221660.1|	96.129	155	1	151	844	690	1e-65
gi|617963011|gb|ANCD01217036.1|	96.129	155	1	151	781	935	1e-65
gi|617967762|gb|ANCD01214671.1|	96.129	155	1	151	284	130	1e-65
gi|617968293|gb|ANCD01214401.1|	96.129	155	1	151	360	514	1e-65
gi|617971719|gb|ANCD01212685.1|	96.129	155	1	151	83	237	1e-65
gi|617988719|gb|ANCD01204213.1|	96.129	155	1	151	1401	1247	1e-65
gi|618017159|gb|ANCD01193118.1|	96.129	155	1	151	764	918	1e-65
gi|618032917|gb|ANCD01187728.1|	96.129	155	1	151	560	406	1e-65
gi|618053069|gb|ANCD01180738.1|	96.129	155	1	151	2370	2216	1e-65
gi|618076390|gb|ANCD01170499.1|	96.129	155	1	151	296	450	1e-65
gi|618088528|gb|ANCD01164461.1|	96.129	155	1	151	947	1101	1e-65
gi|618089993|gb|ANCD01163725.1|	96.129	155	1	151	569	415	1e-65
gi|618111669|gb|ANCD01152887.1|	96.129	155	1	151	819	973	1e-65
gi|618118664|gb|ANCD01149418.1|	96.129	155	1	151	1585	1739	1e-65
gi|618120557|gb|ANCD01148465.1|	96.129	155	1	151	591	745	1e-65
gi|618153864|gb|ANCD01131818.1|	96.129	155	1	151	2688	2534	1e-65
gi|618163342|gb|ANCD01127129.1|	96.129	155	1	151	232	78	1e-65
gi|618171294|gb|ANCD01123179.1|	96.129	155	1	151	597	443	1e-65
gi|618172619|gb|ANCD01122524.1|	96.129	155	1	151	99	253	1e-65
gi|618177250|gb|ANCD01120215.1|	96.129	155	1	151	694	540	1e-65
gi|618177701|gb|ANCD01119980.1|	96.129	155	1	151	257	103	1e-65
gi|618183671|gb|ANCD01117007.1|	96.129	155	1	151	4488	4642	1e-65
gi|618187841|gb|ANCD01114940.1|	96.129	155	1	151	730	576	1e-65
gi|618191508|gb|ANCD01113124.1|	96.129	155	1	151	1561	1715	1e-65
gi|618206533|gb|ANCD01105630.1|	96.129	155	1	151	1158	1312	1e-65
gi|618206875|gb|ANCD01105460.1|	96.129	155	1	151	5671	5517	1e-65
gi|618218289|gb|ANCD01099728.1|	96.129	155	1	151	1127	973	1e-65
gi|618218999|gb|ANCD01099373.1|	96.129	155	1	151	707	861	1e-65
gi|618219497|gb|ANCD01099120.1|	96.129	155	1	151	4049	4203	1e-65
gi|618229440|gb|ANCD01094167.1|	96.129	155	1	151	459	305	1e-65
gi|618233327|gb|ANCD01092229.1|	96.129	155	1	151	202	356	1e-65
gi|618236098|gb|ANCD01090839.1|	96.129	155	1	151	350	504	1e-65
gi|618238663|gb|ANCD01089572.1|	96.129	155	1	151	1116	1270	1e-65
gi|618248603|gb|ANCD01084636.1|	96.129	155	1	151	346	192	1e-65
gi|618252584|gb|ANCD01082641.1|	96.129	155	1	151	90	244	1e-65
gi|618254422|gb|ANCD01081742.1|	96.129	155	1	151	264	110	1e-65
gi|618255865|gb|ANCD01081022.1|	96.129	155	1	151	1439	1593	1e-65
gi|618262809|gb|ANCD01077544.1|	96.129	155	1	151	3203	3049	1e-65
gi|618263611|gb|ANCD01077140.1|	96.129	155	1	151	2093	2247	1e-65
gi|618266615|gb|ANCD01075662.1|	96.129	155	1	151	817	971	1e-65
gi|618268088|gb|ANCD01074920.1|	96.129	155	1	151	1122	968	1e-65
gi|618269589|gb|ANCD01074156.1|	96.129	155	1	151	3809	3655	1e-65
gi|618273985|gb|ANCD01071976.1|	96.129	155	1	151	1951	1797	1e-65
gi|618277118|gb|ANCD01070411.1|	96.129	155	1	151	311	157	1e-65
gi|618285508|gb|ANCD01066286.1|	96.129	155	1	151	140	294	1e-65
gi|618287136|gb|ANCD01065464.1|	96.129	155	1	151	439	593	1e-65
gi|618289827|gb|ANCD01064124.1|	96.129	155	1	151	517	363	1e-65
gi|618290170|gb|ANCD01063952.1|	96.129	155	1	151	1477	1631	1e-65
gi|618296953|gb|ANCD01060553.1|	96.129	155	1	151	558	404	1e-65
gi|618303006|gb|ANCD01057526.1|	96.129	155	1	151	1438	1592	1e-65
gi|618313145|gb|ANCD01052456.1|	96.129	155	1	151	435	281	1e-65
gi|618315581|gb|ANCD01051236.1|	96.129	155	1	151	794	948	1e-65
gi|618321429|gb|ANCD01048301.1|	96.129	155	1	151	1450	1296	1e-65
gi|618326344|gb|ANCD01045850.1|	96.129	155	1	151	257	103	1e-65
gi|618335070|gb|ANCD01041483.1|	96.129	155	1	151	1322	1168	1e-65
gi|618338516|gb|ANCD01039765.1|	96.129	155	1	151	73	227	1e-65
gi|618339591|gb|ANCD01039229.1|	96.129	155	1	151	265	419	1e-65
gi|618349807|gb|ANCD01034115.1|	96.129	155	1	151	2243	2397	1e-65
gi|618371076|gb|ANCD01023567.1|	96.129	155	1	151	562	716	1e-65
gi|618394751|gb|ANCD01011638.1|	96.129	155	1	151	1303	1149	1e-65
gi|618395094|gb|ANCD01011466.1|	96.129	155	1	151	963	1117	1e-65
gi|618397014|gb|ANCD01010491.1|	96.129	155	1	151	1440	1594	1e-65
gi|618399690|gb|ANCD01009147.1|	96.129	155	1	151	495	649	1e-65
gi|618399847|gb|ANCD01009068.1|	96.129	155	1	151	441	287	1e-65
gi|618403452|gb|ANCD01007243.1|	96.129	155	1	151	2423	2269	1e-65
gi|618412351|gb|ANCD01002797.1|	96.129	155	1	151	93	247	1e-65
gi|618415624|gb|ANCD01001125.1|	96.129	155	1	151	939	1093	1e-65
gi|617953749|gb|ANCD01221668.1|	96.154	156	1	152	3535	3690	2.87e-66
gi|618100856|gb|ANCD01158301.1|	96.154	156	1	152	621	776	2.87e-66
gi|618088544|gb|ANCD01164452.1|	96.154	156	1	151	257	412	3.5e-65
gi|618181257|gb|ANCD01118194.1|	96.203	158	1	154	1531	1374	2.36e-67
gi|618393405|gb|ANCD01012323.1|	96.296	135	21	151	506	372	1.7e-56
gi|618129368|gb|ANCD01144079.1|	96.35	137	19	151	626	490	1.39e-57
gi|617952708|gb|ANCD01222183.1|	96.364	110	2	111	4816	4925	1.49e-44
gi|618085247|gb|ANCD01166094.1|	96.622	148	8	151	201	348	1.49e-63
gi|617916039|gb|ANCD01240516.1|	96.644	149	7	151	245	393	4.27e-64
gi|618057617|gb|ANCD01179158.1|	96.644	149	7	151	1180	1032	4.27e-64
gi|618092771|gb|ANCD01162336.1|	96.644	149	7	151	648	500	4.27e-64
gi|618152192|gb|ANCD01132688.1|	96.644	149	7	151	265	117	4.27e-64
gi|618417803|gb|ANCD01000031.1|	96.667	150	1	150	2547	2696	1.22e-64
gi|618315402|gb|ANCD01051316.1|	96.689	151	5	151	707	857	3.5e-65
gi|617952588|gb|ANCD01222243.1|	96.689	151	5	151	1121	971	3.5e-65
gi|618013017|gb|ANCD01194534.1|	96.689	151	5	151	2922	2772	3.5e-65
gi|618102779|gb|ANCD01157339.1|	96.689	151	5	151	7856	8006	3.5e-65
gi|618103311|gb|ANCD01157071.1|	96.689	151	5	151	776	626	3.5e-65
gi|618112799|gb|ANCD01152324.1|	96.689	151	5	151	292	442	3.5e-65
gi|618122315|gb|ANCD01147578.1|	96.689	151	5	151	676	826	3.5e-65
gi|618152902|gb|ANCD01132312.1|	96.689	151	5	151	661	511	3.5e-65
gi|618204935|gb|ANCD01106420.1|	96.689	151	5	151	3127	3277	3.5e-65
gi|618266565|gb|ANCD01075687.1|	96.689	151	5	151	6736	6586	3.5e-65
gi|617923515|gb|ANCD01236762.1|	96.711	152	4	151	2016	1865	1e-65
gi|618168623|gb|ANCD01124509.1|	96.711	152	4	151	1428	1579	1e-65
gi|617934667|gb|ANCD01231203.1|	96.732	153	3	151	1028	876	2.87e-66
gi|618371141|gb|ANCD01023534.1|	96.732	153	3	151	242	90	2.87e-66
gi|618397032|gb|ANCD01010482.1|	96.732	153	3	151	963	1115	2.87e-66
gi|618238901|gb|ANCD01089450.1|	96.774	155	1	151	641	487	2.36e-67
gi|617904913|gb|ANCD01246067.1|	96.774	155	1	151	804	650	2.36e-67
gi|617905720|gb|ANCD01245662.1|	96.774	155	1	151	452	606	2.36e-67
gi|617911869|gb|ANCD01242596.1|	96.774	155	1	151	602	756	2.36e-67
gi|617912015|gb|ANCD01242523.1|	96.774	155	1	151	463	309	2.36e-67
gi|617912814|gb|ANCD01242124.1|	96.774	155	1	151	1065	1219	2.36e-67
gi|617913024|gb|ANCD01242019.1|	96.774	155	1	151	189	343	2.36e-67
gi|617913169|gb|ANCD01241951.1|	96.774	155	1	151	1171	1017	2.36e-67
gi|617917231|gb|ANCD01239920.1|	96.774	155	1	151	305	459	2.36e-67
gi|617917901|gb|ANCD01239585.1|	96.774	155	1	151	194	348	2.36e-67
gi|617922411|gb|ANCD01237312.1|	96.774	155	1	151	2599	2445	2.36e-67
gi|617934741|gb|ANCD01231166.1|	96.774	155	1	151	1899	1745	2.36e-67
gi|617935673|gb|ANCD01230702.1|	96.774	155	1	151	961	807	2.36e-67
gi|617950629|gb|ANCD01223215.1|	96.774	155	1	151	321	167	2.36e-67
gi|617955599|gb|ANCD01220737.1|	96.774	155	1	151	631	785	2.36e-67
gi|617959118|gb|ANCD01218981.1|	96.774	155	1	151	343	497	2.36e-67
gi|617961794|gb|ANCD01217649.1|	96.774	155	1	151	386	232	2.36e-67
gi|617965324|gb|ANCD01215897.1|	96.774	155	1	151	926	772	2.36e-67
gi|617965399|gb|ANCD01215855.1|	96.774	155	1	151	396	242	2.36e-67
gi|617966376|gb|ANCD01215363.1|	96.774	155	1	151	254	100	2.36e-67
gi|617968446|gb|ANCD01214324.1|	96.774	155	1	151	1057	1211	2.36e-67
gi|617977720|gb|ANCD01209684.1|	96.774	155	1	151	421	575	2.36e-67
gi|617979031|gb|ANCD01209022.1|	96.774	155	1	151	9237	9083	2.36e-67
gi|617979182|gb|ANCD01208947.1|	96.774	155	1	151	333	487	2.36e-67
gi|617982092|gb|ANCD01207492.1|	96.774	155	1	151	585	431	2.36e-67
gi|617983487|gb|ANCD01206801.1|	96.774	155	1	151	1855	1701	2.36e-67
gi|617988739|gb|ANCD01204203.1|	96.774	155	1	151	660	506	2.36e-67
gi|617988800|gb|ANCD01204173.1|	96.774	155	1	151	640	794	2.36e-67
gi|617991294|gb|ANCD01202924.1|	96.774	155	1	151	354	508	2.36e-67
gi|617993776|gb|ANCD01201686.1|	96.774	155	1	151	956	1110	2.36e-67
gi|617994514|gb|ANCD01201321.1|	96.774	155	1	151	1095	941	2.36e-67
gi|618005178|gb|ANCD01197235.1|	96.774	155	1	151	914	1068	2.36e-67
gi|618005919|gb|ANCD01196982.1|	96.774	155	1	151	404	250	2.36e-67
gi|618010995|gb|ANCD01195222.1|	96.774	155	1	151	1321	1167	2.36e-67
gi|618016450|gb|ANCD01193363.1|	96.774	155	1	151	299	145	2.36e-67
gi|618027426|gb|ANCD01189591.1|	96.774	155	1	151	2010	1856	2.36e-67
gi|618032406|gb|ANCD01187899.1|	96.774	155	1	151	767	613	2.36e-67
gi|618032534|gb|ANCD01187855.1|	96.774	155	1	151	2323	2477	2.36e-67
gi|618037404|gb|ANCD01186165.1|	96.774	155	1	151	287	441	2.36e-67
gi|618039144|gb|ANCD01185567.1|	96.774	155	1	151	133	287	2.36e-67
gi|618040947|gb|ANCD01184936.1|	96.774	155	1	151	444	598	2.36e-67
gi|618041662|gb|ANCD01184687.1|	96.774	155	1	151	1211	1365	2.36e-67
gi|618044029|gb|ANCD01183862.1|	96.774	155	1	151	89	243	2.36e-67
gi|618045190|gb|ANCD01183463.1|	96.774	155	1	151	2588	2742	2.36e-67
gi|618045900|gb|ANCD01183223.1|	96.774	155	1	151	321	475	2.36e-67
gi|618051098|gb|ANCD01181405.1|	96.774	155	1	151	247	93	2.36e-67
gi|618051273|gb|ANCD01181346.1|	96.774	155	1	151	2808	2962	2.36e-67
gi|618053114|gb|ANCD01180723.1|	96.774	155	1	151	2860	2706	2.36e-67
gi|618056377|gb|ANCD01179594.1|	96.774	155	1	151	1648	1802	2.36e-67
gi|618057022|gb|ANCD01179371.1|	96.774	155	1	151	902	1056	2.36e-67
gi|618057101|gb|ANCD01179342.1|	96.774	155	1	151	598	752	2.36e-67
gi|618057414|gb|ANCD01179235.1|	96.774	155	1	151	1440	1594	2.36e-67
gi|618057486|gb|ANCD01179211.1|	96.774	155	1	151	502	656	2.36e-67
gi|618058860|gb|ANCD01178721.1|	96.774	155	1	151	3205	3359	2.36e-67
gi|618060343|gb|ANCD01178210.1|	96.774	155	1	151	1346	1192	2.36e-67
gi|618062117|gb|ANCD01177590.1|	96.774	155	1	151	514	360	2.36e-67
gi|618062763|gb|ANCD01177370.1|	96.774	155	1	151	9686	9840	2.36e-67
gi|618068699|gb|ANCD01175285.1|	96.774	155	1	151	1628	1782	2.36e-67
gi|618070179|gb|ANCD01173805.1|	96.774	155	1	151	189	343	2.36e-67
gi|618070181|gb|ANCD01173803.1|	96.774	155	1	151	498	344	2.36e-67
gi|618070570|gb|ANCD01173459.1|	96.774	155	1	151	811	965	2.36e-67
gi|618072880|gb|ANCD01172261.1|	96.774	155	1	151	293	447	2.36e-67
gi|618079140|gb|ANCD01169134.1|	96.774	155	1	151	1453	1607	2.36e-67
gi|618080869|gb|ANCD01168290.1|	96.774	155	1	151	3431	3585	2.36e-67
gi|618083102|gb|ANCD01167169.1|	96.774	155	1	151	348	194	2.36e-67
gi|618083315|gb|ANCD01167059.1|	96.774	155	1	151	197	351	2.36e-67
gi|618086457|gb|ANCD01165479.1|	96.774	155	1	151	400	246	2.36e-67
gi|618087076|gb|ANCD01165172.1|	96.774	155	1	151	5565	5411	2.36e-67
gi|618087088|gb|ANCD01165166.1|	96.774	155	1	151	745	591	2.36e-67
gi|618088055|gb|ANCD01164684.1|	96.774	155	1	151	545	391	2.36e-67
gi|618088071|gb|ANCD01164676.1|	96.774	155	1	151	84	238	2.36e-67
gi|618088789|gb|ANCD01164328.1|	96.774	155	1	151	556	710	2.36e-67
gi|618090727|gb|ANCD01163357.1|	96.774	155	1	151	1236	1390	2.36e-67
gi|618096616|gb|ANCD01160429.1|	96.774	155	1	151	5073	5227	2.36e-67
gi|618096908|gb|ANCD01160282.1|	96.774	155	1	151	1632	1786	2.36e-67
gi|618096997|gb|ANCD01160237.1|	96.774	155	1	151	5226	5072	2.36e-67
gi|618098453|gb|ANCD01159511.1|	96.774	155	1	151	1189	1035	2.36e-67
gi|618099886|gb|ANCD01158795.1|	96.774	155	1	151	609	455	2.36e-67
gi|618103509|gb|ANCD01156972.1|	96.774	155	1	151	285	439	2.36e-67
gi|618110004|gb|ANCD01153727.1|	96.774	155	1	151	529	375	2.36e-67
gi|618110452|gb|ANCD01153492.1|	96.774	155	1	151	961	1115	2.36e-67
gi|618110963|gb|ANCD01153241.1|	96.774	155	1	151	444	290	2.36e-67
gi|618113863|gb|ANCD01151805.1|	96.774	155	1	151	245	91	2.36e-67
gi|618117205|gb|ANCD01150144.1|	96.774	155	1	151	562	716	2.36e-67
gi|618117927|gb|ANCD01149782.1|	96.774	155	1	151	727	573	2.36e-67
gi|618119891|gb|ANCD01148804.1|	96.774	155	1	151	123	277	2.36e-67
gi|618120487|gb|ANCD01148505.1|	96.774	155	1	151	4772	4926	2.36e-67
gi|618120487|gb|ANCD01148505.1|	96.774	155	1	151	4957	5111	2.36e-67
gi|618122553|gb|ANCD01147456.1|	96.774	155	1	151	1306	1460	2.36e-67
gi|618127294|gb|ANCD01145108.1|	96.774	155	1	151	193	39	2.36e-67
gi|618130111|gb|ANCD01143702.1|	96.774	155	1	151	1171	1325	2.36e-67
gi|618130223|gb|ANCD01143646.1|	96.774	155	1	151	83	237	2.36e-67
gi|618130629|gb|ANCD01143443.1|	96.774	155	1	151	2339	2185	2.36e-67
gi|618132780|gb|ANCD01142372.1|	96.774	155	1	151	1358	1512	2.36e-67
gi|618134185|gb|ANCD01141668.1|	96.774	155	1	151	268	422	2.36e-67
gi|618136228|gb|ANCD01140648.1|	96.774	155	1	151	1233	1387	2.36e-67
gi|618136852|gb|ANCD01140334.1|	96.774	155	1	151	712	558	2.36e-67
gi|618137083|gb|ANCD01140219.1|	96.774	155	1	151	2717	2563	2.36e-67
gi|618143088|gb|ANCD01137240.1|	96.774	155	1	151	1185	1339	2.36e-67
gi|618149315|gb|ANCD01134126.1|	96.774	155	1	151	7747	7593	2.36e-67
gi|618150354|gb|ANCD01133615.1|	96.774	155	1	151	3732	3886	2.36e-67
gi|618155973|gb|ANCD01130761.1|	96.774	155	1	151	567	413	2.36e-67
gi|618156806|gb|ANCD01130330.1|	96.774	155	1	151	214	368	2.36e-67
gi|618158421|gb|ANCD01129529.1|	96.774	155	1	151	166	320	2.36e-67
gi|618162530|gb|ANCD01127524.1|	96.774	155	1	151	4019	3865	2.36e-67
gi|618163776|gb|ANCD01126908.1|	96.774	155	1	151	440	594	2.36e-67
gi|618167167|gb|ANCD01125227.1|	96.774	155	1	151	3502	3656	2.36e-67
gi|618174896|gb|ANCD01121377.1|	96.774	155	1	151	2204	2050	2.36e-67
gi|618175449|gb|ANCD01121101.1|	96.774	155	1	151	471	625	2.36e-67
gi|618176349|gb|ANCD01120662.1|	96.774	155	1	151	5294	5140	2.36e-67
gi|618176779|gb|ANCD01120447.1|	96.774	155	1	151	1210	1056	2.36e-67
gi|618181778|gb|ANCD01117937.1|	96.774	155	1	151	3282	3436	2.36e-67
gi|618187877|gb|ANCD01114926.1|	96.774	155	1	151	1147	1301	2.36e-67
gi|618190428|gb|ANCD01113657.1|	96.774	155	1	151	1044	890	2.36e-67
gi|618191371|gb|ANCD01113190.1|	96.774	155	1	151	2806	2960	2.36e-67
gi|618194804|gb|ANCD01111464.1|	96.774	155	1	151	209	55	2.36e-67
gi|618195698|gb|ANCD01111017.1|	96.774	155	1	151	685	839	2.36e-67
gi|618196251|gb|ANCD01110744.1|	96.774	155	1	151	313	159	2.36e-67
gi|618196616|gb|ANCD01110554.1|	96.774	155	1	151	3909	3755	2.36e-67
gi|618196766|gb|ANCD01110479.1|	96.774	155	1	151	3593	3439	2.36e-67
gi|618199467|gb|ANCD01109138.1|	96.774	155	1	151	765	611	2.36e-67
gi|618205613|gb|ANCD01106082.1|	96.774	155	1	151	414	568	2.36e-67
gi|618207115|gb|ANCD01105340.1|	96.774	155	1	151	92	246	2.36e-67
gi|618208385|gb|ANCD01104698.1|	96.774	155	1	151	845	999	2.36e-67
gi|618208675|gb|ANCD01104553.1|	96.774	155	1	151	1000	846	2.36e-67
gi|618209432|gb|ANCD01104174.1|	96.774	155	1	151	816	662	2.36e-67
gi|618212298|gb|ANCD01102726.1|	96.774	155	1	151	848	1002	2.36e-67
gi|618212678|gb|ANCD01102536.1|	96.774	155	1	151	1667	1513	2.36e-67
gi|618213386|gb|ANCD01102182.1|	96.774	155	1	151	456	610	2.36e-67
gi|618213802|gb|ANCD01101971.1|	96.774	155	1	151	8706	8552	2.36e-67
gi|618218253|gb|ANCD01099746.1|	96.774	155	1	151	265	111	2.36e-67
gi|618219167|gb|ANCD01099285.1|	96.774	155	1	151	6198	6044	2.36e-67
gi|618219369|gb|ANCD01099184.1|	96.774	155	1	151	301	455	2.36e-67
gi|618219676|gb|ANCD01099031.1|	96.774	155	1	151	552	398	2.36e-67
gi|618221087|gb|ANCD01098337.1|	96.774	155	1	151	129	283	2.36e-67
gi|618223880|gb|ANCD01096943.1|	96.774	155	1	151	1967	2121	2.36e-67
gi|618225169|gb|ANCD01096290.1|	96.774	155	1	151	1534	1380	2.36e-67
gi|618225169|gb|ANCD01096290.1|	96.774	155	1	151	1719	1565	2.36e-67
gi|618226112|gb|ANCD01095814.1|	96.774	155	1	151	835	681	2.36e-67
gi|618229320|gb|ANCD01094227.1|	96.774	155	1	151	140	294	2.36e-67
gi|618231321|gb|ANCD01093229.1|	96.774	155	1	151	377	223	2.36e-67
gi|618232505|gb|ANCD01092640.1|	96.774	155	1	151	7444	7598	2.36e-67
gi|618233217|gb|ANCD01092284.1|	96.774	155	1	151	1509	1663	2.36e-67
gi|618233594|gb|ANCD01092097.1|	96.774	155	1	151	4114	3960	2.36e-67
gi|618237138|gb|ANCD01090325.1|	96.774	155	1	151	475	629	2.36e-67
gi|618238961|gb|ANCD01089424.1|	96.774	155	1	151	229	75	2.36e-67
gi|618242537|gb|ANCD01087640.1|	96.774	155	1	151	238	392	2.36e-67
gi|618243040|gb|ANCD01087393.1|	96.774	155	1	151	1196	1042	2.36e-67
gi|618249108|gb|ANCD01084383.1|	96.774	155	1	151	859	705	2.36e-67
gi|618251976|gb|ANCD01082943.1|	96.774	155	1	151	615	769	2.36e-67
gi|618254818|gb|ANCD01081545.1|	96.774	155	1	151	1476	1322	2.36e-67
gi|618256932|gb|ANCD01080487.1|	96.774	155	1	151	493	647	2.36e-67
gi|618257233|gb|ANCD01080334.1|	96.774	155	1	151	931	777	2.36e-67
gi|618259504|gb|ANCD01079184.1|	96.774	155	1	151	540	694	2.36e-67
gi|618264643|gb|ANCD01076633.1|	96.774	155	1	151	1769	1615	2.36e-67
gi|618267824|gb|ANCD01075052.1|	96.774	155	1	151	29	183	2.36e-67
gi|618270136|gb|ANCD01073882.1|	96.774	155	1	151	367	521	2.36e-67
gi|618272169|gb|ANCD01072863.1|	96.774	155	1	151	1117	963	2.36e-67
gi|618274542|gb|ANCD01071701.1|	96.774	155	1	151	1025	1179	2.36e-67
gi|618275569|gb|ANCD01071176.1|	96.774	155	1	151	1398	1244	2.36e-67
gi|618275982|gb|ANCD01070981.1|	96.774	155	1	151	1082	928	2.36e-67
gi|618277947|gb|ANCD01070003.1|	96.774	155	1	151	504	350	2.36e-67
gi|618278633|gb|ANCD01069654.1|	96.774	155	1	151	2285	2439	2.36e-67
gi|618282435|gb|ANCD01067769.1|	96.774	155	1	151	336	490	2.36e-67
gi|618282797|gb|ANCD01067596.1|	96.774	155	1	151	1093	1247	2.36e-67
gi|618283417|gb|ANCD01067298.1|	96.774	155	1	151	3455	3609	2.36e-67
gi|618283643|gb|ANCD01067199.1|	96.774	155	1	151	185	339	2.36e-67
gi|618284639|gb|ANCD01066725.1|	96.774	155	1	151	163	317	2.36e-67
gi|618285205|gb|ANCD01066442.1|	96.774	155	1	151	1500	1654	2.36e-67
gi|618286631|gb|ANCD01065720.1|	96.774	155	1	151	654	808	2.36e-67
gi|618288156|gb|ANCD01064967.1|	96.774	155	1	151	809	655	2.36e-67
gi|618289196|gb|ANCD01064439.1|	96.774	155	1	151	5727	5881	2.36e-67
gi|618296526|gb|ANCD01060767.1|	96.774	155	1	151	663	817	2.36e-67
gi|618296919|gb|ANCD01060570.1|	96.774	155	1	151	335	181	2.36e-67
gi|618297054|gb|ANCD01060502.1|	96.774	155	1	151	388	234	2.36e-67
gi|618300925|gb|ANCD01058564.1|	96.774	155	1	151	154	308	2.36e-67
gi|618304493|gb|ANCD01056779.1|	96.774	155	1	151	1447	1293	2.36e-67
gi|618306727|gb|ANCD01055637.1|	96.774	155	1	151	106	260	2.36e-67
gi|618307070|gb|ANCD01055473.1|	96.774	155	1	151	482	328	2.36e-67
gi|618307204|gb|ANCD01055405.1|	96.774	155	1	151	7275	7121	2.36e-67
gi|618309909|gb|ANCD01054072.1|	96.774	155	1	151	2665	2819	2.36e-67
gi|618313083|gb|ANCD01052487.1|	96.774	155	1	151	1664	1818	2.36e-67
gi|618316301|gb|ANCD01050876.1|	96.774	155	1	151	1838	1684	2.36e-67
gi|618318984|gb|ANCD01049536.1|	96.774	155	1	151	4975	4821	2.36e-67
gi|618319767|gb|ANCD01049144.1|	96.774	155	1	151	11135	10981	2.36e-67
gi|618322161|gb|ANCD01047934.1|	96.774	155	1	151	385	231	2.36e-67
gi|618323143|gb|ANCD01047443.1|	96.774	155	1	151	1037	883	2.36e-67
gi|618328331|gb|ANCD01044858.1|	96.774	155	1	151	280	126	2.36e-67
gi|618329727|gb|ANCD01044144.1|	96.774	155	2	152	759	605	2.36e-67
gi|618332128|gb|ANCD01042947.1|	96.774	155	1	151	951	797	2.36e-67
gi|618333656|gb|ANCD01042183.1|	96.774	155	1	151	534	380	2.36e-67
gi|618334905|gb|ANCD01041566.1|	96.774	155	1	151	2514	2668	2.36e-67
gi|618336010|gb|ANCD01041011.1|	96.774	155	1	151	1284	1130	2.36e-67
gi|618337049|gb|ANCD01040498.1|	96.774	155	1	151	2229	2383	2.36e-67
gi|618338414|gb|ANCD01039816.1|	96.774	155	1	151	2991	2837	2.36e-67
gi|618338512|gb|ANCD01039767.1|	96.774	155	1	151	457	303	2.36e-67
gi|618339565|gb|ANCD01039242.1|	96.774	155	1	151	34	188	2.36e-67
gi|618339679|gb|ANCD01039184.1|	96.774	155	1	151	903	749	2.36e-67
gi|618341179|gb|ANCD01038434.1|	96.774	155	1	151	619	465	2.36e-67
gi|618345659|gb|ANCD01036195.1|	96.774	155	1	151	772	618	2.36e-67
gi|618348574|gb|ANCD01034730.1|	96.774	155	1	151	374	220	2.36e-67
gi|618354244|gb|ANCD01031911.1|	96.774	155	1	151	1521	1367	2.36e-67
gi|618361095|gb|ANCD01028491.1|	96.774	155	1	151	4368	4522	2.36e-67
gi|618361464|gb|ANCD01028307.1|	96.774	155	1	151	118	272	2.36e-67
gi|618361697|gb|ANCD01028191.1|	96.774	155	1	151	799	645	2.36e-67
gi|618361753|gb|ANCD01028163.1|	96.774	155	1	151	1649	1495	2.36e-67
gi|618362061|gb|ANCD01028009.1|	96.774	155	1	151	216	370	2.36e-67
gi|618363920|gb|ANCD01027106.1|	96.774	155	1	151	192	346	2.36e-67
gi|618365425|gb|ANCD01026355.1|	96.774	155	1	151	526	372	2.36e-67
gi|618365841|gb|ANCD01026154.1|	96.774	155	1	151	655	501	2.36e-67
gi|618367941|gb|ANCD01025113.1|	96.774	155	1	151	2102	1948	2.36e-67
gi|618371884|gb|ANCD01023159.1|	96.774	155	1	151	397	551	2.36e-67
gi|618373270|gb|ANCD01022462.1|	96.774	155	1	151	1102	1256	2.36e-67
gi|618374964|gb|ANCD01021617.1|	96.774	155	1	151	622	776	2.36e-67
gi|618377101|gb|ANCD01020556.1|	96.774	155	1	151	4367	4521	2.36e-67
gi|618378041|gb|ANCD01020086.1|	96.774	155	1	151	158	312	2.36e-67
gi|618379047|gb|ANCD01019584.1|	96.774	155	1	151	147	301	2.36e-67
gi|618379937|gb|ANCD01019136.1|	96.774	155	1	151	2755	2909	2.36e-67
gi|618380610|gb|ANCD01018796.1|	96.774	155	1	151	536	690	2.36e-67
gi|618381598|gb|ANCD01018297.1|	96.774	155	1	151	4450	4296	2.36e-67
gi|618383971|gb|ANCD01017082.1|	96.774	155	1	151	686	840	2.36e-67
gi|618384464|gb|ANCD01016835.1|	96.774	155	1	151	414	568	2.36e-67
gi|618387278|gb|ANCD01015420.1|	96.774	155	1	151	364	518	2.36e-67
gi|618395402|gb|ANCD01011313.1|	96.774	155	1	151	149	303	2.36e-67
gi|618398948|gb|ANCD01009516.1|	96.774	155	1	151	1321	1167	2.36e-67
gi|618400895|gb|ANCD01008542.1|	96.774	155	1	151	523	369	2.36e-67
gi|618405403|gb|ANCD01006289.1|	96.774	155	1	151	601	755	2.36e-67
gi|618412365|gb|ANCD01002790.1|	96.774	155	1	151	871	1025	2.36e-67
gi|618416603|gb|ANCD01000636.1|	96.774	155	1	151	265	111	2.36e-67
gi|618061547|gb|ANCD01177798.1|	96.795	156	1	152	266	421	6.76e-68
gi|618099101|gb|ANCD01159190.1|	96.795	156	1	152	2	157	6.76e-68
gi|618216633|gb|ANCD01100553.1|	96.795	156	1	152	82	237	6.76e-68
gi|618376881|gb|ANCD01020666.1|	96.795	156	1	152	2885	2730	6.76e-68
gi|618375308|gb|ANCD01021448.1|	96.835	158	4	161	1193	1036	5.55e-69
gi|618249290|gb|ANCD01084292.1|	96.992	133	1	133	154	282	1.7e-56
gi|617918844|gb|ANCD01239115.1|	97.024	168	1	168	3258	3423	7.22e-74
gi|618233474|gb|ANCD01092159.1|	97.024	168	1	168	926	761	7.22e-74
gi|618246468|gb|ANCD01085689.1|	97.024	168	1	168	1096	1261	7.22e-74
gi|618255018|gb|ANCD01081445.1|	97.024	168	1	168	892	727	7.22e-74
gi|618203333|gb|ANCD01107226.1|	97.024	168	1	168	2593	2429	8.79e-73
gi|618166759|gb|ANCD01125431.1|	97.059	136	6	141	336	201	1.14e-58
gi|617945759|gb|ANCD01225648.1|	97.122	139	3	141	287	149	2.69e-60
gi|618078552|gb|ANCD01169422.1|	97.222	144	25	168	12	153	6.33e-62
gi|618271021|gb|ANCD01073441.1|	97.351	151	1	150	3224	3074	1e-65
gi|618093208|gb|ANCD01162119.1|	97.5	160	5	164	1013	1172	1.07e-71
gi|618200939|gb|ANCD01108408.1|	97.561	164	1	164	2874	3037	7.22e-74
gi|618376399|gb|ANCD01020899.1|	97.561	164	1	164	3124	3287	7.22e-74
gi|618399316|gb|ANCD01009331.1|	97.561	164	1	164	299	462	7.22e-74
gi|618410818|gb|ANCD01003566.1|	97.561	164	1	164	493	656	7.22e-74
gi|618112396|gb|ANCD01152524.1|	97.581	124	1	124	1447	1324	3.07e-53
gi|618387190|gb|ANCD01015467.1|	97.581	124	1	124	7592	7472	1.07e-52
gi|617991062|gb|ANCD01203039.1|	97.619	168	1	168	598	763	5.93e-75
gi|618122294|gb|ANCD01147589.1|	97.619	168	1	168	386	551	5.93e-75
gi|618133485|gb|ANCD01142017.1|	97.619	168	1	168	6016	6181	5.93e-75
gi|618186168|gb|ANCD01115766.1|	97.619	168	1	168	1474	1639	5.93e-75
gi|618327428|gb|ANCD01045309.1|	97.619	168	1	168	1075	910	5.93e-75
gi|618347712|gb|ANCD01035162.1|	97.619	168	1	168	901	736	5.93e-75
gi|618385975|gb|ANCD01016085.1|	97.619	168	1	168	1920	2085	5.93e-75
gi|618414276|gb|ANCD01001833.1|	97.619	168	1	168	2170	2005	5.93e-75
gi|618181710|gb|ANCD01117971.1|	97.619	168	1	168	824	661	2.07e-74
gi|617905642|gb|ANCD01245701.1|	97.872	141	1	141	2265	2125	1.81e-62
gi|618173019|gb|ANCD01122324.1|	97.872	141	1	141	923	1063	1.81e-62
gi|618241488|gb|ANCD01088159.1|	97.872	141	1	141	2407	2267	1.81e-62
gi|618268376|gb|ANCD01074776.1|	98	150	1	150	150	2	2.87e-66
gi|618289424|gb|ANCD01064327.1|	98.089	157	5	161	1606	1450	3.74e-71
gi|618109476|gb|ANCD01153992.1|	98.113	159	3	161	1404	1562	3.07e-72
gi|618281465|gb|ANCD01068236.1|	98.113	159	10	168	347	191	1.07e-71
gi|617977127|gb|ANCD01209981.1|	98.137	161	1	161	598	758	2.52e-73
gi|618021919|gb|ANCD01191494.1|	98.148	162	7	168	418	259	2.52e-73
gi|617959152|gb|ANCD01218964.1|	98.148	162	5	164	1020	859	1.07e-71
gi|618002440|gb|ANCD01198175.1|	98.171	164	1	164	2650	2813	5.93e-75
gi|618197048|gb|ANCD01110338.1|	98.171	164	1	164	1782	1619	5.93e-75
gi|618318033|gb|ANCD01050011.1|	98.171	164	5	168	948	1109	2.07e-74
gi|617915180|gb|ANCD01240946.1|	98.214	168	1	168	1263	1428	1.39e-76
gi|617921592|gb|ANCD01237718.1|	98.214	168	1	168	67	232	1.39e-76
gi|617922912|gb|ANCD01237065.1|	98.214	168	1	168	822	657	1.39e-76
gi|617992303|gb|ANCD01202417.1|	98.214	168	1	168	360	195	1.39e-76
gi|618138722|gb|ANCD01139398.1|	98.214	168	1	168	832	997	1.39e-76
gi|618143186|gb|ANCD01137191.1|	98.214	168	1	168	192	357	1.39e-76
gi|618144102|gb|ANCD01136729.1|	98.214	168	1	168	839	1004	1.39e-76
gi|618149286|gb|ANCD01134143.1|	98.214	168	1	168	484	319	1.39e-76
gi|618173557|gb|ANCD01122055.1|	98.214	168	1	168	335	500	1.39e-76
gi|618177332|gb|ANCD01120174.1|	98.214	168	1	168	326	161	1.39e-76
gi|618221505|gb|ANCD01098128.1|	98.214	168	1	168	1698	1863	1.39e-76
gi|618235281|gb|ANCD01091250.1|	98.214	168	1	168	806	971	1.39e-76
gi|618272401|gb|ANCD01072747.1|	98.214	168	1	168	77	242	1.39e-76
gi|618281964|gb|ANCD01067988.1|	98.214	168	1	168	210	45	1.39e-76
gi|618317137|gb|ANCD01050458.1|	98.214	168	1	168	12964	12799	1.39e-76
gi|618335048|gb|ANCD01041494.1|	98.214	168	1	168	200	35	1.39e-76
gi|618352034|gb|ANCD01033007.1|	98.214	168	1	168	399	564	1.39e-76
gi|618358114|gb|ANCD01029980.1|	98.214	168	1	168	256	91	1.39e-76
gi|618362221|gb|ANCD01027929.1|	98.214	168	1	168	1415	1250	1.39e-76
gi|618362729|gb|ANCD01027691.1|	98.214	168	1	168	203	368	1.39e-76
gi|618363762|gb|ANCD01027181.1|	98.214	168	1	168	13762	13597	1.39e-76
gi|618209952|gb|ANCD01103909.1|	98.246	114	1	114	115	2	1.94e-49
gi|618295775|gb|ANCD01061142.1|	98.333	120	5	124	2369	2250	1.07e-52
gi|618130803|gb|ANCD01143356.1|	98.387	124	1	124	584	461	7.22e-55
gi|618190161|gb|ANCD01113790.1|	98.387	124	1	124	6491	6368	7.22e-55
gi|618364253|gb|ANCD01026945.1|	98.387	124	1	124	305	182	7.22e-55
gi|618336652|gb|ANCD01040699.1|	98.444	257	1	257	345	598	8.21e-124
gi|618385973|gb|ANCD01016086.1|	98.444	257	1	257	1526	1781	2.87e-123
gi|618007391|gb|ANCD01196470.1|	98.5	200	1	200	126	325	1.7e-94
gi|618383399|gb|ANCD01017368.1|	98.519	135	1	135	177	311	7.71e-61
gi|618299110|gb|ANCD01059463.1|	98.54	137	1	137	2058	1922	6.33e-62
gi|617948307|gb|ANCD01224370.1|	98.582	141	1	141	558	698	4.27e-64
gi|617967602|gb|ANCD01214751.1|	98.582	141	1	141	444	584	4.27e-64
gi|618126404|gb|ANCD01145554.1|	98.582	141	1	141	2110	1970	4.27e-64
gi|618404948|gb|ANCD01006517.1|	98.582	141	1	141	882	742	4.27e-64
gi|618034893|gb|ANCD01187048.1|	98.661	224	1	224	2576	2354	1.93e-106
gi|618230390|gb|ANCD01093694.1|	98.75	160	1	160	1099	1258	2.07e-74
gi|617990861|gb|ANCD01203140.1|	98.758	161	1	161	431	591	5.93e-75
gi|618359615|gb|ANCD01029228.1|	98.78	164	5	168	1540	1379	1.7e-75
gi|617908508|gb|ANCD01244277.1|	98.78	164	1	164	523	686	1.39e-76
gi|617903902|gb|ANCD01246575.1|	98.81	168	1	168	1765	1600	1.14e-77
gi|618043056|gb|ANCD01184207.1|	98.81	168	1	168	1740	1575	1.14e-77
gi|618075437|gb|ANCD01170974.1|	98.81	168	1	168	69	234	1.14e-77
gi|618076987|gb|ANCD01170202.1|	98.81	168	1	168	2250	2415	1.14e-77
gi|618108423|gb|ANCD01154520.1|	98.81	168	1	168	834	999	1.14e-77
gi|618157762|gb|ANCD01129849.1|	98.81	168	1	168	245	80	1.14e-77
gi|618199063|gb|ANCD01109328.1|	98.81	168	1	168	76	241	1.14e-77
gi|618225494|gb|ANCD01096122.1|	98.81	168	1	168	48	213	1.14e-77
gi|618278878|gb|ANCD01069534.1|	98.81	168	1	168	4178	4013	1.14e-77
gi|618322123|gb|ANCD01047953.1|	98.81	168	1	168	4641	4806	1.14e-77
gi|618359615|gb|ANCD01029228.1|	98.81	168	1	168	1349	1184	1.14e-77
gi|618369114|gb|ANCD01024536.1|	98.81	168	1	168	254	419	1.14e-77
gi|618373470|gb|ANCD01022362.1|	98.81	168	1	168	3006	2841	1.14e-77
gi|618020393|gb|ANCD01192030.1|	98.833	257	1	257	711	455	1.93e-125
gi|618376807|gb|ANCD01020703.1|	98.833	257	1	257	639	895	1.93e-125
gi|618263483|gb|ANCD01077204.1|	99.13	115	1	115	2309	2195	4.56e-51
gi|618101704|gb|ANCD01157880.1|	99.18	122	3	124	790	669	7.22e-55
gi|617918741|gb|ANCD01239166.1|	99.194	124	1	124	459	336	5.93e-56
gi|617930365|gb|ANCD01233336.1|	99.194	124	1	124	531	408	5.93e-56
gi|617956510|gb|ANCD01220281.1|	99.194	124	1	124	409	532	5.93e-56
gi|617979222|gb|ANCD01208927.1|	99.194	124	1	124	676	799	5.93e-56
gi|617984038|gb|ANCD01206527.1|	99.194	124	1	124	1071	948	5.93e-56
gi|618096784|gb|ANCD01160345.1|	99.194	124	1	124	1306	1183	5.93e-56
gi|618101612|gb|ANCD01157925.1|	99.194	124	1	124	5359	5236	5.93e-56
gi|618101796|gb|ANCD01157831.1|	99.194	124	1	124	2384	2261	5.93e-56
gi|618107628|gb|ANCD01154917.1|	99.194	124	1	124	1484	1607	5.93e-56
gi|618176984|gb|ANCD01120348.1|	99.194	124	1	124	5193	5070	5.93e-56
gi|618202182|gb|ANCD01107785.1|	99.194	124	1	124	673	796	5.93e-56
gi|618212582|gb|ANCD01102584.1|	99.194	124	1	124	1787	1910	5.93e-56
gi|618222659|gb|ANCD01097555.1|	99.194	124	1	124	1300	1423	5.93e-56
gi|618223378|gb|ANCD01097195.1|	99.194	124	1	124	752	875	5.93e-56
gi|618225531|gb|ANCD01096101.1|	99.194	124	1	124	579	702	5.93e-56
gi|618236892|gb|ANCD01090453.1|	99.194	124	1	124	1680	1557	5.93e-56
gi|618259006|gb|ANCD01079449.1|	99.194	124	1	124	275	152	5.93e-56
gi|618270424|gb|ANCD01073740.1|	99.194	124	1	124	2373	2496	5.93e-56
gi|618344621|gb|ANCD01036714.1|	99.194	124	1	124	340	217	5.93e-56
gi|618357499|gb|ANCD01030292.1|	99.194	124	1	124	197	74	5.93e-56
gi|618314499|gb|ANCD01051779.1|	99.194	124	1	124	714	592	7.22e-55
gi|617992426|gb|ANCD01202355.1|	99.206	126	3	128	2551	2426	4.87e-57
gi|618244681|gb|ANCD01086587.1|	99.219	128	1	128	1321	1194	4e-58
gi|618035326|gb|ANCD01186899.1|	99.222	257	1	257	2107	2363	4.54e-127
gi|618263499|gb|ANCD01077196.1|	99.222	257	1	257	1096	840	4.54e-127
gi|618333410|gb|ANCD01042306.1|	99.222	257	1	257	153	409	4.54e-127
gi|618095076|gb|ANCD01161197.1|	99.242	132	1	132	1999	2130	2.69e-60
gi|618187375|gb|ANCD01115167.1|	99.242	132	1	132	410	541	2.69e-60
gi|618257904|gb|ANCD01079997.1|	99.265	136	1	136	959	824	1.81e-62
gi|618105298|gb|ANCD01156088.1|	99.27	137	1	137	2084	1948	5.2e-63
gi|618333588|gb|ANCD01042217.1|	99.281	139	3	141	3897	3759	4.27e-64
gi|618231472|gb|ANCD01093154.1|	99.286	140	1	140	4863	5002	1.22e-64
gi|618033179|gb|ANCD01187628.1|	99.286	140	1	139	2158	2297	1.49e-63
gi|617957058|gb|ANCD01220015.1|	99.291	141	1	141	1337	1197	3.5e-65
gi|617987654|gb|ANCD01204747.1|	99.291	141	1	141	344	484	3.5e-65
gi|618043410|gb|ANCD01184087.1|	99.291	141	1	141	393	533	3.5e-65
gi|618094304|gb|ANCD01161585.1|	99.291	141	1	141	213	73	3.5e-65
gi|618181287|gb|ANCD01118178.1|	99.291	141	1	141	629	769	3.5e-65
gi|618193659|gb|ANCD01112048.1|	99.291	141	1	141	1483	1343	3.5e-65
gi|618206943|gb|ANCD01105426.1|	99.291	141	1	141	519	659	3.5e-65
gi|618220300|gb|ANCD01098721.1|	99.291	141	1	141	5351	5211	3.5e-65
gi|618230120|gb|ANCD01093828.1|	99.291	141	1	141	1764	1624	3.5e-65
gi|618261201|gb|ANCD01078349.1|	99.291	141	1	141	569	709	3.5e-65
gi|618273273|gb|ANCD01072298.1|	99.291	141	1	141	59	199	3.5e-65
gi|618283806|gb|ANCD01067129.1|	99.291	141	1	141	17	157	3.5e-65
gi|618329343|gb|ANCD01044337.1|	99.291	141	1	141	791	931	3.5e-65
gi|618373830|gb|ANCD01022186.1|	99.291	141	1	141	839	699	3.5e-65
gi|618171191|gb|ANCD01123231.1|	99.291	141	1	141	1000	861	4.27e-64
gi|618280090|gb|ANCD01068949.1|	99.296	142	1	141	422	281	1.22e-64
gi|617906657|gb|ANCD01245193.1|	99.363	157	5	161	5733	5577	7.22e-74
gi|618000778|gb|ANCD01198763.1|	99.379	161	1	161	1366	1206	4.86e-76
gi|618055203|gb|ANCD01180008.1|	99.379	161	1	161	209	49	4.86e-76
gi|618105209|gb|ANCD01156132.1|	99.379	161	1	161	1664	1824	4.86e-76
gi|618142861|gb|ANCD01137353.1|	99.379	161	1	161	1396	1236	4.86e-76
gi|618147884|gb|ANCD01134856.1|	99.379	161	1	161	1394	1554	4.86e-76
gi|618150179|gb|ANCD01133692.1|	99.379	161	1	161	773	933	4.86e-76
gi|618178207|gb|ANCD01119725.1|	99.379	161	1	161	415	575	4.86e-76
gi|618180795|gb|ANCD01118444.1|	99.379	161	1	161	785	945	4.86e-76
gi|618305171|gb|ANCD01056439.1|	99.379	161	1	161	197	357	4.86e-76
gi|618305557|gb|ANCD01056246.1|	99.379	161	1	161	190	350	4.86e-76
gi|618316766|gb|ANCD01050643.1|	99.379	161	1	161	1217	1377	4.86e-76
gi|618328691|gb|ANCD01044670.1|	99.379	161	1	161	1923	1763	4.86e-76
gi|618340175|gb|ANCD01038936.1|	99.379	161	1	161	899	739	4.86e-76
gi|618340873|gb|ANCD01038587.1|	99.379	161	1	161	226	386	4.86e-76
gi|618366815|gb|ANCD01025678.1|	99.379	161	1	161	507	347	4.86e-76
gi|618150833|gb|ANCD01133371.1|	99.515	206	1	206	459	254	1.81e-100
gi|618389087|gb|ANCD01014489.1|	99.528	212	1	212	1630	1841	1e-103
gi|618356229|gb|ANCD01030924.1|	99.541	218	7	224	902	1119	5.54e-107
gi|618181076|gb|ANCD01118300.1|	99.554	224	1	224	4753	4530	3.06e-110
gi|618377582|gb|ANCD01020316.1|	99.554	224	1	224	1818	2041	3.06e-110
gi|617950619|gb|ANCD01223220.1|	99.611	257	1	257	3008	3264	3.73e-128
gi|617993802|gb|ANCD01201673.1|	99.611	257	1	257	413	157	3.73e-128
gi|618090234|gb|ANCD01163605.1|	99.611	257	1	257	567	823	3.73e-128
gi|618236453|gb|ANCD01090668.1|	99.611	257	1	257	2337	2081	3.73e-128
gi|618309687|gb|ANCD01054183.1|	99.611	257	1	257	425	681	3.73e-128
gi|618332354|gb|ANCD01042834.1|	99.611	257	1	257	1804	1548	3.73e-128
gi|618179920|gb|ANCD01118883.1|	100	100	1	100	285	384	1.49e-44
gi|617914831|gb|ANCD01241120.1|	100	103	1	103	250	352	3.51e-46
gi|618291607|gb|ANCD01063223.1|	100	108	34	141	4	111	6.77e-49
gi|618356229|gb|ANCD01030924.1|	100	112	1	112	1132	1243	4.56e-51
gi|617931503|gb|ANCD01232768.1|	100	112	1	112	356	467	4.56e-51
gi|618383177|gb|ANCD01017479.1|	100	116	9	124	2584	2699	3.07e-53
gi|618238839|gb|ANCD01089482.1|	100	118	7	124	714	597	2.52e-54
gi|618232037|gb|ANCD01092883.1|	100	120	5	124	310	191	2.07e-55
gi|618395382|gb|ANCD01011323.1|	100	120	5	124	3569	3688	2.07e-55
gi|618303032|gb|ANCD01057513.1|	100	121	1	121	497	377	5.93e-56
gi|617924579|gb|ANCD01236224.1|	100	122	3	124	389	268	1.7e-56
gi|618029840|gb|ANCD01188775.1|	100	122	3	124	539	418	1.7e-56
gi|618162586|gb|ANCD01127496.1|	100	122	3	124	612	733	1.7e-56
gi|618186869|gb|ANCD01115409.1|	100	123	2	124	258	136	4.87e-57
gi|618258194|gb|ANCD01079850.1|	100	123	19	141	2851	2729	4.87e-57
gi|617918370|gb|ANCD01239351.1|	100	124	1	124	1250	1127	1.39e-57
gi|618398025|gb|ANCD01009976.1|	100	124	1	124	1108	985	1.39e-57
gi|617912001|gb|ANCD01242530.1|	100	124	1	124	1504	1627	1.39e-57
gi|617915508|gb|ANCD01240782.1|	100	124	1	124	793	670	1.39e-57
gi|617924184|gb|ANCD01236423.1|	100	124	1	124	341	464	1.39e-57
gi|617925848|gb|ANCD01235591.1|	100	124	1	124	771	894	1.39e-57
gi|617929284|gb|ANCD01233872.1|	100	124	1	124	597	474	1.39e-57
gi|617945450|gb|ANCD01225803.1|	100	124	1	124	2981	2858	1.39e-57
gi|617953306|gb|ANCD01221888.1|	100	124	1	124	629	506	1.39e-57
gi|617958441|gb|ANCD01219325.1|	100	124	1	124	1518	1641	1.39e-57
gi|617974370|gb|ANCD01211357.1|	100	124	1	124	148	271	1.39e-57
gi|617979700|gb|ANCD01208687.1|	100	124	1	124	601	478	1.39e-57
gi|617980489|gb|ANCD01208296.1|	100	124	1	124	529	652	1.39e-57
gi|617997093|gb|ANCD01200088.1|	100	124	1	124	1332	1209	1.39e-57
gi|618007213|gb|ANCD01196532.1|	100	124	1	124	222	345	1.39e-57
gi|618013947|gb|ANCD01194210.1|	100	124	1	124	2170	2047	1.39e-57
gi|618043636|gb|ANCD01184011.1|	100	124	1	124	4213	4336	1.39e-57
gi|618046551|gb|ANCD01183000.1|	100	124	1	124	2668	2545	1.39e-57
gi|618047074|gb|ANCD01182819.1|	100	124	1	124	366	243	1.39e-57
gi|618067802|gb|ANCD01175631.1|	100	124	1	124	338	215	1.39e-57
gi|618077241|gb|ANCD01170079.1|	100	124	1	124	1674	1797	1.39e-57
gi|618083752|gb|ANCD01166847.1|	100	124	1	124	625	502	1.39e-57
gi|618093174|gb|ANCD01162136.1|	100	124	1	124	1416	1293	1.39e-57
gi|618105801|gb|ANCD01155836.1|	100	124	1	124	18	141	1.39e-57
gi|618117111|gb|ANCD01150191.1|	100	124	1	124	2235	2112	1.39e-57
gi|618149677|gb|ANCD01133944.1|	100	124	1	124	1156	1033	1.39e-57
gi|618171010|gb|ANCD01123317.1|	100	124	1	124	501	624	1.39e-57
gi|618177739|gb|ANCD01119960.1|	100	124	1	124	3849	3972	1.39e-57
gi|618181013|gb|ANCD01118335.1|	100	124	1	124	1416	1539	1.39e-57
gi|618185416|gb|ANCD01116144.1|	100	124	1	124	3037	2914	1.39e-57
gi|618188145|gb|ANCD01114795.1|	100	124	1	124	221	344	1.39e-57
gi|618203111|gb|ANCD01107337.1|	100	124	1	124	139	262	1.39e-57
gi|618216370|gb|ANCD01100684.1|	100	124	1	124	444	321	1.39e-57
gi|618221468|gb|ANCD01098147.1|	100	124	1	124	822	945	1.39e-57
gi|618226140|gb|ANCD01095800.1|	100	124	1	124	38	161	1.39e-57
gi|618246698|gb|ANCD01085577.1|	100	124	1	124	205	328	1.39e-57
gi|618259124|gb|ANCD01079390.1|	100	124	1	124	78	201	1.39e-57
gi|618274591|gb|ANCD01071668.1|	100	124	1	124	2872	2995	1.39e-57
gi|618284943|gb|ANCD01066576.1|	100	124	1	124	422	299	1.39e-57
gi|618285259|gb|ANCD01066411.1|	100	124	1	124	2506	2629	1.39e-57
gi|618296103|gb|ANCD01060978.1|	100	124	1	124	546	669	1.39e-57
gi|618307014|gb|ANCD01055499.1|	100	124	1	124	9281	9404	1.39e-57
gi|618307463|gb|ANCD01055275.1|	100	124	1	124	1800	1923	1.39e-57
gi|618319583|gb|ANCD01049236.1|	100	124	1	124	398	275	1.39e-57
gi|618332776|gb|ANCD01042623.1|	100	124	1	124	1904	1781	1.39e-57
gi|618334040|gb|ANCD01041997.1|	100	124	1	124	395	272	1.39e-57
gi|618335591|gb|ANCD01041223.1|	100	124	1	124	2734	2611	1.39e-57
gi|618335689|gb|ANCD01041172.1|	100	124	1	124	2003	1880	1.39e-57
gi|618345413|gb|ANCD01036318.1|	100	124	1	124	955	832	1.39e-57
gi|618357707|gb|ANCD01030187.1|	100	124	1	124	689	566	1.39e-57
gi|618361656|gb|ANCD01028211.1|	100	124	1	124	766	643	1.39e-57
gi|618364255|gb|ANCD01026944.1|	100	124	1	124	5257	5134	1.39e-57
gi|618365367|gb|ANCD01026384.1|	100	124	1	124	162	285	1.39e-57
gi|618372417|gb|ANCD01022888.1|	100	124	1	124	2071	1948	1.39e-57
gi|618383889|gb|ANCD01017123.1|	100	124	1	124	466	589	1.39e-57
gi|618397957|gb|ANCD01010010.1|	100	124	1	124	72	195	1.39e-57
gi|618398059|gb|ANCD01009959.1|	100	124	1	124	595	472	1.39e-57
gi|618405938|gb|ANCD01006023.1|	100	124	1	124	841	718	1.39e-57
gi|618407256|gb|ANCD01005371.1|	100	124	1	124	259	382	1.39e-57
gi|618417391|gb|ANCD01000237.1|	100	124	1	124	2212	2089	1.39e-57
gi|618121656|gb|ANCD01147909.1|	100	125	1	125	502	378	4e-58
gi|618264853|gb|ANCD01076528.1|	100	127	2	128	2547	2421	3.28e-59
gi|618372507|gb|ANCD01022843.1|	100	128	1	128	2308	2181	9.4e-60
gi|618071950|gb|ANCD01172734.1|	100	129	1	129	428	300	2.69e-60
gi|618166346|gb|ANCD01125620.1|	100	130	1	130	864	735	7.71e-61
gi|617946957|gb|ANCD01225045.1|	100	132	1	132	555	686	6.33e-62
gi|618175938|gb|ANCD01120860.1|	100	133	9	141	625	757	1.81e-62
gi|618222476|gb|ANCD01097644.1|	100	136	6	141	479	614	4.27e-64
gi|617915562|gb|ANCD01240755.1|	100	137	5	141	1217	1353	1.22e-64
gi|617954946|gb|ANCD01221068.1|	100	137	5	141	536	672	1.22e-64
gi|618260978|gb|ANCD01078460.1|	100	137	5	141	1579	1443	1.22e-64
gi|618317860|gb|ANCD01050096.1|	100	137	5	141	1657	1793	1.22e-64
gi|618404663|gb|ANCD01006659.1|	100	137	5	141	569	433	1.22e-64
gi|618342106|gb|ANCD01037970.1|	100	138	4	141	2544	2407	3.5e-65
gi|617917533|gb|ANCD01239770.1|	100	140	2	141	2931	2792	2.87e-66
gi|618151738|gb|ANCD01132915.1|	100	140	1	140	141	2	2.87e-66
gi|618318984|gb|ANCD01049536.1|	100	141	1	141	4790	4650	8.24e-67
gi|617904360|gb|ANCD01246346.1|	100	141	1	141	888	1028	8.24e-67
gi|617905819|gb|ANCD01245612.1|	100	141	1	141	588	448	8.24e-67
gi|617906254|gb|ANCD01245394.1|	100	141	1	141	1821	1681	8.24e-67
gi|617906381|gb|ANCD01245331.1|	100	141	1	141	804	664	8.24e-67
gi|617909497|gb|ANCD01243777.1|	100	141	1	141	889	749	8.24e-67
gi|617911927|gb|ANCD01242567.1|	100	141	1	141	4161	4021	8.24e-67
gi|617915576|gb|ANCD01240748.1|	100	141	1	141	5152	5292	8.24e-67
gi|617916632|gb|ANCD01240219.1|	100	141	1	141	203	63	8.24e-67
gi|617918370|gb|ANCD01239351.1|	100	141	1	141	1435	1295	8.24e-67
gi|617918397|gb|ANCD01239338.1|	100	141	1	141	383	243	8.24e-67
gi|617921604|gb|ANCD01237711.1|	100	141	1	141	1013	873	8.24e-67
gi|617922668|gb|ANCD01237183.1|	100	141	1	141	141	281	8.24e-67
gi|617931994|gb|ANCD01232521.1|	100	141	1	141	850	990	8.24e-67
gi|617933138|gb|ANCD01231958.1|	100	141	1	141	1053	1193	8.24e-67
gi|617934438|gb|ANCD01231309.1|	100	141	1	141	959	819	8.24e-67
gi|617939455|gb|ANCD01228798.1|	100	141	1	141	617	757	8.24e-67
gi|617939983|gb|ANCD01228535.1|	100	141	1	141	562	702	8.24e-67
gi|617941856|gb|ANCD01227602.1|	100	141	1	141	716	856	8.24e-67
gi|617944539|gb|ANCD01226260.1|	100	141	1	141	340	200	8.24e-67
gi|617945379|gb|ANCD01225837.1|	100	141	1	141	114	254	8.24e-67
gi|617947885|gb|ANCD01224581.1|	100	141	1	141	110	250	8.24e-67
gi|617949385|gb|ANCD01223830.1|	100	141	1	141	736	876	8.24e-67
gi|617953429|gb|ANCD01221828.1|	100	141	1	141	108	248	8.24e-67
gi|617959256|gb|ANCD01218912.1|	100	141	1	141	88	228	8.24e-67
gi|617960927|gb|ANCD01218078.1|	100	141	1	141	276	136	8.24e-67
gi|617965057|gb|ANCD01216019.1|	100	141	1	141	365	225	8.24e-67
gi|617967019|gb|ANCD01215042.1|	100	141	1	141	315	175	8.24e-67
gi|617971139|gb|ANCD01212975.1|	100	141	1	141	311	171	8.24e-67
gi|617974673|gb|ANCD01211206.1|	100	141	1	141	203	343	8.24e-67
gi|617974683|gb|ANCD01211201.1|	100	141	1	141	667	807	8.24e-67
gi|617975318|gb|ANCD01210884.1|	100	141	1	141	6860	7000	8.24e-67
gi|617976953|gb|ANCD01210068.1|	100	141	1	141	1828	1688	8.24e-67
gi|617977801|gb|ANCD01209640.1|	100	141	1	141	589	449	8.24e-67
gi|617978968|gb|ANCD01209054.1|	100	141	1	141	712	572	8.24e-67
gi|617981003|gb|ANCD01208038.1|	100	141	1	141	349	489	8.24e-67
gi|617981219|gb|ANCD01207930.1|	100	141	1	141	1607	1747	8.24e-67
gi|617984155|gb|ANCD01206468.1|	100	141	1	141	1615	1475	8.24e-67
gi|617985269|gb|ANCD01205927.1|	100	141	1	141	309	169	8.24e-67
gi|617986634|gb|ANCD01205256.1|	100	141	1	141	421	281	8.24e-67
gi|617987044|gb|ANCD01205052.1|	100	141	1	141	272	132	8.24e-67
gi|617987652|gb|ANCD01204748.1|	100	141	1	141	95	235	8.24e-67
gi|617988314|gb|ANCD01204415.1|	100	141	1	141	1276	1416	8.24e-67
gi|617991282|gb|ANCD01202930.1|	100	141	1	141	3251	3111	8.24e-67
gi|617993754|gb|ANCD01201697.1|	100	141	1	141	58	198	8.24e-67
gi|617995349|gb|ANCD01200910.1|	100	141	1	141	1034	894	8.24e-67
gi|618011146|gb|ANCD01195169.1|	100	141	1	141	329	189	8.24e-67
gi|618020079|gb|ANCD01192136.1|	100	141	1	141	4515	4375	8.24e-67
gi|618025412|gb|ANCD01190285.1|	100	141	1	141	2238	2378	8.24e-67
gi|618027859|gb|ANCD01189440.1|	100	141	1	141	292	152	8.24e-67
gi|618030113|gb|ANCD01188682.1|	100	141	1	141	1338	1198	8.24e-67
gi|618030280|gb|ANCD01188625.1|	100	141	1	141	1646	1786	8.24e-67
gi|618030421|gb|ANCD01188578.1|	100	141	1	141	1569	1709	8.24e-67
gi|618031640|gb|ANCD01188159.1|	100	141	1	141	546	406	8.24e-67
gi|618032706|gb|ANCD01187797.1|	100	141	1	141	407	267	8.24e-67
gi|618036499|gb|ANCD01186482.1|	100	141	1	141	894	754	8.24e-67
gi|618042142|gb|ANCD01184519.1|	100	141	1	141	833	693	8.24e-67
gi|618042315|gb|ANCD01184460.1|	100	141	1	141	6771	6631	8.24e-67
gi|618043873|gb|ANCD01183928.1|	100	141	1	141	1366	1226	8.24e-67
gi|618048438|gb|ANCD01182341.1|	100	141	1	141	49	189	8.24e-67
gi|618051874|gb|ANCD01181143.1|	100	141	1	141	224	84	8.24e-67
gi|618054789|gb|ANCD01180148.1|	100	141	1	141	829	689	8.24e-67
gi|618057604|gb|ANCD01179163.1|	100	141	1	141	485	345	8.24e-67
gi|618062401|gb|ANCD01177494.1|	100	141	1	141	1797	1937	8.24e-67
gi|618065099|gb|ANCD01176562.1|	100	141	1	141	210	350	8.24e-67
gi|618067772|gb|ANCD01175641.1|	100	141	1	141	4008	3868	8.24e-67
gi|618069853|gb|ANCD01174131.1|	100	141	1	141	1360	1220	8.24e-67
gi|618072784|gb|ANCD01172306.1|	100	141	1	141	1068	1208	8.24e-67
gi|618076180|gb|ANCD01170603.1|	100	141	1	141	585	725	8.24e-67
gi|618077205|gb|ANCD01170099.1|	100	141	1	141	1139	999	8.24e-67
gi|618087566|gb|ANCD01164927.1|	100	141	1	141	345	205	8.24e-67
gi|618091444|gb|ANCD01163000.1|	100	141	1	141	140	280	8.24e-67
gi|618091845|gb|ANCD01162794.1|	100	141	1	141	2817	2957	8.24e-67
gi|618092983|gb|ANCD01162230.1|	100	141	1	141	510	650	8.24e-67
gi|618094849|gb|ANCD01161309.1|	100	141	1	141	1512	1652	8.24e-67
gi|618096832|gb|ANCD01160320.1|	100	141	1	141	445	305	8.24e-67
gi|618098727|gb|ANCD01159374.1|	100	141	1	141	282	142	8.24e-67
gi|618099223|gb|ANCD01159129.1|	100	141	1	141	316	456	8.24e-67
gi|618100131|gb|ANCD01158668.1|	100	141	1	141	610	750	8.24e-67
gi|618100246|gb|ANCD01158612.1|	100	141	1	141	247	107	8.24e-67
gi|618101209|gb|ANCD01158125.1|	100	141	1	141	1185	1325	8.24e-67
gi|618101209|gb|ANCD01158125.1|	100	141	1	141	1370	1510	8.24e-67
gi|618105326|gb|ANCD01156074.1|	100	141	1	141	6737	6877	8.24e-67
gi|618106372|gb|ANCD01155552.1|	100	141	1	141	281	421	8.24e-67
gi|618106378|gb|ANCD01155549.1|	100	141	1	141	1866	2006	8.24e-67
gi|618107155|gb|ANCD01155161.1|	100	141	1	141	186	46	8.24e-67
gi|618112491|gb|ANCD01152476.1|	100	141	1	141	3677	3817	8.24e-67
gi|618115526|gb|ANCD01150975.1|	100	141	1	141	254	114	8.24e-67
gi|618122014|gb|ANCD01147731.1|	100	141	1	141	1002	1142	8.24e-67
gi|618122949|gb|ANCD01147256.1|	100	141	1	141	605	745	8.24e-67
gi|618129368|gb|ANCD01144079.1|	100	141	1	141	459	319	8.24e-67
gi|618131417|gb|ANCD01143041.1|	100	141	1	141	396	256	8.24e-67
gi|618135355|gb|ANCD01141084.1|	100	141	1	141	323	183	8.24e-67
gi|618136108|gb|ANCD01140708.1|	100	141	1	141	462	602	8.24e-67
gi|618136764|gb|ANCD01140377.1|	100	141	1	141	369	229	8.24e-67
gi|618136902|gb|ANCD01140309.1|	100	141	1	141	65	205	8.24e-67
gi|618139478|gb|ANCD01139020.1|	100	141	1	141	3143	3003	8.24e-67
gi|618140789|gb|ANCD01138382.1|	100	141	1	141	424	284	8.24e-67
gi|618147044|gb|ANCD01135270.1|	100	141	1	141	1943	1803	8.24e-67
gi|618149246|gb|ANCD01134166.1|	100	141	1	141	4540	4400	8.24e-67
gi|618151109|gb|ANCD01133233.1|	100	141	1	141	778	918	8.24e-67
gi|618151594|gb|ANCD01132989.1|	100	141	1	141	3832	3972	8.24e-67
gi|618151933|gb|ANCD01132815.1|	100	141	1	141	283	143	8.24e-67
gi|618155382|gb|ANCD01131052.1|	100	141	1	141	1342	1482	8.24e-67
gi|618155748|gb|ANCD01130874.1|	100	141	1	141	11910	12050	8.24e-67
gi|618156890|gb|ANCD01130288.1|	100	141	1	141	225	365	8.24e-67
gi|618157495|gb|ANCD01129983.1|	100	141	1	141	1350	1210	8.24e-67
gi|618158532|gb|ANCD01129474.1|	100	141	1	141	1653	1513	8.24e-67
gi|618158828|gb|ANCD01129330.1|	100	141	1	141	965	825	8.24e-67
gi|618159311|gb|ANCD01129099.1|	100	141	1	141	1037	897	8.24e-67
gi|618160801|gb|ANCD01128353.1|	100	141	1	141	389	249	8.24e-67
gi|618161013|gb|ANCD01128247.1|	100	141	1	141	615	755	8.24e-67
gi|618169144|gb|ANCD01124247.1|	100	141	1	141	1018	878	8.24e-67
gi|618170674|gb|ANCD01123484.1|	100	141	1	141	418	278	8.24e-67
gi|618172257|gb|ANCD01122705.1|	100	141	1	141	879	1019	8.24e-67
gi|618172707|gb|ANCD01122480.1|	100	141	1	141	930	1070	8.24e-67
gi|618173089|gb|ANCD01122289.1|	100	141	1	141	514	374	8.24e-67
gi|618182981|gb|ANCD01117352.1|	100	141	1	141	2372	2512	8.24e-67
gi|618183687|gb|ANCD01116999.1|	100	141	1	141	2358	2498	8.24e-67
gi|618184853|gb|ANCD01116425.1|	100	141	1	141	424	284	8.24e-67
gi|618189546|gb|ANCD01114098.1|	100	141	1	141	65	205	8.24e-67
gi|618190971|gb|ANCD01113390.1|	100	141	1	141	1260	1120	8.24e-67
gi|618191313|gb|ANCD01113219.1|	100	141	1	141	1325	1465	8.24e-67
gi|618215250|gb|ANCD01101251.1|	100	141	1	141	1275	1135	8.24e-67
gi|618228196|gb|ANCD01094791.1|	100	141	1	141	243	383	8.24e-67
gi|618258100|gb|ANCD01079897.1|	100	141	1	141	324	464	8.24e-67
gi|618271027|gb|ANCD01073438.1|	100	141	1	141	2184	2324	8.24e-67
gi|618275255|gb|ANCD01071338.1|	100	141	1	141	406	266	8.24e-67
gi|618277794|gb|ANCD01070074.1|	100	141	1	141	1346	1486	8.24e-67
gi|618284649|gb|ANCD01066719.1|	100	141	1	141	958	1098	8.24e-67
gi|618284786|gb|ANCD01066649.1|	100	141	1	141	1844	1984	8.24e-67
gi|618285690|gb|ANCD01066189.1|	100	141	1	141	443	303	8.24e-67
gi|618289442|gb|ANCD01064318.1|	100	141	1	141	744	604	8.24e-67
gi|618290278|gb|ANCD01063898.1|	100	141	1	141	2039	1899	8.24e-67
gi|618290666|gb|ANCD01063704.1|	100	141	1	141	381	241	8.24e-67
gi|618291062|gb|ANCD01063501.1|	100	141	1	141	1587	1727	8.24e-67
gi|618291866|gb|ANCD01063093.1|	100	141	1	141	242	382	8.24e-67
gi|618298174|gb|ANCD01059933.1|	100	141	1	141	416	276	8.24e-67
gi|618298731|gb|ANCD01059653.1|	100	141	1	141	991	1131	8.24e-67
gi|618299996|gb|ANCD01059029.1|	100	141	1	141	1983	2123	8.24e-67
gi|618301326|gb|ANCD01058361.1|	100	141	1	141	425	285	8.24e-67
gi|618302031|gb|ANCD01058013.1|	100	141	1	141	2144	2004	8.24e-67
gi|618303082|gb|ANCD01057488.1|	100	141	1	141	1061	921	8.24e-67
gi|618303756|gb|ANCD01057150.1|	100	141	1	141	397	257	8.24e-67
gi|618304367|gb|ANCD01056842.1|	100	141	1	141	344	484	8.24e-67
gi|618304682|gb|ANCD01056684.1|	100	141	1	141	5606	5746	8.24e-67
gi|618310312|gb|ANCD01053868.1|	100	141	1	141	2989	3129	8.24e-67
gi|618313525|gb|ANCD01052266.1|	100	141	1	141	1864	1724	8.24e-67
gi|618314750|gb|ANCD01051654.1|	100	141	1	141	2801	2661	8.24e-67
gi|618315402|gb|ANCD01051316.1|	100	141	1	141	521	661	8.24e-67
gi|618315406|gb|ANCD01051314.1|	100	141	1	141	240	100	8.24e-67
gi|618322622|gb|ANCD01047703.1|	100	141	1	141	2788	2648	8.24e-67
gi|618323034|gb|ANCD01047497.1|	100	141	1	141	383	243	8.24e-67
gi|618323241|gb|ANCD01047394.1|	100	141	1	141	348	208	8.24e-67
gi|618333226|gb|ANCD01042398.1|	100	141	1	141	384	244	8.24e-67
gi|618335812|gb|ANCD01041110.1|	100	141	1	141	251	391	8.24e-67
gi|618337333|gb|ANCD01040356.1|	100	141	1	141	308	168	8.24e-67
gi|618337391|gb|ANCD01040327.1|	100	141	1	141	3779	3919	8.24e-67
gi|618339726|gb|ANCD01039161.1|	100	141	1	141	545	405	8.24e-67
gi|618340663|gb|ANCD01038692.1|	100	141	1	141	4236	4376	8.24e-67
gi|618340849|gb|ANCD01038599.1|	100	141	1	141	721	581	8.24e-67
gi|618342114|gb|ANCD01037966.1|	100	141	1	141	1380	1520	8.24e-67
gi|618343326|gb|ANCD01037360.1|	100	141	1	141	126	266	8.24e-67
gi|618345497|gb|ANCD01036276.1|	100	141	1	141	984	844	8.24e-67
gi|618348440|gb|ANCD01034797.1|	100	141	1	141	479	619	8.24e-67
gi|618349254|gb|ANCD01034388.1|	100	141	1	141	534	394	8.24e-67
gi|618349343|gb|ANCD01034344.1|	100	141	1	141	664	804	8.24e-67
gi|618350897|gb|ANCD01033575.1|	100	141	1	141	465	325	8.24e-67
gi|618353341|gb|ANCD01032366.1|	100	141	1	141	736	876	8.24e-67
gi|618354140|gb|ANCD01031963.1|	100	141	1	141	1351	1491	8.24e-67
gi|618354817|gb|ANCD01031631.1|	100	141	1	141	66	206	8.24e-67
gi|618359980|gb|ANCD01029050.1|	100	141	1	141	536	396	8.24e-67
gi|618361781|gb|ANCD01028149.1|	100	141	1	141	748	608	8.24e-67
gi|618365742|gb|ANCD01026200.1|	100	141	1	141	2070	1930	8.24e-67
gi|618373080|gb|ANCD01022557.1|	100	141	1	141	245	385	8.24e-67
gi|618379170|gb|ANCD01019520.1|	100	141	1	141	1011	1151	8.24e-67
gi|618382949|gb|ANCD01017593.1|	100	141	1	141	1246	1106	8.24e-67
gi|618385310|gb|ANCD01016417.1|	100	141	1	141	772	632	8.24e-67
gi|618387174|gb|ANCD01015477.1|	100	141	1	141	5110	4970	8.24e-67
gi|618387687|gb|ANCD01015209.1|	100	141	1	141	213	353	8.24e-67
gi|618388428|gb|ANCD01014822.1|	100	141	1	141	2100	1960	8.24e-67
gi|618389389|gb|ANCD01014339.1|	100	141	1	141	1767	1627	8.24e-67
gi|618391502|gb|ANCD01013287.1|	100	141	1	141	2872	3012	8.24e-67
gi|618391680|gb|ANCD01013198.1|	100	141	1	141	1856	1996	8.24e-67
gi|618398025|gb|ANCD01009976.1|	100	141	1	141	1292	1152	8.24e-67
gi|618405155|gb|ANCD01006413.1|	100	141	1	141	8676	8536	8.24e-67
gi|618405377|gb|ANCD01006302.1|	100	141	1	141	1806	1666	8.24e-67
gi|618405992|gb|ANCD01005996.1|	100	141	1	141	411	271	8.24e-67
gi|618408594|gb|ANCD01004693.1|	100	141	1	141	1767	1627	8.24e-67
gi|618409025|gb|ANCD01004477.1|	100	141	1	141	211	71	8.24e-67
gi|618412529|gb|ANCD01002706.1|	100	141	1	141	1532	1392	8.24e-67
gi|618415247|gb|ANCD01001345.1|	100	141	1	141	366	226	8.24e-67
gi|618416631|gb|ANCD01000622.1|	100	141	1	141	1339	1479	8.24e-67
gi|618041028|gb|ANCD01184909.1|	100	142	1	142	1513	1654	2.36e-67
gi|618176632|gb|ANCD01120521.1|	100	147	1	147	148	2	4.56e-70
gi|618344385|gb|ANCD01036832.1|	100	151	1	151	218	68	3.07e-72
gi|617964632|gb|ANCD01216231.1|	100	161	1	161	101	261	1.14e-77
gi|618259204|gb|ANCD01079345.1|	100	161	1	161	1630	1790	1.14e-77
gi|618261835|gb|ANCD01078037.1|	100	164	1	164	165	2	2.69e-79
gi|618171352|gb|ANCD01123150.1|	100	170	1	170	1070	901	1.49e-82
gi|618190356|gb|ANCD01113693.1|	100	224	1	224	2031	2254	7.21e-112
gi|618238901|gb|ANCD01089450.1|	100	257	1	257	456	200	8.77e-130
gi|618390546|gb|ANCD01013761.1|	100	257	1	257	762	506	8.77e-130

## Sheet: Table S2
Table S2. Estimates of evolutionary divergence between Hel1 transposon of 28 speices . The number of base differences per site from between sequences are shown. The analysis involved 34 nucleotide sequences. Codon positions included were 1st+2nd+3rd+Noncoding. All ambiguous positions were removed for each sequence pair. There were a total of 131 positions in the final dataset. Evolutionary analys…
	Agla_Hel1Aa	Aros_Hel1Aa	Bole_Hel1Aa	Btry_Hel1Ba	Bger_Hel1Aa	Bmor_Hel1Ca	Bmor_Hel1Aa	Cnem_Hel1Ea	Cvir_Hel1Ea	Cvic_Hel1Ca	Csup_Hel1Aa	Csup_Hel1Ab	Csup_Hel1Ea	Cves_Hel1Aa	Daus_Hel1Aa	Hvit_Hel1Ga	Lmig_Hel1Aa	Mcon_Hel1Aa	Mcin_Hel1Ca	Mper_Hel1Fa	Ncla_Hel1Aa	Obru_Hel1Ia	Pgla_Hel1Ga	Pmac_Hel1Ha	Pxut_Hel1Aa	Pxut_Hel1Ab	Pvar_Hel1Da	Prap_Hel1Aa	Pdom_Hel1Aa	Pgra_Hel1Aa	Sfru_Hel1Aa	Sfru_Hel1Ab	Sfru_Hel1Ac	Tcri_Hel1Aa
Agla_Hel1Aa
Aros_Hel1Aa	0.904
Bole_Hel1Aa	0.944	0.896825
Btry_Hel1Ba	0.92	0.857143	0.888889
Bger_Hel1Aa	0.912	0.992063	0.904762	0.865079
Bmor_Hel1Ca	0.872881	0.831933	0.865546	0.848739	0.840336
Bmor_Hel1Aa	0.896	0.81746	0.84252	0.84127	0.825397	0.798319
Cnem_Hel1Ea	0.912	0.857143	0.888889	0.84127	0.865079	0.831933	0.81746
Cvir_Hel1Ea	0.928	0.873016	0.912698	0.873016	0.880952	0.823529	0.825397	0.944444
Cvic_Hel1Ca	0.888	0.809524	0.84127	0.865079	0.81746	0.87395	0.809524	0.81746	0.825397
Csup_Hel1Aa	0.943089	0.879032	0.903226	0.879032	0.887097	0.854701	0.83871	0.903226	0.895161	0.83871
Csup_Hel1Ab	0.944	0.880952	0.904762	0.880952	0.888889	0.848739	0.84127	0.904762	0.896825	0.84127	1
Csup_Hel1Ea	0.944	0.880952	0.904762	0.880952	0.888889	0.848739	0.84127	0.904762	0.896825	0.84127	1	1
Cves_Hel1Aa	0.934959	0.927419	0.927419	0.870968	0.935484	0.863248	0.83871	0.887097	0.903226	0.846774	0.95082	0.951613	0.951613
Daus_Hel1Aa	1	0.904762	0.945312	0.912698	0.912698	0.87395	0.889764	0.912698	0.920635	0.880952	0.943548	0.944444	0.944444	0.935484
Hvit_Hel1Ga	0.928	0.904762	0.912698	0.865079	0.912698	0.840336	0.865079	0.880952	0.920635	0.81746	0.895161	0.896825	0.896825	0.935484	0.920635
Lmig_Hel1Aa	0.935484	0.88	0.904	0.904	0.888	0.864407	0.848	0.856	0.888	0.848	0.886179	0.888	0.888	0.902439	0.928	0.888
Mcon_Hel1Aa	0.96	0.904762	0.9375	0.888889	0.912698	0.857143	0.858268	0.896825	0.928571	0.849206	0.91129	0.912698	0.912698	0.935484	0.945312	0.928571	0.92
Mcin_Hel1Ca	0.944	0.896825	0.984375	0.888889	0.904762	0.865546	0.850394	0.888889	0.912698	0.84127	0.903226	0.904762	0.904762	0.927419	0.945312	0.912698	0.912	0.9375
Mper_Hel1Fa	0.872	0.793651	0.833333	0.81746	0.801587	0.890756	0.777778	0.825397	0.809524	0.873016	0.822581	0.825397	0.825397	0.822581	0.865079	0.809524	0.824	0.833333	0.833333
Ncla_Hel1Aa	0.934959	0.870968	0.887097	0.862903	0.879032	0.846154	0.854839	0.870968	0.862903	0.83871	0.877049	0.879032	0.879032	0.877049	0.935484	0.870968	0.861789	0.887097	0.887097	0.830645
Obru_Hel1Ia	0.902439	0.830645	0.854839	0.854839	0.83871	0.905983	0.822581	0.814516	0.830645	0.91129	0.860656	0.854839	0.854839	0.860656	0.895161	0.830645	0.869919	0.862903	0.854839	0.895161	0.837398
Pgla_Hel1Ga	0.951613	0.904	0.992	0.896	0.912	0.872881	0.848	0.896	0.92	0.848	0.91129	0.912	0.912	0.934959	0.952	0.92	0.91129	0.952	0.992	0.84	0.894309	0.861789
Pmac_Hel1Ha	0.904	0.992063	0.896825	0.857143	0.984127	0.831933	0.81746	0.857143	0.873016	0.809524	0.879032	0.880952	0.880952	0.927419	0.904762	0.904762	0.88	0.904762	0.896825	0.793651	0.870968	0.830645	0.904
Pxut_Hel1Aa	0.928	0.865079	0.888889	0.865079	0.873016	0.840336	0.825397	0.888889	0.880952	0.833333	0.983871	0.984127	0.984127	0.951613	0.928571	0.880952	0.872	0.896825	0.888889	0.81746	0.862903	0.846774	0.896	0.865079
Pxut_Hel1Ab	0.928	0.865079	0.888889	0.865079	0.873016	0.840336	0.825397	0.888889	0.880952	0.833333	0.983871	0.984127	0.984127	0.951613	0.928571	0.880952	0.872	0.896825	0.888889	0.81746	0.862903	0.846774	0.896	0.865079	1
Pvar_Hel1Da	0.96	0.912698	0.936508	0.904762	0.920635	0.890756	0.857143	0.888889	0.912698	0.857143	0.919355	0.920635	0.920635	0.935484	0.960317	0.912698	0.952	0.944444	0.936508	0.825397	0.895161	0.879032	0.944	0.912698	0.904762	0.904762
Prap_Hel1Aa	0.912	0.912698	0.904762	0.849206	0.920635	0.848739	0.81746	0.865079	0.880952	0.833333	0.919355	0.920635	0.920635	0.983871	0.912698	0.912698	0.888	0.912698	0.904762	0.809524	0.854839	0.846774	0.912	0.912698	0.920635	0.920635	0.920635
Pdom_Hel1Aa	0.952	0.880952	0.898437	0.865079	0.888889	0.857143	0.850394	0.865079	0.873016	0.833333	0.895161	0.896825	0.896825	0.887097	0.953125	0.880952	0.888	0.899225	0.898437	0.849206	0.91129	0.854839	0.904	0.880952	0.880952	0.880952	0.912698	0.865079
Pgra_Hel1Aa	0.952	0.936508	0.944444	0.880952	0.944444	0.857143	0.849206	0.896825	0.920635	0.833333	0.943548	0.944444	0.944444	0.975806	0.952381	0.936508	0.928	0.952381	0.944444	0.81746	0.887097	0.862903	0.952	0.936508	0.928571	0.928571	0.960317	0.960317	0.904762
Sfru_Hel1Aa	0.943548	0.872	0.896	0.88	0.88	0.838983	0.84	0.896	0.896	0.848	0.99187	0.992	0.992	0.943089	0.936	0.896	0.887097	0.920635	0.896	0.832	0.869919	0.869919	0.903226	0.872	0.976	0.976	0.912	0.912	0.888889	0.936
Sfru_Hel1Ab	0.936	0.865079	0.888889	0.873016	0.873016	0.840336	0.833333	0.873016	0.888889	0.84127	0.967742	0.968254	0.968254	0.927419	0.928571	0.888889	0.88	0.912698	0.888889	0.833333	0.862903	0.862903	0.896	0.865079	0.952381	0.952381	0.904762	0.904762	0.880952	0.928571	0.976
Sfru_Hel1Ac	0.943548	0.872	0.896	0.88	0.88	0.840336	0.84	0.896	0.896	0.848	0.99187	0.992	0.992	0.943089	0.936	0.896	0.887097	0.920635	0.896	0.84	0.869919	0.869919	0.903226	0.872	0.976	0.976	0.912	0.912	0.888889	0.936	1	0.984
Tcri_Hel1Aa	0.928	0.857143	0.880952	0.873016	0.865079	0.882353	0.84127	0.84127	0.849206	0.920635	0.879032	0.880952	0.880952	0.887097	0.920635	0.849206	0.888	0.888889	0.880952	0.896825	0.862903	0.951613	0.888	0.857143	0.873016	0.873016	0.896825	0.873016	0.873016	0.888889	0.888	0.880952	0.888
