# Supplementary material for: Characterization of a novel Helitron family in insect genomes: insights into classification, evolution and horizontal transfer
Source: Mob DNA. 2019 May 31;10:25. doi: 10.1186/s13100-019-0165-4 (PMC6544945; doi:10.1186/s13100-019-0165-4)
Supplement: Supplementary file 4 — Data S3. The list of the analyzed species and corresponding amount of sequence data. (XLSX 2613 kb) [file 13100_2019_165_MOESM4_ESM.xlsx]

## Sheet: Agla_Hel1Aa
query sequence
TCTTTATATATATAATTCTTCTGTCGTGTGTATGTCACTGAACTCCTCCTAAACGGCTGGACCGATTTTGATGAAATTTTTTGTGTGTGTTCAAGTGGATTCGAGAATGGTTTAGATTCACAATTCGATTCGATAGATGTTTTTTTAATTAATTTAACGTTTGAACAGGACAACGTTTGTCGGGTTCGCTAG
blastn in Anoplophora glabripennis isolate ALB-LARVAE WGS
Name	Accession	% Identity	Alignment length	Query stare	Query end	Hit start	Hit end	E-value	Score
gi|1305461312|gb|AQHT02000741.1|	AQHT02000741.1	80.833	120	9	127	25298	25198	1.93e-26	122
gi|1305441992|gb|AQHT02006926.1|	AQHT02006926.1	85.567	194	5	192	26304	26116	1.38e-53	212
gi|1305451378|gb|AQHT02004271.1|	AQHT02004271.1	85.714	147	1	145	1526	1392	1.8e-39	165
gi|1305402082|gb|AQHT02018633.1|	AQHT02018633.1	86.979	192	1	192	448	625	1.8e-58	228
gi|1305414461|gb|AQHT02014479.1|	AQHT02014479.1	88.542	192	1	192	710	531	2.34e-63	244
gi|1305459641|gb|AQHT02001343.1|	AQHT02001343.1	88.608	158	1	155	10705	10861	8.74e-50	199
gi|1305414467|gb|AQHT02014477.1|	AQHT02014477.1	88.991	109	86	192	14607	14499	7.18e-32	140
gi|1305463117|gb|AQHT02000114.1|	AQHT02000114.1	89.167	120	13	127	57202	57083	3.26e-36	154
gi|1305391212|gb|AQHT02022441.1|	AQHT02022441.1	89.552	201	1	192	1908	2098	8.73e-69	262
gi|1305429028|gb|AQHT02010328.1|	AQHT02010328.1	89.583	192	1	192	2188	2367	4.52e-66	253
gi|1305456848|gb|AQHT02002346.1|	AQHT02002346.1	89.583	192	3	192	135671	135483	1.92e-64	248
gi|1305452181|gb|AQHT02004013.1|	AQHT02004013.1	89.677	155	5	155	28273	28119	7.17e-51	203
gi|1305419637|gb|AQHT02012828.1|	AQHT02012828.1	89.691	194	1	192	394	576	1.06e-67	259
gi|1305461435|gb|AQHT02000698.1|	AQHT02000698.1	89.691	194	1	192	60988	61178	1.58e-65	251
gi|1305453534|gb|AQHT02003549.1|	AQHT02003549.1	89.744	156	1	155	17165	17320	5.89e-52	206
gi|1305430061|gb|AQHT02010078.1|	AQHT02010078.1	90.426	188	9	192	26155	26342	4.52e-66	253
gi|1305461032|gb|AQHT02000843.1|	AQHT02000843.1	91.489	188	9	192	696	881	1.06e-67	259
gi|1305435779|gb|AQHT02008648.1|	AQHT02008648.1	91.667	192	5	192	73336	73150	2.5e-69	264
gi|1305452191|gb|AQHT02004010.1|	AQHT02004010.1	92.228	193	1	192	49399	49579	2.67e-75	284
gi|1305422612|gb|AQHT02012034.1|	AQHT02012034.1	92.746	193	1	192	15141	15324	3.96e-73	277
gi|1305440869|gb|AQHT02007249.1|	AQHT02007249.1	93.011	186	11	192	135289	135474	1.69e-71	271
gi|1305447474|gb|AQHT02005326.1|	AQHT02005326.1	94.595	185	11	192	9119	8936	1.14e-73	279
gi|1305440998|gb|AQHT02007213.1|	AQHT02007213.1	95.522	134	58	191	167335	167202	1.14e-54	215
gi|1305415366|gb|AQHT02014208.1|	AQHT02014208.1	95.763	118	11	127	7714	7831	5.51e-46	187
gi|1305442182|gb|AQHT02006870.1|	AQHT02006870.1	96.354	192	5	192	15931	16122	6.71e-83	309
gi|1305414168|gb|AQHT02014569.1|	AQHT02014569.1	96.939	196	1	192	588	783	1.06e-86	322
gi|1305423200|gb|AQHT02011877.1|	AQHT02011877.1	97.656	128	1	127	31336	31463	3.97e-54	214

## Sheet: Bole_Hel1Aa
query sequence
TCTTTATAAATATATATTTCTTGTGTGCGTGTGTATGTCACTGAACTCCTCCTAGACGGCTGGACCGATTTTGATGAAATTTTTTGTGTGAGTTCAAGGGGATTCGAGGATGGTTTAGATTCACAATTTGTCCACTGGAAAATGTTTATTTAACTAATTTTTCATTTATAAGTAGTTGTTAATTTTGGAATGTTTTAATTGGATCCGGTAGACTGCGCTACCATCGCAGATGTTAGAACGTTTTACATAGAATTCCGGCAGACTGCGCTGCAGTCGTGACAGATATTCAAAAGTATATTTGAGCCTGGTAGATGGCGCTGAGATCAGATTCTAAGATAGCATAAGTATAGTTTAAACTATTAAGACTATAGACATGTGTATGGTGTATAGTGTCTAAAC…
blastn in Bactrocera oleae isolate BV_Boleae WGS
Name	Accession	% Identity	Alignment length	Query stare	Query end	Hit start	Hit end	E-value	Score
gi|824240227|gb|JXPT01007705.1|	JXPT01007705.1	80	100	49	147	5711	5810	1.4e-15	87.8
gi|824160477|gb|JXPT01034298.1|	JXPT01034298.1	80.15	267	921	1174	351	595	6.79e-64	248
gi|824185497|gb|JXPT01025959.1|	JXPT01025959.1	80.38	158	19	170	451	608	8.84e-31	138
gi|824122504|gb|JXPT01046966.1|	JXPT01046966.1	80.822	146	3	147	5566	5424	3.76e-29	132
gi|824256316|gb|JXPT01002409.1|	JXPT01002409.1	80.982	163	1	162	61831	61672	4.89e-34	149
gi|824253315|gb|JXPT01003398.1|	JXPT01003398.1	81.25	128	3	128	8667	8541	2.89e-24	116
gi|824232665|gb|JXPT01010226.1|	JXPT01010226.1	81.25	208	1000	1200	263	458	1.6e-46	190
gi|824185414|gb|JXPT01025987.1|	JXPT01025987.1	81.295	139	10	147	4622	4484	1.31e-28	131
gi|824245696|gb|JXPT01005909.1|	JXPT01005909.1	81.295	139	10	147	11498	11360	1.31e-28	131
gi|824214072|gb|JXPT01016398.1|	JXPT01016398.1	81.343	134	1072	1200	5362	5231	8.28e-25	118
gi|824076475|gb|JXPT01062351.1|	JXPT01062351.1	81.401	414	794	1207	10248	10617	2.7e-113	412
gi|824167197|gb|JXPT01032047.1|	JXPT01032047.1	81.592	402	551	952	682	311	2.07e-108	396
gi|824216564|gb|JXPT01015563.1|	JXPT01015563.1	81.597	288	925	1200	5575	5309	7.74e-76	288
gi|824243740|gb|JXPT01006551.1|	JXPT01006551.1	81.757	148	1	147	7794	7649	2.53e-31	140
gi|824212376|gb|JXPT01016971.1|	JXPT01016971.1	81.884	138	1	135	4371	4235	1.31e-28	131
gi|824213102|gb|JXPT01016725.1|	JXPT01016725.1	81.91	199	229	426	836	653	1.31e-47	194
gi|824246876|gb|JXPT01005519.1|	JXPT01005519.1	82.014	139	11	147	21599	21461	1.31e-28	131
gi|824091537|gb|JXPT01057286.1|	JXPT01057286.1	82.143	196	242	426	670	487	3.08e-49	199
gi|824138734|gb|JXPT01041548.1|	JXPT01041548.1	82.178	101	1111	1207	1658	1559	1.71e-14	84.2
gi|824115369|gb|JXPT01049349.1|	JXPT01049349.1	82.44	336	882	1206	1442	1753	6.35e-96	354
gi|824158991|gb|JXPT01034792.1|	JXPT01034792.1	82.587	201	229	426	1977	1795	2.08e-51	206
gi|824209582|gb|JXPT01017912.1|	JXPT01017912.1	82.723	191	12	199	1659	1469	6.79e-45	185
gi|824076475|gb|JXPT01062351.1|	JXPT01062351.1	82.824	262	1	261	9991	10217	2.22e-76	289
gi|824230162|gb|JXPT01011063.1|	JXPT01011063.1	82.857	105	24	128	629	728	1.82e-20	104
gi|824242494|gb|JXPT01006947.1|	JXPT01006947.1	82.903	310	777	1082	11738	11460	5.94e-90	334
gi|824217466|gb|JXPT01015286.1|	JXPT01015286.1	82.906	117	351	467	1043	934	1.95e-26	123
gi|824146547|gb|JXPT01038942.1|	JXPT01038942.1	83.083	266	968	1207	2643	2381	2.22e-76	289
gi|824182824|gb|JXPT01026856.1|	JXPT01026856.1	83.168	202	1	197	10353	10156	8.84e-50	201
gi|824106515|gb|JXPT01052296.1|	JXPT01052296.1	83.186	113	36	147	172	284	1.01e-23	114
gi|824193537|gb|JXPT01023260.1|	JXPT01023260.1	83.254	209	229	426	7875	7682	1.5e-59	233
gi|824115369|gb|JXPT01049349.1|	JXPT01049349.1	83.333	180	371	531	799	978	1.31e-47	194
gi|824249456|gb|JXPT01004673.1|	JXPT01004673.1	83.398	512	2	500	2350	1894	8.79e-164	580
gi|824262511|gb|JXPT01000379.1|	JXPT01000379.1	83.435	658	552	1200	15926	16540	0	702
gi|824186679|gb|JXPT01025559.1|	JXPT01025559.1	83.472	1198	1	1183	4677	5734	0	1350
gi|824166366|gb|JXPT01032331.1|	JXPT01032331.1	83.529	255	11	263	3257	3491	1.4e-72	277
gi|824093224|gb|JXPT01056724.1|	JXPT01056724.1	83.607	122	1081	1200	995	885	1.95e-26	123
gi|824112842|gb|JXPT01050179.1|	JXPT01050179.1	83.607	122	1081	1200	704	594	1.95e-26	123
gi|824198165|gb|JXPT01021707.1|	JXPT01021707.1	83.645	214	11	219	7230	7017	4.01e-54	215
gi|824251805|gb|JXPT01003898.1|	JXPT01003898.1	83.654	208	230	426	3429	3632	2.7e-56	223
gi|824249456|gb|JXPT01004673.1|	JXPT01004673.1	83.714	657	345	999	1893	1302	0	737
gi|824146389|gb|JXPT01038995.1|	JXPT01038995.1	83.744	203	229	426	583	782	2.08e-51	206
gi|824232136|gb|JXPT01010404.1|	JXPT01010404.1	83.761	117	351	467	11179	11288	1.6e-27	127
gi|824235997|gb|JXPT01009117.1|	JXPT01009117.1	84.091	132	229	349	3061	3191	5.96e-33	145
gi|824144936|gb|JXPT01039480.1|	JXPT01039480.1	84.367	403	551	952	1008	626	1e-118	430
gi|824190683|gb|JXPT01024216.1|	JXPT01024216.1	84.416	154	280	422	4635	4482	3.52e-42	176
gi|824181883|gb|JXPT01027174.1|	JXPT01027174.1	84.658	365	843	1207	49	374	3.51e-118	428
gi|824224283|gb|JXPT01013023.1|	JXPT01013023.1	84.94	1255	1	1207	4858	6054	0	1400
gi|824231263|gb|JXPT01010696.1|	JXPT01010696.1	85.128	195	248	426	4255	4061	2.22e-57	226
gi|824212101|gb|JXPT01017065.1|	JXPT01017065.1	85.227	440	777	1207	2834	2401	7.22e-146	520
gi|824258101|gb|JXPT01001819.1|	JXPT01001819.1	85.261	441	770	1207	4082	3678	7.22e-146	520
gi|824243740|gb|JXPT01006551.1|	JXPT01006551.1	85.279	197	1	196	11395	11205	1.4e-53	214
gi|824222518|gb|JXPT01013609.1|	JXPT01013609.1	85.285	1264	7	1207	1739	556	0	1516
gi|824250941|gb|JXPT01004184.1|	JXPT01004184.1	85.426	446	777	1205	7122	7544	7.22e-146	520
gi|824189497|gb|JXPT01024608.1|	JXPT01024608.1	85.514	214	11	219	297	84	1.5e-59	233
gi|824258101|gb|JXPT01001819.1|	JXPT01001819.1	85.607	667	1	651	4700	4083	0	801
gi|824247611|gb|JXPT01005275.1|	JXPT01005275.1	85.782	211	1	205	1350	1156	3.52e-61	239
gi|824192839|gb|JXPT01023495.1|	JXPT01023495.1	85.785	1210	2	1194	22729	21606	0	1454
gi|824175853|gb|JXPT01029180.1|	JXPT01029180.1	85.802	162	276	426	12155	11994	1.31e-47	194
gi|824244822|gb|JXPT01006201.1|	JXPT01006201.1	86.035	623	229	843	241	827	0	744
gi|824172860|gb|JXPT01030172.1|	JXPT01030172.1	86.111	144	589	732	2871	3007	4.29e-41	172
gi|824219306|gb|JXPT01014678.1|	JXPT01014678.1	86.207	435	777	1207	10325	9912	2.52e-145	518
gi|824206462|gb|JXPT01018943.1|	JXPT01018943.1	86.247	429	777	1203	3782	3389	4.87e-148	527
gi|824239432|gb|JXPT01007971.1|	JXPT01007971.1	86.26	131	288	407	265	135	7.75e-38	161
gi|824247184|gb|JXPT01005417.1|	JXPT01005417.1	86.364	220	1	215	377	170	3.75e-67	259
gi|824174385|gb|JXPT01029674.1|	JXPT01029674.1	86.42	162	276	426	1	162	3.08e-49	199
gi|824247248|gb|JXPT01005396.1|	JXPT01005396.1	86.508	378	840	1207	7796	8162	1.94e-121	439
gi|824262332|gb|JXPT01000438.1|	JXPT01000438.1	86.538	208	230	426	37856	37652	1.6e-65	253
gi|824093224|gb|JXPT01056724.1|	JXPT01056724.1	86.562	320	628	941	1294	981	2.36e-101	372
gi|824198165|gb|JXPT01021707.1|	JXPT01021707.1	86.567	201	967	1165	6502	6306	1.23e-60	237
gi|824183088|gb|JXPT01026767.1|	JXPT01026767.1	86.603	209	229	426	1982	1777	4.57e-66	255
gi|824232136|gb|JXPT01010404.1|	JXPT01010404.1	86.822	387	827	1200	7885	7502	4.87e-129	464
gi|824233585|gb|JXPT01009919.1|	JXPT01009919.1	87.097	403	777	1177	13472	13847	1.59e-141	506
gi|824104263|gb|JXPT01053055.1|	JXPT01053055.1	87.179	156	1054	1207	3281	3133	1.6e-46	190
gi|824075969|gb|JXPT01062523.1|	JXPT01062523.1	87.5	192	1	191	210	27	1.5e-59	233
gi|824115601|gb|JXPT01049272.1|	JXPT01049272.1	87.619	315	653	961	1075	773	8.81e-107	390
gi|824153163|gb|JXPT01036736.1|	JXPT01036736.1	87.671	219	417	633	3551	3760	2.08e-70	269
gi|824206962|gb|JXPT01018785.1|	JXPT01018785.1	87.692	130	864	987	374	249	2.22e-38	163
gi|824151173|gb|JXPT01037401.1|	JXPT01037401.1	87.745	204	229	418	492	289	3.75e-67	259
gi|824212101|gb|JXPT01017065.1|	JXPT01017065.1	87.843	255	11	263	3074	2838	3.08e-87	325
gi|824159608|gb|JXPT01034584.1|	JXPT01034584.1	87.905	1265	10	1207	688	1946	0	1622
gi|824182983|gb|JXPT01026803.1|	JXPT01026803.1	87.982	882	1	865	2269	1442	0	1131
gi|824254679|gb|JXPT01002952.1|	JXPT01002952.1	88.012	659	551	1207	9420	10041	0	841
gi|824244822|gb|JXPT01006201.1|	JXPT01006201.1	88.125	160	1051	1207	825	984	1.08e-48	197
gi|824223449|gb|JXPT01013298.1|	JXPT01013298.1	88.428	1253	1	1207	13236	12027	0	1642
gi|824205942|gb|JXPT01019118.1|	JXPT01019118.1	88.55	393	819	1207	8858	8484	1.07e-143	513
gi|824247184|gb|JXPT01005417.1|	JXPT01005417.1	88.586	990	1	986	39866	40781	0	1310
gi|824196557|gb|JXPT01022246.1|	JXPT01022246.1	88.649	370	10	373	4907	5259	6.33e-134	480
gi|824214229|gb|JXPT01016345.1|	JXPT01016345.1	88.686	601	589	1165	441	1023	0	783
gi|824253449|gb|JXPT01003355.1|	JXPT01003355.1	88.718	195	536	726	1086	1276	2.89e-62	242
gi|824178202|gb|JXPT01028402.1|	JXPT01028402.1	88.868	1069	154	1207	5597	6595	0	1415
gi|824115369|gb|JXPT01049349.1|	JXPT01049349.1	88.889	153	802	954	1300	1440	2.08e-51	206
gi|824128953|gb|JXPT01044814.1|	JXPT01044814.1	88.945	199	234	426	1812	1622	3.75e-67	259
gi|824243850|gb|JXPT01006518.1|	JXPT01006518.1	88.986	1026	190	1207	2246	3221	0	1344
gi|824229191|gb|JXPT01011383.1|	JXPT01011383.1	88.995	209	229	426	7588	7796	4.01e-73	279
gi|824243740|gb|JXPT01006551.1|	JXPT01006551.1	89.14	442	777	1207	8230	7797	2.07e-165	585
gi|824242494|gb|JXPT01006947.1|	JXPT01006947.1	89.222	334	590	917	1013	682	8.25e-120	434
gi|824215925|gb|JXPT01015773.1|	JXPT01015773.1	89.231	390	583	972	11494	11121	7.22e-146	520
gi|824219928|gb|JXPT01014469.1|	JXPT01014469.1	89.623	106	362	467	1321	1424	2.53e-31	140
gi|824250941|gb|JXPT01004184.1|	JXPT01004184.1	89.63	270	1	263	6857	7118	2.21e-95	352
gi|824160026|gb|JXPT01034445.1|	JXPT01034445.1	89.796	245	923	1165	5082	5321	4.57e-85	318
gi|824211161|gb|JXPT01017377.1|	JXPT01017377.1	89.855	138	9	144	10995	11132	2.89e-43	179
gi|824239675|gb|JXPT01007890.1|	JXPT01007890.1	89.972	359	589	947	7717	7366	1.81e-134	482
gi|824150545|gb|JXPT01037611.1|	JXPT01037611.1	90	330	777	1104	2371	2691	3.74e-124	448
gi|824197614|gb|JXPT01021892.1|	JXPT01021892.1	90.024	411	777	1178	5199	5605	2.21e-152	542
gi|824247184|gb|JXPT01005417.1|	JXPT01005417.1	90.058	171	532	702	169	1	1.82e-58	230
gi|824196159|gb|JXPT01022378.1|	JXPT01022378.1	90.169	295	851	1145	309	585	3.28e-112	408
gi|824230129|gb|JXPT01011074.1|	JXPT01011074.1	90.226	133	1	130	773	899	8.28e-44	181
gi|824204276|gb|JXPT01019663.1|	JXPT01019663.1	90.366	519	358	843	12584	12066	0	728
gi|824097566|gb|JXPT01055283.1|	JXPT01055283.1	90.449	178	536	709	1053	877	1.01e-61	241
gi|824232082|gb|JXPT01010422.1|	JXPT01010422.1	90.506	158	1056	1207	5631	5787	4.01e-54	215
gi|824209346|gb|JXPT01017993.1|	JXPT01017993.1	90.534	412	807	1207	3801	3394	6.76e-159	563
gi|824261747|gb|JXPT01000633.1|	JXPT01000633.1	90.612	1225	10	1207	10586	9395	0	1696
gi|824197614|gb|JXPT01021892.1|	JXPT01021892.1	90.726	248	20	264	4961	5200	1.7e-90	336
gi|824115369|gb|JXPT01049349.1|	JXPT01049349.1	90.845	142	15	155	449	590	3.76e-48	196
gi|824111142|gb|JXPT01050747.1|	JXPT01050747.1	90.981	377	553	923	1857	2233	4.87e-148	527
gi|824259204|gb|JXPT01001463.1|	JXPT01001463.1	91.019	913	319	1207	13833	12927	0	1272
gi|824187855|gb|JXPT01025161.1|	JXPT01025161.1	91.118	1002	230	1207	552	1547	0	1402
gi|824146547|gb|JXPT01038942.1|	JXPT01038942.1	91.304	368	461	826	3663	3306	1.07e-143	513
gi|824244338|gb|JXPT01006358.1|	JXPT01006358.1	91.317	357	7	360	366	713	1e-137	493
gi|824252808|gb|JXPT01003562.1|	JXPT01003562.1	91.447	152	1058	1207	2562	2710	4.89e-53	212
gi|824244338|gb|JXPT01006358.1|	JXPT01006358.1	91.566	166	461	624	915	1079	2.22e-57	226
gi|824162916|gb|JXPT01033479.1|	JXPT01033479.1	91.597	119	1089	1207	3749	3866	1.82e-39	167
gi|824247248|gb|JXPT01005396.1|	JXPT01005396.1	91.739	230	533	753	7561	7788	7.24e-89	331
gi|824120232|gb|JXPT01047737.1|	JXPT01047737.1	91.755	376	777	1145	1409	1776	3.28e-150	535
gi|824253449|gb|JXPT01003355.1|	JXPT01003355.1	91.855	221	1	218	567	787	8.26e-82	307
gi|824230162|gb|JXPT01011063.1|	JXPT01011063.1	91.935	124	303	426	798	921	2.89e-43	179
gi|824134912|gb|JXPT01042831.1|	JXPT01042831.1	91.938	645	568	1206	1138	1775	0	931
gi|824210153|gb|JXPT01017717.1|	JXPT01017717.1	91.985	262	956	1207	10908	11169	6.78e-102	374
gi|824162156|gb|JXPT01033738.1|	JXPT01033738.1	92.03	527	682	1202	658	1166	0	769
gi|824247248|gb|JXPT01005396.1|	JXPT01005396.1	92.031	389	777	1163	5289	4902	1e-156	556
gi|824254679|gb|JXPT01002952.1|	JXPT01002952.1	92.147	382	7	386	9045	9419	1.49e-154	549
gi|824104263|gb|JXPT01053055.1|	JXPT01053055.1	92.157	255	10	263	3620	3370	1.82e-96	356
gi|824234976|gb|JXPT01009457.1|	JXPT01009457.1	92.176	409	777	1178	2861	3269	4.86e-167	590
gi|824196159|gb|JXPT01022378.1|	JXPT01022378.1	92.369	249	17	263	42	287	6.35e-96	354
gi|824191344|gb|JXPT01023994.1|	JXPT01023994.1	92.428	383	12	392	7113	7493	4.26e-155	551
gi|824166366|gb|JXPT01032331.1|	JXPT01032331.1	92.5	360	850	1207	3524	3880	3.07e-144	515
gi|824165032|gb|JXPT01032777.1|	JXPT01032777.1	92.531	1138	71	1193	1	1129	0	1660
gi|824153163|gb|JXPT01036736.1|	JXPT01036736.1	92.593	162	931	1088	3999	4160	1.23e-60	237
gi|824196557|gb|JXPT01022246.1|	JXPT01022246.1	92.632	190	278	467	5279	5463	1.15e-73	280
gi|824112842|gb|JXPT01050179.1|	JXPT01050179.1	92.857	238	704	941	923	690	9.42e-94	347
gi|824261488|gb|JXPT01000719.1|	JXPT01000719.1	92.931	679	155	819	1144	1822	0	1007
gi|824220853|gb|JXPT01014159.1|	JXPT01014159.1	92.949	156	777	932	5692	5847	5.22e-59	232
gi|824255827|gb|JXPT01002570.1|	JXPT01002570.1	93.072	433	777	1207	5714	5287	0	643
gi|824232608|gb|JXPT01010245.1|	JXPT01010245.1	93.13	131	296	426	5694	5564	3.76e-48	196
gi|824232082|gb|JXPT01010422.1|	JXPT01010422.1	93.364	859	1	843	4784	5632	0	1279
gi|824261944|gb|JXPT01000567.1|	JXPT01000567.1	93.498	1215	1	1207	4892	3694	0	1817
gi|824233585|gb|JXPT01009919.1|	JXPT01009919.1	93.511	262	5	263	13207	13468	3.75e-105	385
gi|824194244|gb|JXPT01023030.1|	JXPT01023030.1	93.548	124	303	426	24936	25059	5.58e-46	188
gi|824255827|gb|JXPT01002570.1|	JXPT01002570.1	93.548	217	1	212	5946	5730	1.31e-85	320
gi|824225094|gb|JXPT01012751.1|	JXPT01012751.1	93.694	111	1	111	45777	45885	1.82e-39	167
gi|824220853|gb|JXPT01014159.1|	JXPT01014159.1	93.822	259	950	1206	5904	6160	3.75e-105	385
gi|824243740|gb|JXPT01006551.1|	JXPT01006551.1	93.878	147	119	263	8432	8286	1.15e-54	217
gi|824239554|gb|JXPT01007930.1|	JXPT01007930.1	93.89	802	426	1207	1398	2198	0	1222
gi|824205942|gb|JXPT01019118.1|	JXPT01019118.1	93.913	115	577	691	9150	9036	3.52e-42	176
gi|824153163|gb|JXPT01036736.1|	JXPT01036736.1	94	150	1	149	3151	3296	1.15e-54	217
gi|824252808|gb|JXPT01003562.1|	JXPT01003562.1	94.019	535	453	986	2026	2559	0	814
gi|824214229|gb|JXPT01016345.1|	JXPT01016345.1	94.086	186	51	234	1	186	4.01e-73	279
gi|824169540|gb|JXPT01031270.1|	JXPT01031270.1	94.091	440	1	439	4065	3633	0	670
gi|824198165|gb|JXPT01021707.1|	JXPT01021707.1	94.198	293	551	842	6794	6502	3.74e-124	448
gi|824113177|gb|JXPT01050073.1|	JXPT01050073.1	94.226	433	777	1207	2158	2586	0	664
gi|824234976|gb|JXPT01009457.1|	JXPT01009457.1	94.253	261	5	263	2599	2857	3.08e-106	389
gi|824219306|gb|JXPT01014678.1|	JXPT01014678.1	94.275	262	5	263	10587	10329	2.53e-107	392
gi|824169540|gb|JXPT01031270.1|	JXPT01031270.1	94.309	738	473	1207	3042	2316	0	1137
gi|824204276|gb|JXPT01019663.1|	JXPT01019663.1	94.34	159	1051	1207	12068	11910	8.27e-63	244
gi|824076984|gb|JXPT01062180.1|	JXPT01062180.1	94.379	338	836	1166	388	51	2.07e-146	522
gi|824076984|gb|JXPT01062180.1|	JXPT01062180.1	94.382	267	1	263	684	420	4.87e-110	401
gi|824169762|gb|JXPT01031202.1|	JXPT01031202.1	94.627	335	551	885	9533	9866	7.22e-146	520
gi|824249456|gb|JXPT01004673.1|	JXPT01004673.1	94.656	131	1079	1207	1306	1176	2.53e-50	203
gi|824253449|gb|JXPT01003355.1|	JXPT01003355.1	94.805	154	291	444	936	1089	2.89e-62	242
gi|824110948|gb|JXPT01050812.1|	JXPT01050812.1	94.839	155	756	910	3349	3195	8.27e-63	244
gi|824215925|gb|JXPT01015773.1|	JXPT01015773.1	94.972	179	969	1145	10482	10304	1.15e-73	280
gi|824210153|gb|JXPT01017717.1|	JXPT01017717.1	95.062	162	1	161	10753	10911	2.37e-63	246
gi|824247248|gb|JXPT01005396.1|	JXPT01005396.1	95.161	186	80	263	5474	5293	7.74e-76	288
gi|824220853|gb|JXPT01014159.1|	JXPT01014159.1	95.217	230	36	263	5460	5688	6.35e-96	354
gi|824113782|gb|JXPT01049873.1|	JXPT01049873.1	95.455	132	31	161	1386	1255	5.95e-52	208
gi|824195840|gb|JXPT01022487.1|	JXPT01022487.1	95.495	111	1	111	12188	12295	4.29e-41	172
gi|824120232|gb|JXPT01047737.1|	JXPT01047737.1	95.575	113	152	263	1293	1405	1.01e-42	178
gi|824104589|gb|JXPT01052943.1|	JXPT01052943.1	95.575	113	925	1037	1	113	8.28e-44	181
gi|824097566|gb|JXPT01055283.1|	JXPT01055283.1	95.763	118	1090	1207	866	749	1.6e-46	190
gi|824113177|gb|JXPT01050073.1|	JXPT01050073.1	96.023	176	90	263	1979	2154	4.01e-73	279
gi|824244338|gb|JXPT01006358.1|	JXPT01006358.1	96.241	399	811	1207	1307	1705	0	650
gi|824097566|gb|JXPT01055283.1|	JXPT01055283.1	96.25	160	285	444	1209	1050	3.08e-68	262
gi|824113782|gb|JXPT01049873.1|	JXPT01049873.1	96.571	175	240	414	1123	949	2.22e-76	289
gi|824235176|gb|JXPT01009390.1|	JXPT01009390.1	96.591	176	90	263	4817	4642	9.43e-75	284
gi|824247184|gb|JXPT01005417.1|	JXPT01005417.1	96.711	152	1058	1207	40784	40935	1.94e-64	250
gi|824235176|gb|JXPT01009390.1|	JXPT01009390.1	97.17	212	777	988	4638	4427	1.82e-96	356

## Sheet: Btry_Hel1Ba
query sequence
TCTTTATATATATAAATCTTCTGACCGTGTGTTTGTAATTGAACTGCTCCTAAACGGCTGGACCGATTTTGATGAAATTTTTTGTGTGTGTTTAAGGAGATTCGAGGATGGTTTAGATTCACAATTTGGTCCACTGGAAAATGTTTTTTATAATTTTATTTTAATTAATTGCTAATTTTGGAATGTTTACTTGATCGATAGATTGCGCTACCATCGCAGTATCCAATATTCAAACCTTAAATTGGCGTAAACGTGCAATAAACAAAACGATGCAAAAGTAAAAGGCGACATCTGTAGACAAGTTTTCATAATGTGGAAGAGTTGTTCGTTCTTAAGTAATAAATTGGGGATTCAATACATCTATGGGTATATATCATATAAAAAAGAAAGTTGTGTTAG…
blastn in Bactrocera tryoni strain bent wings WGS
Name	Accession	% Identity	Alignment length	Query stare	Query end	Hit start	Hit end	E-value	Score
gi|636719347|gb|JHQJ01000711.1|	JHQJ01000711.1	80	100	755	854	25608	25509	1.89e-16	91.5
gi|636719963|gb|JHQJ01000095.1|	JHQJ01000095.1	81	100	755	854	187330	187429	1.55e-17	95.1
gi|636709880|gb|JHQJ01010178.1|	JHQJ01010178.1	82	100	755	854	2006	1907	3.65e-19	100
gi|636712611|gb|JHQJ01007447.1|	JHQJ01007447.1	82	100	755	854	14580	14679	3.65e-19	100
gi|636717571|gb|JHQJ01002487.1|	JHQJ01002487.1	83	100	755	854	33720	33818	3.65e-19	100
gi|636717370|gb|JHQJ01002688.1|	JHQJ01002688.1	83	100	755	854	40078	39979	3e-20	104
gi|636719600|gb|JHQJ01000458.1|	JHQJ01000458.1	83	100	755	854	94174	94273	3e-20	104
gi|636681508|gb|JHQJ01030943.1|	JHQJ01030943.1	83	100	755	854	633	534	3e-20	104
gi|636712042|gb|JHQJ01008016.1|	JHQJ01008016.1	83	100	755	854	10801	10900	3e-20	104
gi|636719953|gb|JHQJ01000105.1|	JHQJ01000105.1	84	100	592	690	244131	244032	8.59e-21	105
gi|636710524|gb|JHQJ01009534.1|	JHQJ01009534.1	84	100	755	854	174	76	8.59e-21	105
gi|636714906|gb|JHQJ01005152.1|	JHQJ01005152.1	84	100	736	835	5876	5778	8.59e-21	105
gi|636716785|gb|JHQJ01003273.1|	JHQJ01003273.1	84	100	755	854	14145	14244	7.05e-22	109
gi|636693779|gb|JHQJ01021612.1|	JHQJ01021612.1	84	100	755	854	1253	1154	7.05e-22	109
gi|636709453|gb|JHQJ01010605.1|	JHQJ01010605.1	85	100	379	478	1284	1185	5.79e-23	113
gi|636712524|gb|JHQJ01007534.1|	JHQJ01007534.1	89	100	1176	1271	6043	5945	1.12e-25	122
gi|636714771|gb|JHQJ01005287.1|	JHQJ01005287.1	89	100	368	467	23211	23309	2.63e-27	127
gi|636706130|gb|JHQJ01013928.1|	JHQJ01013928.1	91	100	1176	1271	725	823	2.16e-28	131
gi|636703285|gb|JHQJ01016773.1|	JHQJ01016773.1	80.198	101	1187	1271	1112	1212	5.42e-17	93.3
gi|636719866|gb|JHQJ01000192.1|	JHQJ01000192.1	80.198	101	1010	1102	131658	131558	8.05e-15	86
gi|636719616|gb|JHQJ01000442.1|	JHQJ01000442.1	82.178	101	755	854	32568	32668	1.28e-18	98.7
gi|636719734|gb|JHQJ01000324.1|	JHQJ01000324.1	83.168	101	755	855	101831	101931	8.59e-21	105
gi|636719842|gb|JHQJ01000216.1|	JHQJ01000216.1	83.168	101	1068	1166	188066	187967	1.55e-17	95.1
gi|636715224|gb|JHQJ01004834.1|	JHQJ01004834.1	84.158	101	755	854	16124	16224	2.46e-21	107
gi|636718831|gb|JHQJ01001227.1|	JHQJ01001227.1	85.149	101	368	468	61819	61719	1.66e-23	114
gi|636714216|gb|JHQJ01005842.1|	JHQJ01005842.1	81.373	102	492	593	14519	14422	1.28e-18	98.7
gi|636713949|gb|JHQJ01006109.1|	JHQJ01006109.1	81.373	102	1070	1168	19754	19855	5.42e-17	93.3
gi|636710084|gb|JHQJ01009974.1|	JHQJ01009974.1	83.333	102	1174	1271	1730	1629	1.28e-18	98.7
gi|636693080|gb|JHQJ01021962.1|	JHQJ01021962.1	84.314	102	1174	1271	1040	939	2.46e-21	107
gi|636718280|gb|JHQJ01001778.1|	JHQJ01001778.1	84.314	102	1174	1271	47169	47270	2.46e-21	107
gi|636691116|gb|JHQJ01022945.1|	JHQJ01022945.1	84.314	102	3	103	44	145	7.05e-22	109
gi|636711677|gb|JHQJ01008381.1|	JHQJ01008381.1	86.275	102	377	478	2582	2683	1.12e-25	122
gi|636717532|gb|JHQJ01002526.1|	JHQJ01002526.1	86.275	102	1174	1271	26139	26240	4.75e-24	116
gi|636716864|gb|JHQJ01003194.1|	JHQJ01003194.1	89.216	102	383	483	33412	33513	2.16e-28	131
gi|636720012|gb|JHQJ01000046.1|	JHQJ01000046.1	80.583	103	812	911	294682	294784	1.55e-17	95.1
gi|636719934|gb|JHQJ01000124.1|	JHQJ01000124.1	80.583	103	1177	1271	320132	320234	1.55e-17	95.1
gi|636708657|gb|JHQJ01011401.1|	JHQJ01011401.1	81.553	103	1078	1177	467	366	1.89e-16	91.5
gi|636712794|gb|JHQJ01007264.1|	JHQJ01007264.1	81.553	103	1078	1177	9003	8902	1.89e-16	91.5
gi|636716144|gb|JHQJ01003914.1|	JHQJ01003914.1	82.524	103	370	472	17291	17391	1.28e-18	98.7
gi|636719880|gb|JHQJ01000178.1|	JHQJ01000178.1	85.437	103	1177	1271	17445	17547	4.75e-24	116
gi|636719634|gb|JHQJ01000424.1|	JHQJ01000424.1	88.35	103	376	478	1682	1784	6.18e-29	132
gi|636715097|gb|JHQJ01004961.1|	JHQJ01004961.1	82.692	104	1046	1142	8259	8156	3e-20	104
gi|636717139|gb|JHQJ01002919.1|	JHQJ01002919.1	83.654	104	407	510	10141	10244	2.02e-22	111
gi|636705751|gb|JHQJ01014307.1|	JHQJ01014307.1	85.577	104	1070	1172	1669	1769	1.66e-23	114
gi|636718541|gb|JHQJ01001517.1|	JHQJ01001517.1	86.538	104	683	786	7258	7357	3.2e-26	123
gi|636712563|gb|JHQJ01007495.1|	JHQJ01007495.1	86.538	104	382	485	14453	14554	1.12e-25	122
gi|636719481|gb|JHQJ01000577.1|	JHQJ01000577.1	88.462	104	370	473	18937	18835	2.16e-28	131
gi|636718539|gb|JHQJ01001519.1|	JHQJ01001519.1	80	105	592	690	41000	41104	1.89e-16	91.5
gi|636717835|gb|JHQJ01002223.1|	JHQJ01002223.1	88.571	105	1171	1271	26425	26529	2.16e-28	131
gi|636709935|gb|JHQJ01010123.1|	JHQJ01010123.1	80.189	106	755	860	4229	4330	2.31e-15	87.8
gi|636719299|gb|JHQJ01000759.1|	JHQJ01000759.1	81.132	106	755	860	36282	36384	1.55e-17	95.1
gi|636719648|gb|JHQJ01000410.1|	JHQJ01000410.1	83.962	106	407	512	143023	142918	1.66e-23	114
gi|636714216|gb|JHQJ01005842.1|	JHQJ01005842.1	84.906	106	392	497	20023	20128	3.9e-25	120
gi|636700423|gb|JHQJ01018292.1|	JHQJ01018292.1	85.849	106	516	621	926	1030	3.9e-25	120
gi|636710971|gb|JHQJ01009087.1|	JHQJ01009087.1	92.453	106	907	1011	8268	8373	6.6e-35	152
gi|636714495|gb|JHQJ01005563.1|	JHQJ01005563.1	93.396	106	376	481	13370	13265	4.45e-37	159
gi|636720048|gb|JHQJ01000010.1|	JHQJ01000010.1	87.85	107	29	133	642068	642174	6.18e-29	132
gi|636715655|gb|JHQJ01004403.1|	JHQJ01004403.1	90.654	107	1173	1271	3135	3241	1.19e-31	141
gi|636713826|gb|JHQJ01006232.1|	JHQJ01006232.1	90.654	107	381	487	2200	2095	9.8e-33	145
gi|636717468|gb|JHQJ01002590.1|	JHQJ01002590.1	93.458	107	376	482	25179	25285	1.27e-37	161
gi|636720028|gb|JHQJ01000030.1|	JHQJ01000030.1	80.556	108	1083	1189	15715	15608	4.45e-18	96.9
gi|636708870|gb|JHQJ01011188.1|	JHQJ01011188.1	81.481	108	1060	1164	500	393	1.28e-18	98.7
gi|636715097|gb|JHQJ01004961.1|	JHQJ01004961.1	83.333	108	746	853	8368	8262	2.02e-22	111
gi|636712061|gb|JHQJ01007997.1|	JHQJ01007997.1	87.963	108	1172	1271	3867	3974	1.77e-29	134
gi|636707546|gb|JHQJ01012512.1|	JHQJ01012512.1	89.815	108	531	637	1	107	1.45e-30	138
gi|636704714|gb|JHQJ01015344.1|	JHQJ01015344.1	89.815	108	1168	1271	1740	1633	4.17e-31	140
gi|636720040|gb|JHQJ01000018.1|	JHQJ01000018.1	90.741	108	1168	1271	30238	30131	9.8e-33	145
gi|636714091|gb|JHQJ01005967.1|	JHQJ01005967.1	80.734	109	811	916	11549	11443	1.28e-18	98.7
gi|636716432|gb|JHQJ01003626.1|	JHQJ01003626.1	82.569	109	746	854	5554	5446	2.02e-22	111
gi|636686776|gb|JHQJ01025675.1|	JHQJ01025675.1	86.239	109	377	485	1076	1178	2.16e-28	131
gi|636720019|gb|JHQJ01000039.1|	JHQJ01000039.1	89.908	109	370	477	161732	161624	3.42e-32	143
gi|636700127|gb|JHQJ01018441.1|	JHQJ01018441.1	87.273	110	368	477	1168	1060	6.18e-29	132
gi|636714708|gb|JHQJ01005350.1|	JHQJ01005350.1	89.091	110	489	598	21574	21465	9.8e-33	145
gi|636719148|gb|JHQJ01000910.1|	JHQJ01000910.1	90	110	377	486	46997	46888	8.04e-34	149
gi|636719287|gb|JHQJ01000771.1|	JHQJ01000771.1	90	110	1170	1271	90640	90749	3.42e-32	143
gi|636719930|gb|JHQJ01000128.1|	JHQJ01000128.1	90.909	110	368	477	156497	156389	2.3e-34	150
gi|636716804|gb|JHQJ01003254.1|	JHQJ01003254.1	81.081	111	1080	1186	39741	39631	3.65e-19	100
gi|636717640|gb|JHQJ01002418.1|	JHQJ01002418.1	82.883	111	744	854	1	111	1.66e-23	114
gi|636719368|gb|JHQJ01000690.1|	JHQJ01000690.1	85.586	111	1080	1187	26278	26168	1.12e-25	122
gi|636712446|gb|JHQJ01007612.1|	JHQJ01007612.1	88.288	111	449	559	11450	11345	1.19e-31	141
gi|636686413|gb|JHQJ01026038.1|	JHQJ01026038.1	90.991	111	1165	1271	605	495	2.3e-34	150
gi|636712463|gb|JHQJ01007595.1|	JHQJ01007595.1	90.991	111	378	487	111	1	6.6e-35	152
gi|636716785|gb|JHQJ01003273.1|	JHQJ01003273.1	95.495	111	1	111	13560	13670	1.66e-42	178
gi|636718934|gb|JHQJ01001124.1|	JHQJ01001124.1	80.357	112	1160	1271	4624	4729	1.89e-16	91.5
gi|636718774|gb|JHQJ01001284.1|	JHQJ01001284.1	80.357	112	596	707	66980	67091	3e-20	104
gi|636718166|gb|JHQJ01001892.1|	JHQJ01001892.1	80.357	112	1087	1189	54419	54308	1.05e-19	102
gi|636716549|gb|JHQJ01003509.1|	JHQJ01003509.1	80.357	112	1076	1182	21953	21842	1.55e-17	95.1
gi|636717020|gb|JHQJ01003038.1|	JHQJ01003038.1	83.036	112	812	920	42352	42463	1.66e-23	114
gi|636702128|gb|JHQJ01017435.1|	JHQJ01017435.1	98.214	112	7	118	1438	1549	2.16e-47	194
gi|636685936|gb|JHQJ01026515.1|	JHQJ01026515.1	82.301	113	743	854	185	297	2.02e-22	111
gi|636717259|gb|JHQJ01002799.1|	JHQJ01002799.1	82.301	113	241	344	10866	10977	7.05e-22	109
gi|636720026|gb|JHQJ01000032.1|	JHQJ01000032.1	88.496	113	1162	1270	704786	704898	4.17e-31	140
gi|636712323|gb|JHQJ01007735.1|	JHQJ01007735.1	88.496	113	1161	1269	8821	8709	4.17e-31	140
gi|636717307|gb|JHQJ01002751.1|	JHQJ01002751.1	85.965	114	777	890	1342	1229	1.77e-29	134
gi|636719160|gb|JHQJ01000898.1|	JHQJ01000898.1	85.965	114	1162	1271	33273	33160	7.53e-28	129
gi|636713406|gb|JHQJ01006652.1|	JHQJ01006652.1	86.842	114	1160	1271	14530	14419	3.2e-26	123
gi|636714148|gb|JHQJ01005910.1|	JHQJ01005910.1	88.596	114	382	495	2902	3015	2.81e-33	147
gi|636718060|gb|JHQJ01001998.1|	JHQJ01001998.1	88.596	114	432	545	17468	17355	2.81e-33	147
gi|636718861|gb|JHQJ01001197.1|	JHQJ01001197.1	89.474	114	1162	1271	59795	59908	2.81e-33	147
gi|636719104|gb|JHQJ01000954.1|	JHQJ01000954.1	91.228	114	484	597	98011	97898	1.27e-37	161
gi|636719848|gb|JHQJ01000210.1|	JHQJ01000210.1	81.739	115	1026	1132	180188	180074	2.02e-22	111
gi|636719888|gb|JHQJ01000170.1|	JHQJ01000170.1	85.217	115	1160	1271	120223	120109	7.53e-28	129
gi|636719847|gb|JHQJ01000211.1|	JHQJ01000211.1	86.957	115	461	575	97498	97384	4.17e-31	140
gi|636717939|gb|JHQJ01002119.1|	JHQJ01002119.1	86.957	115	646	760	45354	45464	4.17e-31	140
gi|636718627|gb|JHQJ01001431.1|	JHQJ01001431.1	89.565	115	733	847	32573	32687	1.89e-35	154
gi|636719972|gb|JHQJ01000086.1|	JHQJ01000086.1	80.172	116	1160	1271	359210	359325	3.65e-19	100
gi|636719763|gb|JHQJ01000295.1|	JHQJ01000295.1	80.172	116	592	706	115909	116024	1.05e-19	102
gi|636713995|gb|JHQJ01006063.1|	JHQJ01006063.1	80.172	116	1160	1271	15753	15638	3.65e-19	100
gi|636717415|gb|JHQJ01002643.1|	JHQJ01002643.1	81.034	116	1068	1180	359	473	3.65e-19	100
gi|636719296|gb|JHQJ01000762.1|	JHQJ01000762.1	82.759	116	1160	1271	111936	111823	2.02e-22	111
gi|636719976|gb|JHQJ01000082.1|	JHQJ01000082.1	82.759	116	1160	1271	7513	7628	1.36e-24	118
gi|636717549|gb|JHQJ01002509.1|	JHQJ01002509.1	86.207	116	1156	1271	46243	46130	2.16e-28	131
gi|636703650|gb|JHQJ01016408.1|	JHQJ01016408.1	86.207	116	359	474	460	573	2.16e-28	131
gi|636714216|gb|JHQJ01005842.1|	JHQJ01005842.1	87.069	116	382	497	14178	14063	1.19e-31	141
gi|636716410|gb|JHQJ01003648.1|	JHQJ01003648.1	92.241	116	1160	1271	14668	14553	3.65e-38	163
gi|636713049|gb|JHQJ01007009.1|	JHQJ01007009.1	80.342	117	482	598	6140	6028	2.46e-21	107
gi|636711475|gb|JHQJ01008583.1|	JHQJ01008583.1	82.051	117	17	133	9805	9921	4.75e-24	116
gi|636715150|gb|JHQJ01004908.1|	JHQJ01004908.1	82.906	117	592	707	14104	13988	1.36e-24	118
gi|636715264|gb|JHQJ01004794.1|	JHQJ01004794.1	83.761	117	1073	1187	8106	7993	4.75e-24	116
gi|636716144|gb|JHQJ01003914.1|	JHQJ01003914.1	84.615	117	356	472	13515	13626	9.18e-27	125
gi|636713411|gb|JHQJ01006647.1|	JHQJ01006647.1	88.889	117	1072	1186	13134	13018	9.8e-33	145
gi|636683692|gb|JHQJ01028759.1|	JHQJ01028759.1	92.308	117	863	979	1	116	3e-39	167
gi|636715550|gb|JHQJ01004508.1|	JHQJ01004508.1	80.508	118	1050	1158	22397	22514	3e-20	104
gi|636719764|gb|JHQJ01000294.1|	JHQJ01000294.1	83.051	118	1036	1145	12001	12118	4.75e-24	116
gi|636718518|gb|JHQJ01001540.1|	JHQJ01001540.1	83.051	118	898	1011	299	414	2.02e-22	111
gi|636717391|gb|JHQJ01002667.1|	JHQJ01002667.1	82.353	119	901	1015	30922	31039	2.02e-22	111
gi|636717119|gb|JHQJ01002939.1|	JHQJ01002939.1	83.193	119	1073	1189	9371	9255	2.02e-22	111
gi|636719774|gb|JHQJ01000284.1|	JHQJ01000284.1	82.5	120	376	492	169084	168967	7.05e-22	109
gi|636711173|gb|JHQJ01008885.1|	JHQJ01008885.1	82.5	120	376	495	3433	3314	1.12e-25	122
gi|636717371|gb|JHQJ01002687.1|	JHQJ01002687.1	90	120	1160	1271	32350	32231	1.27e-37	161
gi|636717512|gb|JHQJ01002546.1|	JHQJ01002546.1	80.165	121	1068	1187	6705	6585	2.46e-21	107
gi|636720050|gb|JHQJ01000008.1|	JHQJ01000008.1	80.992	121	604	723	30186	30066	2.02e-22	111
gi|636706138|gb|JHQJ01013920.1|	JHQJ01013920.1	83.471	121	377	497	426	545	9.18e-27	125
gi|636719468|gb|JHQJ01000590.1|	JHQJ01000590.1	85.95	121	1070	1189	76652	76532	1.45e-30	138
gi|636715150|gb|JHQJ01004908.1|	JHQJ01004908.1	86.777	121	368	488	21637	21519	4.17e-31	140
gi|636713734|gb|JHQJ01006324.1|	JHQJ01006324.1	86.777	121	1152	1271	6395	6514	4.17e-31	140
gi|636718678|gb|JHQJ01001380.1|	JHQJ01001380.1	87.603	121	1160	1271	28583	28703	9.8e-33	145
gi|636714490|gb|JHQJ01005568.1|	JHQJ01005568.1	87.603	121	1070	1188	16020	16134	4.17e-31	140
gi|636714086|gb|JHQJ01005972.1|	JHQJ01005972.1	89.256	121	478	598	10905	11025	4.45e-37	159
gi|636719510|gb|JHQJ01000548.1|	JHQJ01000548.1	89.256	121	357	477	50254	50368	5.42e-36	156
gi|636719303|gb|JHQJ01000755.1|	JHQJ01000755.1	90.083	121	368	487	21408	21290	1.89e-35	154
gi|636716316|gb|JHQJ01003742.1|	JHQJ01003742.1	80.328	122	632	749	32171	32288	2.02e-22	111
gi|636694795|gb|JHQJ01021105.1|	JHQJ01021105.1	80.328	122	1070	1189	1049	1168	1.28e-18	98.7
gi|636720025|gb|JHQJ01000033.1|	JHQJ01000033.1	80.328	122	1069	1185	552776	552658	5.42e-17	93.3
gi|636716356|gb|JHQJ01003702.1|	JHQJ01003702.1	80.328	122	1068	1187	28656	28769	2.46e-21	107
gi|636714556|gb|JHQJ01005502.1|	JHQJ01005502.1	81.148	122	1068	1187	12326	12447	7.05e-22	109
gi|636712064|gb|JHQJ01007994.1|	JHQJ01007994.1	81.967	122	733	854	5839	5719	1.36e-24	118
gi|636720035|gb|JHQJ01000023.1|	JHQJ01000023.1	81.967	122	384	505	37519	37398	1.12e-25	122
gi|636716246|gb|JHQJ01003812.1|	JHQJ01003812.1	83.607	122	11	132	9049	9170	2.16e-28	131
gi|636718166|gb|JHQJ01001892.1|	JHQJ01001892.1	83.607	122	752	873	54565	54444	2.16e-28	131
gi|636717688|gb|JHQJ01002370.1|	JHQJ01002370.1	85.246	122	733	854	44694	44815	4.17e-31	140
gi|636716306|gb|JHQJ01003752.1|	JHQJ01003752.1	86.066	122	733	854	35324	35445	3.42e-32	143
gi|636719567|gb|JHQJ01000491.1|	JHQJ01000491.1	86.885	122	376	497	3383	3502	9.8e-33	145
gi|636712611|gb|JHQJ01007447.1|	JHQJ01007447.1	92.623	122	260	377	14307	14428	2.46e-40	170
gi|636718292|gb|JHQJ01001766.1|	JHQJ01001766.1	95.902	122	5	126	36052	36173	1.77e-48	197
gi|636720008|gb|JHQJ01000050.1|	JHQJ01000050.1	80.488	123	1068	1185	393231	393109	8.59e-21	105
gi|636719443|gb|JHQJ01000615.1|	JHQJ01000615.1	81.301	123	1068	1185	63787	63909	7.05e-22	109
gi|636713692|gb|JHQJ01006366.1|	JHQJ01006366.1	81.301	123	1068	1189	11379	11258	2.02e-22	111
gi|636699913|gb|JHQJ01018548.1|	JHQJ01018548.1	82.114	123	1068	1189	830	709	4.75e-24	116
gi|636720025|gb|JHQJ01000033.1|	JHQJ01000033.1	86.179	123	1068	1189	544329	544207	1.19e-31	141
gi|636719039|gb|JHQJ01001019.1|	JHQJ01001019.1	89.431	123	899	1020	65494	65615	5.42e-36	156
gi|636718683|gb|JHQJ01001375.1|	JHQJ01001375.1	80.645	124	1153	1271	9949	9826	2.46e-21	107
gi|636715189|gb|JHQJ01004869.1|	JHQJ01004869.1	80.645	124	1068	1189	14514	14391	7.05e-22	109
gi|636715773|gb|JHQJ01004285.1|	JHQJ01004285.1	80.645	124	1151	1271	26128	26005	8.59e-21	105
gi|636715725|gb|JHQJ01004333.1|	JHQJ01004333.1	83.871	124	5	128	1649	1526	1.77e-29	134
gi|636711593|gb|JHQJ01008465.1|	JHQJ01008465.1	84.677	124	368	490	11272	11393	6.18e-29	132
gi|636716494|gb|JHQJ01003564.1|	JHQJ01003564.1	85.484	124	1068	1189	16325	16447	6.18e-29	132
gi|636719023|gb|JHQJ01001035.1|	JHQJ01001035.1	87.903	124	376	497	29885	29762	1.89e-35	154
gi|636720054|gb|JHQJ01000004.1|	JHQJ01000004.1	91.935	124	368	491	1276201	1276323	5.79e-42	176
gi|636711612|gb|JHQJ01008446.1|	JHQJ01008446.1	94.355	124	22	145	632	509	7.53e-47	192
gi|636713191|gb|JHQJ01006867.1|	JHQJ01006867.1	95.161	124	450	573	15470	15593	1.77e-48	197
gi|636719850|gb|JHQJ01000208.1|	JHQJ01000208.1	80	125	787	908	158101	157977	2.02e-22	111
gi|636720051|gb|JHQJ01000007.1|	JHQJ01000007.1	80.8	125	1068	1189	56533	56409	2.02e-22	111
gi|636719968|gb|JHQJ01000090.1|	JHQJ01000090.1	80.8	125	1068	1186	243262	243386	7.05e-22	109
gi|636717833|gb|JHQJ01002225.1|	JHQJ01002225.1	84	125	7	131	42228	42106	6.18e-29	132
gi|636720030|gb|JHQJ01000028.1|	JHQJ01000028.1	86.4	125	8	132	769257	769381	8.04e-34	149
gi|636713582|gb|JHQJ01006476.1|	JHQJ01006476.1	89.6	125	4	128	1187	1063	3e-39	167
gi|636718085|gb|JHQJ01001973.1|	JHQJ01001973.1	89.6	125	408	532	44090	44214	3e-39	167
gi|636719871|gb|JHQJ01000187.1|	JHQJ01000187.1	90.4	125	777	901	214348	214472	7.05e-41	172
gi|636720030|gb|JHQJ01000028.1|	JHQJ01000028.1	80.159	126	1151	1271	368234	368359	8.59e-21	105
gi|636715997|gb|JHQJ01004061.1|	JHQJ01004061.1	80.159	126	1068	1189	13321	13198	2.46e-21	107
gi|636690020|gb|JHQJ01023492.1|	JHQJ01023492.1	82.54	126	1151	1271	252	127	3.9e-25	120
gi|636719150|gb|JHQJ01000908.1|	JHQJ01000908.1	82.54	126	1151	1271	65812	65937	1.66e-23	114
gi|636720036|gb|JHQJ01000022.1|	JHQJ01000022.1	83.333	126	1151	1271	886174	886049	3.2e-26	123
gi|636715694|gb|JHQJ01004364.1|	JHQJ01004364.1	84.127	126	1151	1271	16440	16315	7.53e-28	129
gi|636715816|gb|JHQJ01004242.1|	JHQJ01004242.1	85.714	126	9	131	10909	10784	9.8e-33	145
gi|636717996|gb|JHQJ01002062.1|	JHQJ01002062.1	89.683	126	1154	1271	14893	14768	3.65e-38	163
gi|636691146|gb|JHQJ01022930.1|	JHQJ01022930.1	92.063	126	1150	1271	1276	1151	1.66e-42	178
gi|636717087|gb|JHQJ01002971.1|	JHQJ01002971.1	81.102	127	434	560	43759	43884	1.36e-24	118
gi|636718800|gb|JHQJ01001258.1|	JHQJ01001258.1	81.89	127	1150	1271	32584	32710	4.75e-24	116
gi|636681508|gb|JHQJ01030943.1|	JHQJ01030943.1	81.89	127	1150	1271	480	354	4.75e-24	116
gi|636713830|gb|JHQJ01006228.1|	JHQJ01006228.1	81.89	127	7	132	73	199	1.12e-25	122
gi|636699702|gb|JHQJ01018653.1|	JHQJ01018653.1	84.252	127	1065	1189	355	229	6.18e-29	132
gi|636681729|gb|JHQJ01030722.1|	JHQJ01030722.1	84.252	127	1150	1271	7	133	2.16e-28	131
gi|636716432|gb|JHQJ01003626.1|	JHQJ01003626.1	85.827	127	605	731	133	7	8.04e-34	149
gi|636703035|gb|JHQJ01016984.1|	JHQJ01016984.1	89.764	127	1153	1271	1594	1468	8.59e-40	168
gi|636719746|gb|JHQJ01000312.1|	JHQJ01000312.1	91.339	127	377	503	51789	51663	4.75e-43	179
gi|636697803|gb|JHQJ01019599.1|	JHQJ01019599.1	82.031	128	1066	1190	471	598	4.75e-24	116
gi|636718500|gb|JHQJ01001558.1|	JHQJ01001558.1	82.031	128	1068	1189	40539	40412	3.9e-25	120
gi|636708617|gb|JHQJ01011441.1|	JHQJ01011441.1	82.812	128	368	495	2043	2170	6.18e-29	132
gi|636719081|gb|JHQJ01000977.1|	JHQJ01000977.1	82.812	128	1068	1192	5842	5967	3.2e-26	123
gi|636716643|gb|JHQJ01003415.1|	JHQJ01003415.1	84.375	128	6	133	31986	31859	1.19e-31	141
gi|636719816|gb|JHQJ01000242.1|	JHQJ01000242.1	93.75	128	591	718	74787	74660	6.18e-48	196
gi|636720026|gb|JHQJ01000032.1|	JHQJ01000032.1	81.395	129	5	133	456755	456881	1.12e-25	122
gi|636702971|gb|JHQJ01017016.1|	JHQJ01017016.1	81.395	129	594	722	249	121	9.18e-27	125
gi|636717052|gb|JHQJ01003006.1|	JHQJ01003006.1	82.946	129	5	133	2146	2020	2.16e-28	131
gi|636715369|gb|JHQJ01004689.1|	JHQJ01004689.1	84.496	129	5	133	21744	21618	4.17e-31	140
gi|636720037|gb|JHQJ01000021.1|	JHQJ01000021.1	87.597	129	1	128	258171	258043	1.55e-36	158
gi|636712353|gb|JHQJ01007705.1|	JHQJ01007705.1	83.077	130	4	133	10449	10320	5.08e-30	136
gi|636713658|gb|JHQJ01006400.1|	JHQJ01006400.1	83.077	130	4	133	9559	9688	5.08e-30	136
gi|636715161|gb|JHQJ01004897.1|	JHQJ01004897.1	90	130	1143	1271	16952	16824	8.59e-40	168
gi|636714216|gb|JHQJ01005842.1|	JHQJ01005842.1	81.679	131	705	829	6403	6274	1.12e-25	122
gi|636719515|gb|JHQJ01000543.1|	JHQJ01000543.1	82.443	131	470	598	66499	66627	3.2e-26	123
gi|636720030|gb|JHQJ01000028.1|	JHQJ01000028.1	84.733	131	1060	1189	319146	319020	1.19e-31	141
gi|636713295|gb|JHQJ01006763.1|	JHQJ01006763.1	90.076	131	881	1010	11925	12055	2.02e-41	174
gi|636715087|gb|JHQJ01004971.1|	JHQJ01004971.1	83.333	132	596	727	21174	21043	4.17e-31	140
gi|636684379|gb|JHQJ01028072.1|	JHQJ01028072.1	85.606	132	4	135	949	818	6.6e-35	152
gi|636719129|gb|JHQJ01000929.1|	JHQJ01000929.1	90.152	132	1148	1271	33375	33506	1.66e-42	178
gi|636687433|gb|JHQJ01025018.1|	JHQJ01025018.1	95.455	132	467	598	265	134	8.03e-53	212
gi|636719425|gb|JHQJ01000633.1|	JHQJ01000633.1	81.203	133	393	525	16685	16817	2.63e-27	127
gi|636708359|gb|JHQJ01011699.1|	JHQJ01011699.1	81.203	133	899	1025	2299	2173	3.9e-25	120
gi|636718824|gb|JHQJ01001234.1|	JHQJ01001234.1	84.211	133	1	133	37638	37769	1.19e-31	141
gi|636720032|gb|JHQJ01000026.1|	JHQJ01000026.1	87.218	133	368	495	28081	28212	5.42e-36	156
gi|636696286|gb|JHQJ01020360.1|	JHQJ01020360.1	89.474	133	1143	1271	563	431	3e-39	167
gi|636680863|gb|JHQJ01031588.1|	JHQJ01031588.1	90.226	133	777	909	383	515	1.36e-43	181
gi|636681900|gb|JHQJ01030551.1|	JHQJ01030551.1	91.729	133	777	909	334	466	2.63e-46	190
gi|636719735|gb|JHQJ01000323.1|	JHQJ01000323.1	93.985	133	368	499	96285	96154	1.77e-48	197
gi|636720003|gb|JHQJ01000055.1|	JHQJ01000055.1	83.582	134	1137	1265	143449	143581	9.18e-27	125
gi|636714822|gb|JHQJ01005236.1|	JHQJ01005236.1	85.075	134	592	724	5435	5303	9.8e-33	145
gi|636687551|gb|JHQJ01024900.1|	JHQJ01024900.1	86.567	134	466	598	564	432	1.89e-35	154
gi|636687317|gb|JHQJ01025134.1|	JHQJ01025134.1	91.045	134	1145	1270	1	134	3.2e-45	187
gi|636716306|gb|JHQJ01003752.1|	JHQJ01003752.1	83.704	135	1142	1271	35531	35665	2.16e-28	131
gi|636717841|gb|JHQJ01002217.1|	JHQJ01002217.1	95.556	135	1	135	54693	54827	1.89e-54	217
gi|636717835|gb|JHQJ01002223.1|	JHQJ01002223.1	80.882	136	463	598	21189	21057	2.63e-27	127
gi|636709012|gb|JHQJ01011046.1|	JHQJ01011046.1	82.353	136	463	598	2654	2520	1.77e-29	134
gi|636719845|gb|JHQJ01000213.1|	JHQJ01000213.1	83.824	136	1141	1267	46109	46243	7.53e-28	129
gi|636719687|gb|JHQJ01000371.1|	JHQJ01000371.1	88.971	136	376	511	167806	167941	1.66e-42	178
gi|636708096|gb|JHQJ01011962.1|	JHQJ01011962.1	89.706	136	368	503	549	679	1.66e-42	178
gi|636715738|gb|JHQJ01004320.1|	JHQJ01004320.1	92.647	136	421	556	7945	7810	1.45e-49	201
gi|636717814|gb|JHQJ01002244.1|	JHQJ01002244.1	81.752	137	376	512	5613	5746	7.53e-28	129
gi|636706827|gb|JHQJ01013231.1|	JHQJ01013231.1	83.212	137	367	503	946	811	4.17e-31	140
gi|636707847|gb|JHQJ01012211.1|	JHQJ01012211.1	85.401	137	376	511	835	971	1.89e-35	154
gi|636716607|gb|JHQJ01003451.1|	JHQJ01003451.1	86.131	137	521	651	32670	32534	3.65e-38	163
gi|636718442|gb|JHQJ01001616.1|	JHQJ01001616.1	89.051	137	1139	1270	24889	25025	2.46e-40	170
gi|636715398|gb|JHQJ01004660.1|	JHQJ01004660.1	80.435	138	379	512	25664	25801	2.63e-27	127
gi|636713303|gb|JHQJ01006755.1|	JHQJ01006755.1	81.884	138	1138	1271	10722	10588	9.18e-27	125
gi|636717363|gb|JHQJ01002695.1|	JHQJ01002695.1	84.058	138	1081	1215	30961	30824	4.17e-31	140
gi|636719763|gb|JHQJ01000295.1|	JHQJ01000295.1	87.681	138	1138	1271	117040	117177	3.65e-38	163
gi|636719096|gb|JHQJ01000962.1|	JHQJ01000962.1	87.681	138	404	536	76690	76554	8.59e-40	168
gi|636684311|gb|JHQJ01028140.1|	JHQJ01028140.1	90.58	138	1138	1271	958	821	1.12e-44	185
gi|636717521|gb|JHQJ01002537.1|	JHQJ01002537.1	93.478	138	1138	1271	24901	24764	4.16e-50	203
gi|636709941|gb|JHQJ01010117.1|	JHQJ01010117.1	93.478	138	1138	1271	6394	6257	5.07e-49	199
gi|636720013|gb|JHQJ01000045.1|	JHQJ01000045.1	94.203	138	1	138	429409	429546	2.3e-53	214
gi|636719764|gb|JHQJ01000294.1|	JHQJ01000294.1	82.014	139	1044	1174	48309	48171	6.18e-29	132
gi|636708185|gb|JHQJ01011873.1|	JHQJ01011873.1	88.489	139	843	981	876	1014	4.75e-43	179
gi|636719597|gb|JHQJ01000461.1|	JHQJ01000461.1	91.367	139	369	506	43037	42901	2.63e-46	190
gi|636717965|gb|JHQJ01002093.1|	JHQJ01002093.1	95.683	139	1	139	54482	54344	1.27e-56	224
gi|636714822|gb|JHQJ01005236.1|	JHQJ01005236.1	82.857	140	592	730	23118	22980	1.45e-30	138
gi|636715870|gb|JHQJ01004188.1|	JHQJ01004188.1	85.714	140	378	517	5064	5198	1.55e-36	158
gi|636716507|gb|JHQJ01003551.1|	JHQJ01003551.1	86.429	140	456	595	29419	29284	3e-39	167
gi|636718705|gb|JHQJ01001353.1|	JHQJ01001353.1	80.142	141	592	731	32138	32274	1.66e-23	114
gi|636713686|gb|JHQJ01006372.1|	JHQJ01006372.1	83.688	141	733	873	4110	4249	2.81e-33	147
gi|636716837|gb|JHQJ01003221.1|	JHQJ01003221.1	80.282	142	356	484	10400	10259	6.18e-29	132
gi|636706124|gb|JHQJ01013934.1|	JHQJ01013934.1	80.282	142	734	873	1442	1302	3.9e-25	120
gi|636718250|gb|JHQJ01001808.1|	JHQJ01001808.1	80.986	142	876	1015	3602	3736	1.77e-29	134
gi|636719764|gb|JHQJ01000294.1|	JHQJ01000294.1	83.803	142	768	903	39854	39995	1.89e-35	154
gi|636712503|gb|JHQJ01007555.1|	JHQJ01007555.1	94.366	142	843	982	15049	14908	2.3e-53	214
gi|636717996|gb|JHQJ01002062.1|	JHQJ01002062.1	97.183	142	882	1022	30140	30000	8.58e-59	232
gi|636719888|gb|JHQJ01000170.1|	JHQJ01000170.1	80.42	143	359	495	226265	226128	7.53e-28	129
gi|636695796|gb|JHQJ01020605.1|	JHQJ01020605.1	85.315	143	1130	1271	1	142	5.42e-36	156
gi|636716829|gb|JHQJ01003229.1|	JHQJ01003229.1	87.413	143	446	585	40579	40721	5.79e-42	176
gi|636701398|gb|JHQJ01017801.1|	JHQJ01017801.1	90.21	143	384	526	1310	1168	1.77e-48	197
gi|636718997|gb|JHQJ01001061.1|	JHQJ01001061.1	90.909	143	577	719	89677	89818	6.18e-48	196
gi|636717164|gb|JHQJ01002894.1|	JHQJ01002894.1	92.308	143	456	598	13441	13582	1.19e-50	205
gi|636711300|gb|JHQJ01008758.1|	JHQJ01008758.1	95.804	143	7	149	10204	10346	8.58e-59	232
gi|636718305|gb|JHQJ01001753.1|	JHQJ01001753.1	86.806	144	1138	1271	63661	63804	2.46e-40	170
gi|636719291|gb|JHQJ01000767.1|	JHQJ01000767.1	89.583	144	376	519	94279	94142	1.12e-44	185
gi|636718333|gb|JHQJ01001725.1|	JHQJ01001725.1	84.828	145	368	512	51459	51317	5.42e-36	156
gi|636719096|gb|JHQJ01000962.1|	JHQJ01000962.1	86.207	145	1078	1220	76424	76280	1.05e-38	165
gi|636717751|gb|JHQJ01002307.1|	JHQJ01002307.1	88.966	145	545	689	24904	25045	9.17e-46	188
gi|636718491|gb|JHQJ01001567.1|	JHQJ01001567.1	80.822	146	454	598	691	553	2.16e-28	131
gi|636719616|gb|JHQJ01000442.1|	JHQJ01000442.1	85.616	146	582	727	71553	71408	8.59e-40	168
gi|636717267|gb|JHQJ01002791.1|	JHQJ01002791.1	91.837	147	385	531	19465	19611	8.03e-53	212
gi|636704823|gb|JHQJ01015235.1|	JHQJ01015235.1	96.599	147	1	147	1604	1750	4.74e-62	242
gi|636717939|gb|JHQJ01002119.1|	JHQJ01002119.1	90.541	148	876	1022	45469	45616	1.45e-49	201
gi|636717697|gb|JHQJ01002361.1|	JHQJ01002361.1	92.568	148	1	148	38960	38817	1.89e-54	217
gi|636719985|gb|JHQJ01000073.1|	JHQJ01000073.1	83.221	149	450	598	114663	114811	5.42e-36	156
gi|636717037|gb|JHQJ01003021.1|	JHQJ01003021.1	95.302	149	233	377	15083	14935	1.05e-57	228
gi|636719604|gb|JHQJ01000454.1|	JHQJ01000454.1	95.973	149	1074	1220	124855	124707	7.04e-60	235
gi|636718753|gb|JHQJ01001305.1|	JHQJ01001305.1	80.667	150	1036	1175	889	742	7.53e-28	129
gi|636713393|gb|JHQJ01006665.1|	JHQJ01006665.1	81.333	150	1010	1151	9693	9544	1.45e-30	138
gi|636701216|gb|JHQJ01017895.1|	JHQJ01017895.1	84.667	150	409	558	771	919	3.65e-38	163
gi|636720032|gb|JHQJ01000026.1|	JHQJ01000026.1	85.333	150	1113	1255	81476	81327	4.45e-37	159
gi|636720017|gb|JHQJ01000041.1|	JHQJ01000041.1	88	150	376	522	459641	459492	3.9e-44	183
gi|636711898|gb|JHQJ01008160.1|	JHQJ01008160.1	91.333	150	1	150	9758	9609	8.03e-53	212
gi|636719641|gb|JHQJ01000417.1|	JHQJ01000417.1	93.333	150	368	513	80274	80423	6.6e-54	215
gi|636714184|gb|JHQJ01005874.1|	JHQJ01005874.1	81.457	151	1130	1271	8567	8717	5.08e-30	136
gi|636716776|gb|JHQJ01003282.1|	JHQJ01003282.1	83.444	151	1134	1271	23564	23414	1.89e-35	154
gi|636686094|gb|JHQJ01026357.1|	JHQJ01026357.1	84.106	151	10	157	29	179	3.65e-38	163
gi|636718156|gb|JHQJ01001902.1|	JHQJ01001902.1	84.106	151	10	157	44480	44630	3.65e-38	163
gi|636719735|gb|JHQJ01000323.1|	JHQJ01000323.1	90.066	151	368	518	182727	182872	1.45e-49	201
gi|636719704|gb|JHQJ01000354.1|	JHQJ01000354.1	92.053	151	1126	1271	60822	60672	2.8e-52	210
gi|636719848|gb|JHQJ01000210.1|	JHQJ01000210.1	95.364	151	5	155	70680	70830	1.66e-61	241
gi|636713782|gb|JHQJ01006276.1|	JHQJ01006276.1	80.263	152	1080	1227	5247	5390	1.36e-24	118
gi|636716677|gb|JHQJ01003381.1|	JHQJ01003381.1	80.921	152	407	556	34924	35075	5.08e-30	136
gi|636719109|gb|JHQJ01000949.1|	JHQJ01000949.1	85.526	152	368	519	14693	14842	8.59e-40	168
gi|636713499|gb|JHQJ01006559.1|	JHQJ01006559.1	88.158	152	1124	1271	13147	12996	3.9e-44	183
gi|636718062|gb|JHQJ01001996.1|	JHQJ01001996.1	88.816	152	408	559	3925	3779	1.77e-48	197
gi|636715677|gb|JHQJ01004381.1|	JHQJ01004381.1	83.007	153	1010	1155	17615	17763	5.42e-36	156
gi|636719953|gb|JHQJ01000105.1|	JHQJ01000105.1	85.621	153	1078	1225	243589	243437	1.66e-42	178
gi|636718462|gb|JHQJ01001596.1|	JHQJ01001596.1	87.582	153	910	1060	69200	69052	3.9e-44	183
gi|636719111|gb|JHQJ01000947.1|	JHQJ01000947.1	84.416	154	1123	1271	56521	56368	1.27e-37	161
gi|636714338|gb|JHQJ01005720.1|	JHQJ01005720.1	86.364	154	445	598	5762	5610	4.75e-43	179
gi|636716856|gb|JHQJ01003202.1|	JHQJ01003202.1	88.961	154	379	531	26604	26757	1.77e-48	197
gi|636710396|gb|JHQJ01009662.1|	JHQJ01009662.1	80	155	368	521	773	626	9.18e-27	125
gi|636711875|gb|JHQJ01008183.1|	JHQJ01008183.1	94.194	155	1	155	794	948	5.78e-61	239
gi|636712184|gb|JHQJ01007874.1|	JHQJ01007874.1	82.051	156	1124	1271	5751	5606	9.8e-33	145
gi|636711395|gb|JHQJ01008663.1|	JHQJ01008663.1	86.538	156	377	531	9488	9633	9.17e-46	188
gi|636719481|gb|JHQJ01000577.1|	JHQJ01000577.1	86.538	156	408	563	7395	7245	3.9e-44	183
gi|636719569|gb|JHQJ01000489.1|	JHQJ01000489.1	89.103	156	1121	1271	11524	11369	1.45e-49	201
gi|636710439|gb|JHQJ01009619.1|	JHQJ01009619.1	92.949	156	376	531	1208	1054	1.05e-57	228
gi|636708375|gb|JHQJ01011683.1|	JHQJ01011683.1	82.166	157	1086	1230	262	418	1.89e-35	154
gi|636713455|gb|JHQJ01006603.1|	JHQJ01006603.1	82.803	157	1044	1191	7242	7398	6.6e-35	152
gi|636718816|gb|JHQJ01001242.1|	JHQJ01001242.1	85.35	157	56	204	58682	58530	7.05e-41	172
gi|636709793|gb|JHQJ01010265.1|	JHQJ01010265.1	80.38	158	613	770	656	503	9.8e-33	145
gi|636720026|gb|JHQJ01000032.1|	JHQJ01000032.1	81.646	158	1	156	384155	384005	1.89e-35	154
gi|636717218|gb|JHQJ01002840.1|	JHQJ01002840.1	82.911	158	1057	1213	40782	40637	1.55e-36	158
gi|636718646|gb|JHQJ01001412.1|	JHQJ01001412.1	82.911	158	368	525	74950	75106	4.45e-37	159
gi|636703129|gb|JHQJ01016929.1|	JHQJ01016929.1	80.503	159	368	526	1542	1391	4.17e-31	140
gi|636719763|gb|JHQJ01000295.1|	JHQJ01000295.1	81.761	159	448	606	115388	115537	5.42e-36	156
gi|636717169|gb|JHQJ01002889.1|	JHQJ01002889.1	89.308	159	1105	1258	34161	34319	1.45e-49	201
gi|636715733|gb|JHQJ01004325.1|	JHQJ01004325.1	81.875	160	439	598	27177	27329	4.45e-37	159
gi|636718939|gb|JHQJ01001119.1|	JHQJ01001119.1	86.875	160	382	541	53182	53340	2.63e-46	190
gi|636709437|gb|JHQJ01010621.1|	JHQJ01010621.1	86.875	160	403	562	3296	3455	2.16e-47	194
gi|636719939|gb|JHQJ01000119.1|	JHQJ01000119.1	88.75	160	365	523	142158	142315	1.77e-48	197
gi|636717281|gb|JHQJ01002777.1|	JHQJ01002777.1	80.124	161	376	530	19168	19009	3.42e-32	143
gi|636719096|gb|JHQJ01000962.1|	JHQJ01000962.1	83.851	161	1120	1271	39714	39874	8.59e-40	168
gi|636713759|gb|JHQJ01006299.1|	JHQJ01006299.1	86.335	161	1113	1271	20318	20164	1.36e-43	181
gi|636715550|gb|JHQJ01004508.1|	JHQJ01004508.1	90.683	161	438	598	17477	17317	4.44e-56	223
gi|636710094|gb|JHQJ01009964.1|	JHQJ01009964.1	80.247	162	596	756	399	243	5.08e-30	136
gi|636719763|gb|JHQJ01000295.1|	JHQJ01000295.1	83.951	162	398	559	70102	69950	2.02e-41	174
gi|636706130|gb|JHQJ01013928.1|	JHQJ01013928.1	84.568	162	368	523	113	273	1.66e-42	178
gi|636714318|gb|JHQJ01005740.1|	JHQJ01005740.1	90.741	162	1	162	18152	17998	4.44e-56	223
gi|636716793|gb|JHQJ01003265.1|	JHQJ01003265.1	93.827	162	1	162	1128	968	1.36e-62	244
gi|636719101|gb|JHQJ01000957.1|	JHQJ01000957.1	93.827	162	1	162	96421	96261	1.36e-62	244
gi|636720013|gb|JHQJ01000045.1|	JHQJ01000045.1	94.444	162	1	162	553706	553546	1.12e-63	248
gi|636713550|gb|JHQJ01006508.1|	JHQJ01006508.1	95.062	162	1	162	3495	3335	2.62e-65	253
gi|636691936|gb|JHQJ01022535.1|	JHQJ01022535.1	96.296	162	1	162	1121	1281	5.07e-68	262
gi|636681966|gb|JHQJ01030485.1|	JHQJ01030485.1	84.663	163	368	530	771	610	1.66e-42	178
gi|636718547|gb|JHQJ01001511.1|	JHQJ01001511.1	85.89	163	1113	1270	15174	15012	1.36e-43	181
gi|636718247|gb|JHQJ01001811.1|	JHQJ01001811.1	81.707	164	369	532	14105	13943	1.55e-36	158
gi|636718206|gb|JHQJ01001852.1|	JHQJ01001852.1	81.707	164	1120	1271	62165	62326	5.42e-36	156
gi|636708070|gb|JHQJ01011988.1|	JHQJ01011988.1	82.317	164	1114	1271	2025	2186	9.8e-33	145
gi|636719009|gb|JHQJ01001049.1|	JHQJ01001049.1	82.927	164	428	591	1610	1769	8.59e-40	168
gi|636719621|gb|JHQJ01000437.1|	JHQJ01000437.1	89.634	164	1113	1271	1	164	2.8e-52	210
gi|636719833|gb|JHQJ01000225.1|	JHQJ01000225.1	89.634	164	1113	1271	94312	94474	3.42e-51	206
gi|636717354|gb|JHQJ01002704.1|	JHQJ01002704.1	89.634	164	777	940	16676	16517	5.41e-55	219
gi|636718939|gb|JHQJ01001119.1|	JHQJ01001119.1	80.606	165	376	539	42411	42564	2.81e-33	147
gi|636718705|gb|JHQJ01001353.1|	JHQJ01001353.1	82.424	165	691	854	15440	15280	3.65e-38	163
gi|636713751|gb|JHQJ01006307.1|	JHQJ01006307.1	83.03	165	733	897	12922	13086	7.05e-41	172
gi|636716607|gb|JHQJ01003451.1|	JHQJ01003451.1	91.515	165	648	812	30416	30253	8.58e-59	232
gi|636716686|gb|JHQJ01003372.1|	JHQJ01003372.1	80.12	166	379	544	2211	2049	9.8e-33	145
gi|636686666|gb|JHQJ01025785.1|	JHQJ01025785.1	86.747	166	429	594	1	166	1.45e-49	201
gi|636718234|gb|JHQJ01001824.1|	JHQJ01001824.1	93.976	166	1	166	44444	44609	7.52e-66	255
gi|636716152|gb|JHQJ01003906.1|	JHQJ01003906.1	80.838	167	438	597	17059	16895	3.42e-32	143
gi|636714216|gb|JHQJ01005842.1|	JHQJ01005842.1	81.437	167	623	789	18110	17948	1.27e-37	161
gi|636714277|gb|JHQJ01005781.1|	JHQJ01005781.1	84.431	167	379	545	17800	17965	1.36e-43	181
gi|636714277|gb|JHQJ01005781.1|	JHQJ01005781.1	85.629	167	856	1021	18337	18502	3.2e-45	187
gi|636711669|gb|JHQJ01008389.1|	JHQJ01008389.1	91.018	167	356	520	11454	11620	3.65e-57	226
gi|636719003|gb|JHQJ01001055.1|	JHQJ01001055.1	92.814	167	407	573	17171	17337	1.12e-63	248
gi|636710094|gb|JHQJ01009964.1|	JHQJ01009964.1	82.738	168	1063	1216	223	56	1.55e-36	158
gi|636719134|gb|JHQJ01000924.1|	JHQJ01000924.1	82.738	168	26	188	83971	83808	1.55e-36	158
gi|636719277|gb|JHQJ01000781.1|	JHQJ01000781.1	83.333	168	389	556	99314	99147	1.66e-42	178
gi|636717664|gb|JHQJ01002394.1|	JHQJ01002394.1	86.905	168	412	575	39471	39304	4.16e-50	203
gi|636709593|gb|JHQJ01010465.1|	JHQJ01010465.1	80.473	169	427	595	2154	2308	4.45e-37	159
gi|636713919|gb|JHQJ01006139.1|	JHQJ01006139.1	82.84	169	431	598	9553	9713	2.02e-41	174
gi|636719698|gb|JHQJ01000360.1|	JHQJ01000360.1	84.024	169	377	540	83289	83121	3.9e-44	183
gi|636704744|gb|JHQJ01015314.1|	JHQJ01015314.1	80.588	170	1029	1189	236	67	6.6e-35	152
gi|636718814|gb|JHQJ01001244.1|	JHQJ01001244.1	85.294	170	429	598	13420	13255	2.16e-47	194
gi|636713580|gb|JHQJ01006478.1|	JHQJ01006478.1	88.824	170	423	592	18707	18539	1.89e-54	217
gi|636715513|gb|JHQJ01004545.1|	JHQJ01004545.1	91.765	170	408	577	4540	4371	1.36e-62	244
gi|636714860|gb|JHQJ01005198.1|	JHQJ01005198.1	85.965	171	596	765	3004	2845	2.16e-47	194
gi|636687796|gb|JHQJ01024655.1|	JHQJ01024655.1	83.14	172	405	576	588	421	4.75e-43	179
gi|636717325|gb|JHQJ01002733.1|	JHQJ01002733.1	83.721	172	844	1014	26731	26560	1.36e-43	181
gi|636710730|gb|JHQJ01009328.1|	JHQJ01009328.1	88.953	172	1106	1271	7262	7433	8.03e-53	212
gi|636719841|gb|JHQJ01000217.1|	JHQJ01000217.1	89.535	172	427	598	165937	166104	1.05e-57	228
gi|636715636|gb|JHQJ01004422.1|	JHQJ01004422.1	83.815	173	1113	1271	25793	25622	1.66e-42	178
gi|636716003|gb|JHQJ01004055.1|	JHQJ01004055.1	86.127	173	376	548	307	143	3.42e-51	206
gi|636718441|gb|JHQJ01001617.1|	JHQJ01001617.1	90.751	173	592	764	27581	27753	1.66e-61	241
gi|636720038|gb|JHQJ01000020.1|	JHQJ01000020.1	94.22	173	376	545	408867	408695	1.77e-67	260
gi|636719958|gb|JHQJ01000100.1|	JHQJ01000100.1	80.46	174	368	541	26354	26519	1.89e-35	154
gi|636716995|gb|JHQJ01003063.1|	JHQJ01003063.1	85.057	174	357	528	25371	25534	2.16e-47	194
gi|636711987|gb|JHQJ01008071.1|	JHQJ01008071.1	85.057	174	377	546	2697	2869	7.53e-47	192
gi|636715903|gb|JHQJ01004155.1|	JHQJ01004155.1	86.207	174	356	529	7312	7142	5.07e-49	199
gi|636719737|gb|JHQJ01000321.1|	JHQJ01000321.1	90.23	174	421	594	148859	148686	2.02e-60	237
gi|636714490|gb|JHQJ01005568.1|	JHQJ01005568.1	83.429	175	592	765	15673	15842	1.66e-42	178
gi|636713051|gb|JHQJ01007007.1|	JHQJ01007007.1	85.143	175	701	875	15725	15555	1.77e-48	197
gi|636719234|gb|JHQJ01000824.1|	JHQJ01000824.1	89.714	175	1083	1252	45966	46140	3.65e-57	226
gi|636719729|gb|JHQJ01000329.1|	JHQJ01000329.1	91.429	175	8	174	96865	97039	4.74e-62	242
gi|636714152|gb|JHQJ01005906.1|	JHQJ01005906.1	89.773	176	368	540	324	149	2.99e-58	230
gi|636709012|gb|JHQJ01011046.1|	JHQJ01011046.1	82.486	177	400	576	2456	2284	4.75e-43	179
gi|636704221|gb|JHQJ01015837.1|	JHQJ01015837.1	90.395	177	376	552	1633	1457	4.74e-62	242
gi|636719104|gb|JHQJ01000954.1|	JHQJ01000954.1	91.525	177	421	597	82038	81862	9.16e-65	251
gi|636714160|gb|JHQJ01005898.1|	JHQJ01005898.1	93.22	177	376	551	564	740	5.07e-68	262
gi|636719299|gb|JHQJ01000759.1|	JHQJ01000759.1	89.888	178	421	598	7841	7664	1.66e-61	241
gi|636697739|gb|JHQJ01019631.1|	JHQJ01019631.1	90.449	178	421	598	111	288	1.36e-62	244
gi|636717751|gb|JHQJ01002307.1|	JHQJ01002307.1	91.573	178	421	598	24615	24792	2.62e-65	253
gi|636713051|gb|JHQJ01007007.1|	JHQJ01007007.1	83.24	179	1079	1239	15542	15364	1.66e-42	178
gi|636710388|gb|JHQJ01009670.1|	JHQJ01009670.1	84.916	179	1011	1187	1492	1316	3.2e-45	187
gi|636712524|gb|JHQJ01007534.1|	JHQJ01007534.1	85.475	179	930	1106	6211	6045	1.19e-50	205
gi|636714836|gb|JHQJ01005222.1|	JHQJ01005222.1	86.034	179	368	537	20859	20681	2.3e-53	214
gi|636685666|gb|JHQJ01026785.1|	JHQJ01026785.1	89.944	179	1	170	965	1143	8.58e-59	232
gi|636718661|gb|JHQJ01001397.1|	JHQJ01001397.1	91.061	179	421	594	75804	75982	9.16e-65	251
gi|636716318|gb|JHQJ01003740.1|	JHQJ01003740.1	93.855	179	368	544	9802	9624	4.16e-69	266
gi|636708185|gb|JHQJ01011873.1|	JHQJ01011873.1	82.222	180	1097	1271	1432	1603	2.46e-40	170
gi|636718299|gb|JHQJ01001759.1|	JHQJ01001759.1	82.778	180	595	774	7523	7698	1.12e-44	185
gi|636709690|gb|JHQJ01010368.1|	JHQJ01010368.1	82.778	180	596	774	4633	4808	1.36e-43	181
gi|636718829|gb|JHQJ01001229.1|	JHQJ01001229.1	85.556	180	367	546	66637	66459	1.19e-50	205
gi|636719283|gb|JHQJ01000775.1|	JHQJ01000775.1	87.778	180	1099	1271	84813	84634	2.8e-52	210
gi|636719357|gb|JHQJ01000701.1|	JHQJ01000701.1	90.556	180	1060	1235	180	1	4.74e-62	242
gi|636712443|gb|JHQJ01007615.1|	JHQJ01007615.1	84.53	181	1093	1271	4971	5148	7.53e-47	192
gi|636716097|gb|JHQJ01003961.1|	JHQJ01003961.1	85.083	181	592	771	2253	2077	6.18e-48	196
gi|636717720|gb|JHQJ01002338.1|	JHQJ01002338.1	92.265	181	368	547	4542	4363	2.15e-66	257
gi|636714837|gb|JHQJ01005221.1|	JHQJ01005221.1	82.967	182	1101	1271	18763	18944	5.79e-42	176
gi|636716432|gb|JHQJ01003626.1|	JHQJ01003626.1	83.06	183	394	575	602	426	4.75e-43	179
gi|636719833|gb|JHQJ01000225.1|	JHQJ01000225.1	89.617	183	421	598	93531	93713	1.36e-62	244
gi|636719037|gb|JHQJ01001021.1|	JHQJ01001021.1	91.803	183	843	1022	2641	2823	2.15e-66	257
gi|636714132|gb|JHQJ01005926.1|	JHQJ01005926.1	81.522	184	9	188	9425	9242	2.02e-41	174
gi|636716996|gb|JHQJ01003062.1|	JHQJ01003062.1	82.065	184	412	595	7622	7801	3.9e-44	183
gi|636719728|gb|JHQJ01000330.1|	JHQJ01000330.1	86.413	184	1010	1184	73777	73594	2.8e-52	210
gi|636717307|gb|JHQJ01002751.1|	JHQJ01002751.1	89.674	184	377	559	19721	19903	5.78e-61	239
gi|636694296|gb|JHQJ01021355.1|	JHQJ01021355.1	91.848	184	389	571	576	393	1.77e-67	260
gi|636719195|gb|JHQJ01000863.1|	JHQJ01000863.1	82.162	185	1093	1271	481	301	5.79e-42	176
gi|636713060|gb|JHQJ01006998.1|	JHQJ01006998.1	83.784	185	1080	1258	2581	2398	3.9e-44	183
gi|636719786|gb|JHQJ01000272.1|	JHQJ01000272.1	84.865	185	1087	1271	124049	123879	8.03e-53	212
gi|636716149|gb|JHQJ01003909.1|	JHQJ01003909.1	85.405	185	1010	1187	31708	31889	4.16e-50	203
gi|636716149|gb|JHQJ01003909.1|	JHQJ01003909.1	88.649	185	1010	1187	17829	18010	2.99e-58	230
gi|636700560|gb|JHQJ01018223.1|	JHQJ01018223.1	81.72	186	1010	1187	1104	926	1.66e-42	178
gi|636682456|gb|JHQJ01029995.1|	JHQJ01029995.1	94.086	186	196	377	1038	853	2.3e-72	277
gi|636713705|gb|JHQJ01006353.1|	JHQJ01006353.1	89.305	187	369	553	19400	19214	1.66e-61	241
gi|636710325|gb|JHQJ01009733.1|	JHQJ01009733.1	85.106	188	377	560	6279	6092	8.03e-53	212
gi|636687626|gb|JHQJ01024825.1|	JHQJ01024825.1	89.894	188	408	595	430	248	3.2e-64	250
gi|636717377|gb|JHQJ01002681.1|	JHQJ01002681.1	90.426	188	751	938	19646	19467	1.77e-67	260
gi|636716318|gb|JHQJ01003740.1|	JHQJ01003740.1	91.489	188	411	598	10057	9872	1.77e-67	260
gi|636714345|gb|JHQJ01005713.1|	JHQJ01005713.1	92.553	188	387	573	1695	1882	2.8e-71	273
gi|636717830|gb|JHQJ01002228.1|	JHQJ01002228.1	81.481	189	1010	1189	35942	35754	2.02e-41	174
gi|636710184|gb|JHQJ01009874.1|	JHQJ01009874.1	88.889	189	410	598	1615	1801	5.78e-61	239
gi|636717390|gb|JHQJ01002668.1|	JHQJ01002668.1	81.053	190	409	598	35076	35261	4.75e-43	179
gi|636719619|gb|JHQJ01000439.1|	JHQJ01000439.1	87.368	190	356	544	134325	134148	1.05e-57	228
gi|636692081|gb|JHQJ01022463.1|	JHQJ01022463.1	88.421	190	365	554	221	33	1.66e-61	241
gi|636718666|gb|JHQJ01001392.1|	JHQJ01001392.1	90.526	190	376	565	48239	48428	5.07e-68	262
gi|636710453|gb|JHQJ01009605.1|	JHQJ01009605.1	90.526	190	1087	1271	1555	1366	2.62e-65	253
gi|636717683|gb|JHQJ01002375.1|	JHQJ01002375.1	93.158	190	368	556	2861	2673	2.3e-72	277
gi|636715649|gb|JHQJ01004409.1|	JHQJ01004409.1	80.105	191	1010	1189	390	580	1.27e-37	161
gi|636720026|gb|JHQJ01000032.1|	JHQJ01000032.1	82.723	191	1083	1271	366890	366702	3.2e-45	187
gi|636719011|gb|JHQJ01001047.1|	JHQJ01001047.1	83.246	191	408	598	55042	54865	4.16e-50	203
gi|636720007|gb|JHQJ01000051.1|	JHQJ01000051.1	84.293	191	3	187	95858	95668	1.45e-49	201
gi|636712789|gb|JHQJ01007269.1|	JHQJ01007269.1	88.482	191	408	598	190	4	1.36e-62	244
gi|636714908|gb|JHQJ01005150.1|	JHQJ01005150.1	89.005	191	408	598	2560	2746	3.2e-64	250
gi|636713295|gb|JHQJ01006763.1|	JHQJ01006763.1	80.208	192	377	568	9117	9304	2.02e-41	174
gi|636719875|gb|JHQJ01000183.1|	JHQJ01000183.1	86.979	192	407	598	37017	37204	2.46e-59	233
gi|636720032|gb|JHQJ01000026.1|	JHQJ01000026.1	80.829	193	368	559	82809	82628	3.9e-44	183
gi|636700780|gb|JHQJ01018113.1|	JHQJ01018113.1	80.829	193	55	234	29	221	1.27e-37	161
gi|636719148|gb|JHQJ01000910.1|	JHQJ01000910.1	84.974	193	407	598	48876	48689	2.8e-52	210
gi|636716892|gb|JHQJ01003166.1|	JHQJ01003166.1	85.492	193	1083	1271	9078	8889	5.41e-55	219
gi|636715087|gb|JHQJ01004971.1|	JHQJ01004971.1	85.492	193	831	1022	21029	20838	6.6e-54	215
gi|636719792|gb|JHQJ01000266.1|	JHQJ01000266.1	87.047	193	1085	1271	55769	55577	4.44e-56	223
gi|636719589|gb|JHQJ01000469.1|	JHQJ01000469.1	89.119	193	1084	1271	103292	103484	1.36e-62	244
gi|636717468|gb|JHQJ01002590.1|	JHQJ01002590.1	88.66	194	1083	1270	49149	48956	5.78e-61	239
gi|636706971|gb|JHQJ01013087.1|	JHQJ01013087.1	81.026	195	595	789	192	2	1.12e-44	185
gi|636720030|gb|JHQJ01000028.1|	JHQJ01000028.1	81.026	195	613	807	319435	319247	1.36e-43	181
gi|636720007|gb|JHQJ01000051.1|	JHQJ01000051.1	81.538	195	3	190	209044	208851	2.02e-41	174
gi|636713303|gb|JHQJ01006755.1|	JHQJ01006755.1	81.538	195	595	789	11107	10917	9.17e-46	188
gi|636714944|gb|JHQJ01005114.1|	JHQJ01005114.1	86.154	195	403	595	26094	25910	4.44e-56	223
gi|636712001|gb|JHQJ01008057.1|	JHQJ01008057.1	88.205	195	378	571	4893	5086	1.66e-61	241
gi|636717037|gb|JHQJ01003021.1|	JHQJ01003021.1	90.769	195	1	188	15731	15537	1.45e-68	264
gi|636700208|gb|JHQJ01018400.1|	JHQJ01018400.1	91.282	195	1	188	198	6	3.41e-70	269
gi|636711697|gb|JHQJ01008361.1|	JHQJ01008361.1	83.163	196	594	789	9811	9620	1.19e-50	205
gi|636710094|gb|JHQJ01009964.1|	JHQJ01009964.1	83.673	196	408	598	941	751	1.19e-50	205
gi|636715161|gb|JHQJ01004897.1|	JHQJ01004897.1	88.265	196	1080	1271	16807	16614	2.46e-59	233
gi|636717835|gb|JHQJ01002223.1|	JHQJ01002223.1	81.726	197	1	190	44414	44222	7.05e-41	172
gi|636709906|gb|JHQJ01010152.1|	JHQJ01010152.1	85.279	197	1075	1256	5673	5477	1.55e-55	221
gi|636713708|gb|JHQJ01006350.1|	JHQJ01006350.1	88.325	197	826	1021	938	756	2.15e-66	257
gi|636714345|gb|JHQJ01005713.1|	JHQJ01005713.1	89.848	197	378	573	1934	2130	5.07e-68	262
gi|636712681|gb|JHQJ01007377.1|	JHQJ01007377.1	91.371	197	378	573	845	649	8.03e-72	275
gi|636719593|gb|JHQJ01000465.1|	JHQJ01000465.1	93.909	197	377	573	16011	16207	5.78e-80	302
gi|636719934|gb|JHQJ01000124.1|	JHQJ01000124.1	80.808	198	376	573	319361	319549	2.63e-46	190
gi|636718384|gb|JHQJ01001674.1|	JHQJ01001674.1	80.808	198	600	797	39346	39153	1.12e-44	185
gi|636719095|gb|JHQJ01000963.1|	JHQJ01000963.1	83.333	198	597	789	7756	7559	9.79e-52	208
gi|636714641|gb|JHQJ01005417.1|	JHQJ01005417.1	84.343	198	377	574	6433	6240	9.79e-52	208
gi|636714234|gb|JHQJ01005824.1|	JHQJ01005824.1	85.354	198	377	574	8513	8708	5.41e-55	219
gi|636718311|gb|JHQJ01001747.1|	JHQJ01001747.1	87.879	198	376	572	37640	37825	9.16e-65	251
gi|636718544|gb|JHQJ01001514.1|	JHQJ01001514.1	87.879	198	1079	1271	39323	39126	1.66e-61	241
gi|636685067|gb|JHQJ01027384.1|	JHQJ01027384.1	88.384	198	377	573	175	364	2.62e-65	253
gi|636719477|gb|JHQJ01000581.1|	JHQJ01000581.1	92.424	198	376	573	129532	129729	3.64e-76	289
gi|636719593|gb|JHQJ01000465.1|	JHQJ01000465.1	83.417	199	409	598	47425	47232	1.19e-50	205
gi|636717006|gb|JHQJ01003052.1|	JHQJ01003052.1	86.432	199	375	571	4087	3889	7.04e-60	235
gi|636719929|gb|JHQJ01000129.1|	JHQJ01000129.1	90.452	199	368	565	278282	278479	4.16e-69	266
gi|636704474|gb|JHQJ01015584.1|	JHQJ01015584.1	92.462	199	376	573	954	756	1.27e-75	288
gi|636719689|gb|JHQJ01000369.1|	JHQJ01000369.1	92.462	199	376	573	37914	38111	1.55e-74	284
gi|636712681|gb|JHQJ01007377.1|	JHQJ01007377.1	92.965	199	376	573	1095	897	2.99e-77	293
gi|636718627|gb|JHQJ01001431.1|	JHQJ01001431.1	94.472	199	368	565	32376	32573	5.78e-80	302
gi|636718827|gb|JHQJ01001231.1|	JHQJ01001231.1	82	200	376	575	47248	47447	5.07e-49	199
gi|636710388|gb|JHQJ01009670.1|	JHQJ01009670.1	83	200	603	802	1727	1543	1.89e-54	217
gi|636713948|gb|JHQJ01006110.1|	JHQJ01006110.1	88.5	200	376	575	4826	4629	7.52e-66	255
gi|636706971|gb|JHQJ01013087.1|	JHQJ01013087.1	89.5	200	155	348	601	409	9.16e-65	251
gi|636713950|gb|JHQJ01006108.1|	JHQJ01006108.1	92.5	200	375	573	2287	2089	4.44e-75	286
gi|636718285|gb|JHQJ01001773.1|	JHQJ01001773.1	86.567	201	377	577	21560	21752	1.36e-62	244
gi|636719474|gb|JHQJ01000584.1|	JHQJ01000584.1	80.198	202	376	576	45719	45524	7.05e-41	172
gi|636716144|gb|JHQJ01003914.1|	JHQJ01003914.1	83.663	202	376	576	17028	17222	2.3e-53	214
gi|636717113|gb|JHQJ01002945.1|	JHQJ01002945.1	84.653	202	376	577	33409	33605	1.27e-56	224
gi|636717224|gb|JHQJ01002834.1|	JHQJ01002834.1	85.149	202	377	578	1938	2137	4.44e-56	223
gi|636680892|gb|JHQJ01031559.1|	JHQJ01031559.1	87.129	202	1083	1271	14	215	1.66e-61	241
gi|636719983|gb|JHQJ01000075.1|	JHQJ01000075.1	91.584	202	1075	1271	389164	388964	9.78e-71	271
gi|636712681|gb|JHQJ01007377.1|	JHQJ01007377.1	87.685	203	376	571	340	140	1.36e-62	244
gi|636720040|gb|JHQJ01000018.1|	JHQJ01000018.1	93.103	203	396	598	30510	30309	2.02e-79	300
gi|636717334|gb|JHQJ01002724.1|	JHQJ01002724.1	80.392	204	1078	1271	3914	3711	4.75e-43	179
gi|636704744|gb|JHQJ01015314.1|	JHQJ01015314.1	83.333	204	387	590	1034	833	8.03e-53	212
gi|636714367|gb|JHQJ01005691.1|	JHQJ01005691.1	87.255	204	395	598	8651	8451	3.2e-64	250
gi|636715523|gb|JHQJ01004535.1|	JHQJ01004535.1	89.216	204	375	577	16886	16683	4.16e-69	266
gi|636713994|gb|JHQJ01006064.1|	JHQJ01006064.1	90.196	204	1	188	14800	15003	6.59e-73	279
gi|636713569|gb|JHQJ01006489.1|	JHQJ01006489.1	91.667	204	368	571	7056	6854	1.27e-75	288
gi|636713001|gb|JHQJ01007057.1|	JHQJ01007057.1	86.829	205	370	572	9294	9093	7.04e-60	235
gi|636717730|gb|JHQJ01002328.1|	JHQJ01002328.1	87.317	205	377	575	3374	3170	2.62e-65	253
gi|636715527|gb|JHQJ01004531.1|	JHQJ01004531.1	89.268	205	376	579	7621	7417	1.19e-69	268
gi|636712514|gb|JHQJ01007544.1|	JHQJ01007544.1	91.707	205	368	572	8166	7963	3.64e-76	289
gi|636718774|gb|JHQJ01001284.1|	JHQJ01001284.1	82.524	206	820	1022	67066	67267	4.16e-50	203
gi|636719096|gb|JHQJ01000962.1|	JHQJ01000962.1	80.193	207	773	979	39534	39727	3.2e-45	187
gi|636718911|gb|JHQJ01001147.1|	JHQJ01001147.1	92.754	207	368	573	41510	41305	7.04e-79	298
gi|636711953|gb|JHQJ01008105.1|	JHQJ01008105.1	80.288	208	1071	1271	814	1021	2.02e-41	174
gi|636719975|gb|JHQJ01000083.1|	JHQJ01000083.1	82.212	208	1063	1270	206132	206331	3.42e-51	206
gi|636713072|gb|JHQJ01006986.1|	JHQJ01006986.1	85.096	208	370	577	2915	3121	8.58e-59	232
gi|636719616|gb|JHQJ01000442.1|	JHQJ01000442.1	82.297	209	393	598	59340	59136	9.79e-52	208
gi|636716082|gb|JHQJ01003976.1|	JHQJ01003976.1	83.254	209	173	377	34152	33967	1.55e-55	221
gi|636713303|gb|JHQJ01006755.1|	JHQJ01006755.1	83.254	209	390	598	11682	11480	6.6e-54	215
gi|636720024|gb|JHQJ01000034.1|	JHQJ01000034.1	84.211	209	1060	1262	159532	159324	6.6e-54	215
gi|636716152|gb|JHQJ01003906.1|	JHQJ01003906.1	84.211	209	390	598	17349	17146	5.41e-55	219
gi|636719616|gb|JHQJ01000442.1|	JHQJ01000442.1	85.646	209	1069	1270	71364	71156	3.65e-57	226
gi|636713001|gb|JHQJ01007057.1|	JHQJ01007057.1	86.124	209	368	575	9017	8823	3.89e-63	246
gi|636719764|gb|JHQJ01000294.1|	JHQJ01000294.1	86.603	209	370	577	48980	48772	1.12e-63	248
gi|636718618|gb|JHQJ01001440.1|	JHQJ01001440.1	88.517	209	368	572	18937	18734	1.45e-68	264
gi|636715661|gb|JHQJ01004397.1|	JHQJ01004397.1	80	210	1044	1242	26739	26938	1.66e-42	178
gi|636719714|gb|JHQJ01000344.1|	JHQJ01000344.1	83.81	210	368	576	175256	175051	1.55e-55	221
gi|636697587|gb|JHQJ01019707.1|	JHQJ01019707.1	85.714	210	367	574	241	447	2.99e-58	230
gi|636716082|gb|JHQJ01003976.1|	JHQJ01003976.1	90.952	210	7	208	24151	23946	5.41e-74	282
gi|636701815|gb|JHQJ01017592.1|	JHQJ01017592.1	87.678	211	5	204	1341	1546	7.52e-66	255
gi|636717307|gb|JHQJ01002751.1|	JHQJ01002751.1	81.604	212	1036	1235	1185	979	2.63e-46	190
gi|636702687|gb|JHQJ01017156.1|	JHQJ01017156.1	84.906	212	368	578	1251	1052	1.66e-61	241
gi|636719789|gb|JHQJ01000269.1|	JHQJ01000269.1	90.094	212	367	573	180969	181177	2.8e-71	273
gi|636720026|gb|JHQJ01000032.1|	JHQJ01000032.1	81.221	213	642	854	384006	383798	4.16e-50	203
gi|636700135|gb|JHQJ01018437.1|	JHQJ01018437.1	81.221	213	592	799	934	1142	2.16e-47	194
gi|636720052|gb|JHQJ01000006.1|	JHQJ01000006.1	82.16	213	814	1025	911264	911060	8.03e-53	212
gi|636717197|gb|JHQJ01002861.1|	JHQJ01002861.1	84.038	213	1066	1271	15087	15296	1.89e-54	217
gi|636719593|gb|JHQJ01000465.1|	JHQJ01000465.1	85.446	213	386	598	110765	110973	1.36e-62	244
gi|636711669|gb|JHQJ01008389.1|	JHQJ01008389.1	90.141	213	369	573	11180	11392	6.59e-73	279
gi|636685736|gb|JHQJ01026715.1|	JHQJ01026715.1	92.958	213	377	588	425	637	3.19e-83	313
gi|636719515|gb|JHQJ01000543.1|	JHQJ01000543.1	80.374	214	641	854	66859	67067	7.53e-47	192
gi|636716507|gb|JHQJ01003551.1|	JHQJ01003551.1	80.841	214	382	595	24672	24468	1.45e-49	201
gi|636719160|gb|JHQJ01000898.1|	JHQJ01000898.1	86.916	214	368	577	33517	33305	7.52e-66	255
gi|636717686|gb|JHQJ01002372.1|	JHQJ01002372.1	87.383	214	393	606	7541	7332	1.45e-68	264
gi|636719687|gb|JHQJ01000371.1|	JHQJ01000371.1	94.86	214	382	595	84962	85175	2.8e-90	336
gi|636719295|gb|JHQJ01000763.1|	JHQJ01000763.1	80.93	215	1060	1271	97336	97534	4.75e-43	179
gi|636719216|gb|JHQJ01000842.1|	JHQJ01000842.1	81.395	215	596	810	22195	21989	1.45e-49	201
gi|636716348|gb|JHQJ01003710.1|	JHQJ01003710.1	84.186	215	808	1022	8368	8576	3.65e-57	226
gi|636717688|gb|JHQJ01002370.1|	JHQJ01002370.1	81.019	216	1063	1271	44840	45055	9.17e-46	188
gi|636712569|gb|JHQJ01007489.1|	JHQJ01007489.1	81.019	216	595	809	3129	2918	1.45e-49	201
gi|636719887|gb|JHQJ01000171.1|	JHQJ01000171.1	81.481	216	358	571	244524	244737	5.07e-49	199
gi|636707847|gb|JHQJ01012211.1|	JHQJ01012211.1	84.259	216	383	598	337	552	2.02e-60	237
gi|636713191|gb|JHQJ01006867.1|	JHQJ01006867.1	87.037	216	368	582	15632	15836	2.15e-66	257
gi|636714495|gb|JHQJ01005563.1|	JHQJ01005563.1	89.815	216	383	598	18583	18369	1.27e-75	288
gi|636715154|gb|JHQJ01004904.1|	JHQJ01004904.1	81.567	217	1060	1270	13801	13588	1.77e-48	197
gi|636712611|gb|JHQJ01007447.1|	JHQJ01007447.1	82.028	217	1060	1269	14701	14917	5.07e-49	199
gi|636720056|gb|JHQJ01000002.1|	JHQJ01000002.1	82.949	217	1060	1271	1049814	1049602	2.8e-52	210
gi|636712064|gb|JHQJ01007994.1|	JHQJ01007994.1	83.41	217	1060	1271	5697	5484	2.3e-53	214
gi|636719763|gb|JHQJ01000295.1|	JHQJ01000295.1	83.41	217	1060	1271	69092	68879	5.41e-55	219
gi|636717960|gb|JHQJ01002098.1|	JHQJ01002098.1	84.332	217	808	1022	41700	41916	8.58e-59	232
gi|636716660|gb|JHQJ01003398.1|	JHQJ01003398.1	85.253	217	379	595	29317	29111	5.78e-61	239
gi|636715526|gb|JHQJ01004532.1|	JHQJ01004532.1	81.651	218	1060	1270	3373	3157	9.17e-46	188
gi|636704530|gb|JHQJ01015528.1|	JHQJ01015528.1	82.11	218	1060	1271	720	504	1.45e-49	201
gi|636698727|gb|JHQJ01019140.1|	JHQJ01019140.1	82.569	218	382	598	795	578	5.41e-55	219
gi|636720026|gb|JHQJ01000032.1|	JHQJ01000032.1	83.028	218	1060	1271	383776	383559	5.41e-55	219
gi|636718843|gb|JHQJ01001215.1|	JHQJ01001215.1	84.404	218	1059	1271	56153	56370	3.65e-57	226
gi|636719901|gb|JHQJ01000157.1|	JHQJ01000157.1	87.156	218	375	592	190966	191172	1.19e-69	268
gi|636717478|gb|JHQJ01002580.1|	JHQJ01002580.1	87.615	218	382	598	38247	38455	9.78e-71	271
gi|636708428|gb|JHQJ01011630.1|	JHQJ01011630.1	92.202	218	1059	1271	2102	2319	1.36e-81	307
gi|636714906|gb|JHQJ01005152.1|	JHQJ01005152.1	80.365	219	1060	1271	5773	5555	2.16e-47	194
gi|636719850|gb|JHQJ01000208.1|	JHQJ01000208.1	81.279	219	636	854	29658	29870	4.16e-50	203
gi|636719942|gb|JHQJ01000116.1|	JHQJ01000116.1	82.192	219	1060	1271	70044	70262	4.16e-50	203
gi|636713994|gb|JHQJ01006064.1|	JHQJ01006064.1	83.105	219	1060	1271	15526	15744	1.89e-54	217
gi|636719855|gb|JHQJ01000203.1|	JHQJ01000203.1	84.018	219	1060	1271	51758	51976	1.55e-55	221
gi|636718355|gb|JHQJ01001703.1|	JHQJ01001703.1	84.475	219	376	594	27687	27478	1.66e-61	241
gi|636716316|gb|JHQJ01003742.1|	JHQJ01003742.1	86.758	219	1025	1236	32295	32508	1.12e-63	248
gi|636719328|gb|JHQJ01000730.1|	JHQJ01000730.1	87.215	219	1060	1271	89483	89701	5.07e-68	262
gi|636697935|gb|JHQJ01019533.1|	JHQJ01019533.1	89.498	219	808	1022	244	26	4.44e-75	286
gi|636719515|gb|JHQJ01000543.1|	JHQJ01000543.1	84.545	220	1060	1271	67089	67308	2.46e-59	233
gi|636719866|gb|JHQJ01000192.1|	JHQJ01000192.1	85.455	220	376	594	127771	127552	3.2e-64	250
gi|636713015|gb|JHQJ01007043.1|	JHQJ01007043.1	88.636	220	376	595	5044	4829	1.55e-74	284
gi|636716995|gb|JHQJ01003063.1|	JHQJ01003063.1	90.455	220	375	594	39582	39363	5.78e-80	302
gi|636719980|gb|JHQJ01000078.1|	JHQJ01000078.1	93.182	220	3	212	253438	253219	2.62e-84	316
gi|636718319|gb|JHQJ01001739.1|	JHQJ01001739.1	95.909	220	377	596	59311	59529	3.64e-95	352
gi|636718957|gb|JHQJ01001101.1|	JHQJ01001101.1	80.543	221	376	596	42711	42931	1.19e-50	205
gi|636711011|gb|JHQJ01009047.1|	JHQJ01009047.1	82.353	221	684	904	3395	3180	5.41e-55	219
gi|636716432|gb|JHQJ01003626.1|	JHQJ01003626.1	82.805	221	1060	1271	5424	5215	5.41e-55	219
gi|636716704|gb|JHQJ01003354.1|	JHQJ01003354.1	84.615	221	377	597	27462	27255	1.12e-63	248
gi|636715331|gb|JHQJ01004727.1|	JHQJ01004727.1	86.425	221	379	596	20268	20478	2.62e-65	253
gi|636718241|gb|JHQJ01001817.1|	JHQJ01001817.1	87.33	221	379	598	55250	55030	3.41e-70	269
gi|636719754|gb|JHQJ01000304.1|	JHQJ01000304.1	94.118	221	497	717	124364	124583	2.8e-90	336
gi|636712040|gb|JHQJ01008018.1|	JHQJ01008018.1	80.631	222	1060	1271	4334	4555	2.16e-47	194
gi|636717218|gb|JHQJ01002840.1|	JHQJ01002840.1	81.081	222	377	598	41606	41405	1.55e-55	221
gi|636715042|gb|JHQJ01005016.1|	JHQJ01005016.1	81.081	222	377	598	15482	15696	2.3e-53	214
gi|636717119|gb|JHQJ01002939.1|	JHQJ01002939.1	81.081	222	377	598	359	572	1.19e-50	205
gi|636715264|gb|JHQJ01004794.1|	JHQJ01004794.1	83.333	222	377	598	2565	2782	2.46e-59	233
gi|636692456|gb|JHQJ01022274.1|	JHQJ01022274.1	84.685	222	377	598	48	264	4.74e-62	242
gi|636713558|gb|JHQJ01006500.1|	JHQJ01006500.1	85.586	222	1059	1271	13080	13296	2.02e-60	237
gi|636712681|gb|JHQJ01007377.1|	JHQJ01007377.1	86.036	222	357	573	607	390	3.89e-63	246
gi|636716402|gb|JHQJ01003656.1|	JHQJ01003656.1	87.838	222	377	598	10726	10945	2.3e-72	277
gi|636714708|gb|JHQJ01005350.1|	JHQJ01005350.1	88.288	222	378	598	21902	21682	2.3e-72	277
gi|636715269|gb|JHQJ01004789.1|	JHQJ01004789.1	89.189	222	377	598	21263	21484	2.99e-77	293
gi|636717836|gb|JHQJ01002222.1|	JHQJ01002222.1	90.09	222	377	598	8689	8472	2.02e-79	300
gi|636712389|gb|JHQJ01007669.1|	JHQJ01007669.1	81.166	223	376	598	11524	11302	2.3e-53	214
gi|636718843|gb|JHQJ01001215.1|	JHQJ01001215.1	82.96	223	376	598	55645	55863	2.99e-58	230
gi|636717611|gb|JHQJ01002447.1|	JHQJ01002447.1	84.305	223	376	598	26817	27038	1.66e-61	241
gi|636718547|gb|JHQJ01001511.1|	JHQJ01001511.1	85.65	223	376	598	19102	18891	6.17e-67	259
gi|636719298|gb|JHQJ01000760.1|	JHQJ01000760.1	86.547	223	376	598	31860	32077	5.07e-68	262
gi|636717230|gb|JHQJ01002828.1|	JHQJ01002828.1	86.996	223	376	598	23597	23383	8.03e-72	275
gi|636690020|gb|JHQJ01023492.1|	JHQJ01023492.1	87.444	223	376	598	473	255	8.03e-72	275
gi|636712662|gb|JHQJ01007396.1|	JHQJ01007396.1	87.892	223	376	598	3880	3658	1.89e-73	280
gi|636688200|gb|JHQJ01024406.1|	JHQJ01024406.1	88.341	223	376	598	758	536	4.44e-75	286
gi|636712514|gb|JHQJ01007544.1|	JHQJ01007544.1	89.686	223	376	598	11740	11519	8.57e-78	295
gi|636708870|gb|JHQJ01011188.1|	JHQJ01011188.1	91.928	223	159	377	1165	947	1.11e-82	311
gi|636713389|gb|JHQJ01006669.1|	JHQJ01006669.1	83.929	224	376	598	1136	930	3.2e-64	250
gi|636710663|gb|JHQJ01009395.1|	JHQJ01009395.1	85.268	224	1061	1271	2220	2443	3.2e-64	250
gi|636715694|gb|JHQJ01004364.1|	JHQJ01004364.1	86.161	224	375	598	16661	16443	1.77e-67	260
gi|636706249|gb|JHQJ01013809.1|	JHQJ01013809.1	89.286	224	376	598	1665	1442	2.99e-77	293
gi|636717197|gb|JHQJ01002861.1|	JHQJ01002861.1	80	225	382	598	14342	14554	9.79e-52	208
gi|636713580|gb|JHQJ01006478.1|	JHQJ01006478.1	84.444	225	375	598	5674	5457	4.74e-62	242
gi|636718933|gb|JHQJ01001125.1|	JHQJ01001125.1	86.222	225	377	595	18371	18591	4.16e-69	266
gi|636715553|gb|JHQJ01004505.1|	JHQJ01004505.1	80.531	226	368	591	12956	12745	1.45e-49	201
gi|636720030|gb|JHQJ01000028.1|	JHQJ01000028.1	80.531	226	376	599	368017	368232	4.16e-50	203
gi|636718939|gb|JHQJ01001119.1|	JHQJ01001119.1	88.938	226	375	596	32551	32775	1.04e-76	291
gi|636685936|gb|JHQJ01026515.1|	JHQJ01026515.1	81.057	227	1060	1271	319	545	4.16e-50	203
gi|636712335|gb|JHQJ01007723.1|	JHQJ01007723.1	81.498	227	376	598	4781	4559	5.41e-55	219
gi|636720056|gb|JHQJ01000002.1|	JHQJ01000002.1	83.26	227	368	594	1050672	1050460	2.02e-60	237
gi|636720024|gb|JHQJ01000034.1|	JHQJ01000034.1	84.141	227	369	595	160687	160473	1.36e-62	244
gi|636714783|gb|JHQJ01005275.1|	JHQJ01005275.1	85.022	227	376	594	18645	18871	7.52e-66	255
gi|636719800|gb|JHQJ01000258.1|	JHQJ01000258.1	85.903	227	376	598	69402	69180	1.45e-68	264
gi|636718829|gb|JHQJ01001229.1|	JHQJ01001229.1	86.344	227	376	598	68947	68721	3.41e-70	269
gi|636718355|gb|JHQJ01001703.1|	JHQJ01001703.1	87.225	227	370	594	27965	27742	1.77e-67	260
gi|636683862|gb|JHQJ01028589.1|	JHQJ01028589.1	83.333	228	368	594	981	757	7.04e-60	235
gi|636719328|gb|JHQJ01000730.1|	JHQJ01000730.1	84.211	228	368	595	88748	88960	3.2e-64	250
gi|636717785|gb|JHQJ01002273.1|	JHQJ01002273.1	87.719	228	368	595	4368	4142	5.41e-74	282
gi|636720040|gb|JHQJ01000018.1|	JHQJ01000018.1	88.158	228	369	594	215648	215871	5.41e-74	282
gi|636713129|gb|JHQJ01006929.1|	JHQJ01006929.1	88.158	228	1	217	2244	2467	1.89e-73	280
gi|636718661|gb|JHQJ01001397.1|	JHQJ01001397.1	88.158	228	368	594	76037	76262	6.59e-73	279
gi|636718829|gb|JHQJ01001229.1|	JHQJ01001229.1	82.096	229	368	596	53988	53765	1.27e-56	224
gi|636716233|gb|JHQJ01003825.1|	JHQJ01003825.1	85.59	229	368	594	16564	16337	6.17e-67	259
gi|636714044|gb|JHQJ01006014.1|	JHQJ01006014.1	87.336	229	370	598	407	183	2.3e-72	277
gi|636716792|gb|JHQJ01003266.1|	JHQJ01003266.1	89.52	229	1048	1271	27924	28152	2.46e-78	297
gi|636719216|gb|JHQJ01000842.1|	JHQJ01000842.1	89.52	229	369	596	33237	33010	7.04e-79	298
gi|636718707|gb|JHQJ01001351.1|	JHQJ01001351.1	90.83	229	370	598	14735	14962	9.15e-84	315
gi|636716904|gb|JHQJ01003154.1|	JHQJ01003154.1	81.304	230	369	598	40103	40315	4.44e-56	223
gi|636718499|gb|JHQJ01001559.1|	JHQJ01001559.1	83.043	230	369	598	31266	31043	8.58e-59	232
gi|636719058|gb|JHQJ01001000.1|	JHQJ01001000.1	80.952	231	368	598	20510	20285	2.3e-53	214
gi|636718861|gb|JHQJ01001197.1|	JHQJ01001197.1	82.251	231	368	598	59218	59433	8.58e-59	232
gi|636686776|gb|JHQJ01025675.1|	JHQJ01025675.1	82.251	231	377	598	779	1005	2.99e-58	230
gi|636718934|gb|JHQJ01001124.1|	JHQJ01001124.1	83.117	231	368	598	4392	4611	2.02e-60	237
gi|636712127|gb|JHQJ01007931.1|	JHQJ01007931.1	83.55	231	1015	1230	12967	13196	1.05e-57	228
gi|636719970|gb|JHQJ01000088.1|	JHQJ01000088.1	85.281	231	368	598	159279	159508	1.77e-67	260
gi|636720003|gb|JHQJ01000055.1|	JHQJ01000055.1	85.281	231	368	598	408507	408289	1.77e-67	260
gi|636716233|gb|JHQJ01003825.1|	JHQJ01003825.1	86.147	231	370	598	16843	16616	6.17e-67	259
gi|636719972|gb|JHQJ01000086.1|	JHQJ01000086.1	87.446	231	368	598	358972	359197	5.41e-74	282
gi|636681508|gb|JHQJ01030943.1|	JHQJ01030943.1	87.879	231	154	379	1001	785	1.89e-73	280
gi|636719634|gb|JHQJ01000424.1|	JHQJ01000424.1	88.312	231	371	598	1379	1607	4.44e-75	286
gi|636715550|gb|JHQJ01004508.1|	JHQJ01004508.1	90.043	231	368	598	17269	17039	3.19e-83	313
gi|636719510|gb|JHQJ01000548.1|	JHQJ01000548.1	90.909	231	368	598	49978	50205	1.11e-82	311
gi|636716279|gb|JHQJ01003779.1|	JHQJ01003779.1	81.466	232	368	598	29055	28841	4.44e-56	223
gi|636719754|gb|JHQJ01000304.1|	JHQJ01000304.1	85.345	232	368	598	66898	66671	1.77e-67	260
gi|636717776|gb|JHQJ01002282.1|	JHQJ01002282.1	86.638	232	365	595	11353	11127	9.78e-71	271
gi|636719296|gb|JHQJ01000762.1|	JHQJ01000762.1	87.069	232	367	598	112175	111949	6.59e-73	279
gi|636712578|gb|JHQJ01007480.1|	JHQJ01007480.1	89.224	232	4	223	15006	15237	1.65e-80	304
gi|636710084|gb|JHQJ01009974.1|	JHQJ01009974.1	89.655	232	105	328	1967	1740	7.04e-79	298
gi|636718812|gb|JHQJ01001246.1|	JHQJ01001246.1	93.103	232	369	598	57387	57156	2.3e-91	340
gi|636715837|gb|JHQJ01004221.1|	JHQJ01004221.1	83.262	233	1062	1271	9826	10053	1.12e-63	248
gi|636713705|gb|JHQJ01006353.1|	JHQJ01006353.1	87.124	233	368	598	6279	6048	8.03e-72	275
gi|636717758|gb|JHQJ01002300.1|	JHQJ01002300.1	92.275	233	367	598	13537	13768	3.41e-89	333
gi|636713376|gb|JHQJ01006682.1|	JHQJ01006682.1	80.769	234	368	598	15452	15681	8.03e-53	212
gi|636719983|gb|JHQJ01000075.1|	JHQJ01000075.1	91.453	234	368	598	275176	274944	1.45e-87	327
gi|636719901|gb|JHQJ01000157.1|	JHQJ01000157.1	80.851	235	622	854	191376	191606	1.89e-54	217
gi|636719869|gb|JHQJ01000189.1|	JHQJ01000189.1	81.277	235	367	598	202858	202633	4.44e-56	223
gi|636720002|gb|JHQJ01000056.1|	JHQJ01000056.1	92.766	235	1	225	409496	409262	9.77e-90	334
gi|636715264|gb|JHQJ01004794.1|	JHQJ01004794.1	80.085	236	1044	1271	3860	4092	1.77e-48	197
gi|636718939|gb|JHQJ01001119.1|	JHQJ01001119.1	84.322	236	1044	1271	33162	33393	4.74e-62	242
gi|636715047|gb|JHQJ01005011.1|	JHQJ01005011.1	85.169	236	788	1022	20947	20714	2.15e-66	257
gi|636718523|gb|JHQJ01001535.1|	JHQJ01001535.1	85.232	237	367	595	37474	37240	4.16e-69	266
gi|636693789|gb|JHQJ01021607.1|	JHQJ01021607.1	82.773	238	369	598	382	149	3.89e-63	246
gi|636714441|gb|JHQJ01005617.1|	JHQJ01005617.1	85.294	238	1046	1271	5280	5517	1.77e-67	260
gi|636719311|gb|JHQJ01000747.1|	JHQJ01000747.1	85.294	238	359	594	105935	105701	6.17e-67	259
gi|636714783|gb|JHQJ01005275.1|	JHQJ01005275.1	85.714	238	358	594	18355	18587	2.8e-71	273
gi|636719875|gb|JHQJ01000183.1|	JHQJ01000183.1	90.336	238	369	605	1303	1540	6.17e-86	322
gi|636718188|gb|JHQJ01001870.1|	JHQJ01001870.1	80.335	239	1044	1269	16294	16068	2.8e-52	210
gi|636716507|gb|JHQJ01003551.1|	JHQJ01003551.1	81.59	239	1044	1271	22610	22382	2.99e-58	230
gi|636717195|gb|JHQJ01002863.1|	JHQJ01002863.1	82.008	239	1044	1271	10884	10650	6.6e-54	215
gi|636686749|gb|JHQJ01025702.1|	JHQJ01025702.1	83.682	239	368	598	644	881	7.52e-66	255
gi|636705216|gb|JHQJ01014842.1|	JHQJ01014842.1	89.958	239	1038	1271	1644	1407	9.15e-84	315
gi|636719164|gb|JHQJ01000894.1|	JHQJ01000894.1	89.958	239	1	225	22200	21962	1.65e-80	304
gi|636714408|gb|JHQJ01005650.1|	JHQJ01005650.1	92.05	239	368	605	11508	11271	8.02e-91	338
gi|636719593|gb|JHQJ01000465.1|	JHQJ01000465.1	80	240	1043	1271	111427	111663	4.16e-50	203
gi|636713015|gb|JHQJ01007043.1|	JHQJ01007043.1	81.667	240	1044	1271	4314	4075	1.05e-57	228
gi|636720017|gb|JHQJ01000041.1|	JHQJ01000041.1	82.158	241	1044	1271	459360	459122	4.44e-56	223
gi|636719970|gb|JHQJ01000088.1|	JHQJ01000088.1	91.701	241	1036	1271	306120	305881	3.41e-89	333
gi|636684703|gb|JHQJ01027748.1|	JHQJ01027748.1	92.531	241	26	259	877	1113	5.4e-93	345
gi|636706827|gb|JHQJ01013231.1|	JHQJ01013231.1	80.165	242	613	854	617	381	6.6e-54	215
gi|636688019|gb|JHQJ01024497.1|	JHQJ01024497.1	81.818	242	1044	1271	241	482	1.27e-56	224
gi|636717983|gb|JHQJ01002075.1|	JHQJ01002075.1	85.124	242	777	1017	226	1	2.3e-72	277
gi|636710483|gb|JHQJ01009575.1|	JHQJ01009575.1	80.247	243	613	855	5754	5527	4.44e-56	223
gi|636717651|gb|JHQJ01002407.1|	JHQJ01002407.1	81.893	243	1046	1271	22477	22719	1.27e-56	224
gi|636719546|gb|JHQJ01000512.1|	JHQJ01000512.1	85.597	243	1	223	118666	118904	1.55e-74	284
gi|636719421|gb|JHQJ01000637.1|	JHQJ01000637.1	80.328	244	1033	1271	82814	82600	2.02e-60	237
gi|636719728|gb|JHQJ01000330.1|	JHQJ01000330.1	82.787	244	592	833	74073	73836	1.66e-61	241
gi|636719283|gb|JHQJ01000775.1|	JHQJ01000775.1	84.426	244	592	834	85062	84823	1.45e-68	264
gi|636720036|gb|JHQJ01000022.1|	JHQJ01000022.1	84.836	244	355	598	886414	886177	4.16e-69	266
gi|636717030|gb|JHQJ01003028.1|	JHQJ01003028.1	92.623	244	1032	1271	23863	24106	1.04e-95	354
gi|636714708|gb|JHQJ01005350.1|	JHQJ01005350.1	84.49	245	1004	1236	20388	20146	9.16e-65	251
gi|636715872|gb|JHQJ01004186.1|	JHQJ01004186.1	89.388	245	383	627	20335	20097	6.17e-86	322
gi|636716596|gb|JHQJ01003462.1|	JHQJ01003462.1	87.805	246	356	598	31258	31013	1.36e-81	307
gi|636713230|gb|JHQJ01006828.1|	JHQJ01006828.1	91.87	246	368	609	12239	11997	8.02e-91	338
gi|636716431|gb|JHQJ01003627.1|	JHQJ01003627.1	80.972	247	1030	1271	7810	7577	1.05e-57	228
gi|636719953|gb|JHQJ01000105.1|	JHQJ01000105.1	87.045	247	777	1022	244009	243764	8.57e-78	295
gi|636718753|gb|JHQJ01001305.1|	JHQJ01001305.1	89.879	247	132	369	39187	39428	9.15e-84	315
gi|636719901|gb|JHQJ01000157.1|	JHQJ01000157.1	81.855	248	1044	1271	191606	191853	1.66e-61	241
gi|636712769|gb|JHQJ01007289.1|	JHQJ01007289.1	82.258	248	364	598	13565	13799	3.2e-64	250
gi|636717625|gb|JHQJ01002433.1|	JHQJ01002433.1	84.274	248	1038	1271	50423	50179	9.16e-65	251
gi|636712650|gb|JHQJ01007408.1|	JHQJ01007408.1	89.113	248	368	614	13527	13769	7.51e-85	318
gi|636704818|gb|JHQJ01015240.1|	JHQJ01015240.1	91.532	248	1	241	1507	1750	4.44e-94	349
gi|636718477|gb|JHQJ01001581.1|	JHQJ01001581.1	93.976	249	376	623	33597	33349	9.14e-103	378
gi|636717164|gb|JHQJ01002894.1|	JHQJ01002894.1	91.6	250	1027	1271	14155	14403	1.89e-92	343
gi|636718499|gb|JHQJ01001559.1|	JHQJ01001559.1	80.478	251	357	593	30984	30741	2.46e-59	233
gi|636681900|gb|JHQJ01030551.1|	JHQJ01030551.1	82.47	251	466	716	101	331	6.17e-67	259
gi|636702061|gb|JHQJ01017468.1|	JHQJ01017468.1	82.143	252	355	599	1074	830	3.89e-63	246
gi|636707366|gb|JHQJ01012692.1|	JHQJ01012692.1	83.333	252	371	619	1068	1314	6.17e-67	259
gi|636715161|gb|JHQJ01004897.1|	JHQJ01004897.1	83.73	252	368	615	12232	11988	2.15e-66	257
gi|636717850|gb|JHQJ01002208.1|	JHQJ01002208.1	92.063	252	1	241	46309	46058	3.64e-95	352
gi|636680863|gb|JHQJ01031588.1|	JHQJ01031588.1	82.609	253	466	718	150	382	5.07e-68	262
gi|636717855|gb|JHQJ01002203.1|	JHQJ01002203.1	88.976	254	1023	1271	18353	18100	1.77e-86	324
gi|636720056|gb|JHQJ01000002.1|	JHQJ01000002.1	89.37	254	1026	1271	1661407	1661154	2.3e-91	340
gi|636718618|gb|JHQJ01001440.1|	JHQJ01001440.1	84.706	255	1030	1268	56813	56559	9.78e-71	271
gi|636711814|gb|JHQJ01008244.1|	JHQJ01008244.1	87.451	255	1029	1271	10212	9958	1.65e-80	304
gi|636718800|gb|JHQJ01001258.1|	JHQJ01001258.1	90.196	255	1	249	31694	31944	1.89e-92	343
gi|636718664|gb|JHQJ01001394.1|	JHQJ01001394.1	92.157	255	1023	1271	6542	6289	8.56e-97	358
gi|636710420|gb|JHQJ01009638.1|	JHQJ01009638.1	80.469	256	463	718	1977	1749	9.16e-65	251
gi|636709631|gb|JHQJ01010427.1|	JHQJ01010427.1	83.984	256	777	1022	4998	4743	2.8e-71	273
gi|636713643|gb|JHQJ01006415.1|	JHQJ01006415.1	85.938	256	1026	1271	7894	7639	4.44e-75	286
gi|636716289|gb|JHQJ01003769.1|	JHQJ01003769.1	85.938	256	376	627	27796	28050	8.57e-78	295
gi|636716566|gb|JHQJ01003492.1|	JHQJ01003492.1	91.797	256	5	253	21107	20856	2.45e-97	360
gi|636719477|gb|JHQJ01000581.1|	JHQJ01000581.1	80.156	257	1026	1271	129109	129365	3.65e-57	226
gi|636719597|gb|JHQJ01000461.1|	JHQJ01000461.1	90.661	257	1023	1271	45317	45061	4.44e-94	349
gi|636711824|gb|JHQJ01008234.1|	JHQJ01008234.1	88.76	258	1023	1271	5111	5368	4.15e-88	329
gi|636717688|gb|JHQJ01002370.1|	JHQJ01002370.1	80.309	259	596	854	43701	43955	2.02e-60	237
gi|636715903|gb|JHQJ01004155.1|	JHQJ01004155.1	80.309	259	595	852	6739	6488	3.65e-57	226
gi|636719664|gb|JHQJ01000394.1|	JHQJ01000394.1	80.695	259	596	854	137416	137668	2.46e-59	233
gi|636713994|gb|JHQJ01006064.1|	JHQJ01006064.1	80.695	259	596	854	15250	15504	1.66e-61	241
gi|636715799|gb|JHQJ01004259.1|	JHQJ01004259.1	80	260	592	850	23854	24109	2.99e-58	230
gi|636719934|gb|JHQJ01000124.1|	JHQJ01000124.1	80.769	260	596	855	319820	320078	1.66e-61	241
gi|636713455|gb|JHQJ01006603.1|	JHQJ01006603.1	82.308	260	595	854	6990	7242	7.52e-66	255
gi|636714441|gb|JHQJ01005617.1|	JHQJ01005617.1	84.615	260	596	855	5024	5279	1.27e-75	288
gi|636717691|gb|JHQJ01002367.1|	JHQJ01002367.1	95.769	260	1016	1271	30440	30181	1.27e-113	414
gi|636715264|gb|JHQJ01004794.1|	JHQJ01004794.1	80.46	261	596	854	3604	3860	2.02e-60	237
gi|636715154|gb|JHQJ01004904.1|	JHQJ01004904.1	81.226	261	595	855	14078	13822	3.2e-64	250
gi|636713674|gb|JHQJ01006384.1|	JHQJ01006384.1	84.674	261	1026	1271	13563	13303	5.41e-74	282
gi|636686352|gb|JHQJ01026099.1|	JHQJ01026099.1	89.272	261	5	258	910	1166	3.41e-89	333
gi|636720014|gb|JHQJ01000044.1|	JHQJ01000044.1	81.298	262	1010	1262	447772	448014	3.2e-64	250
gi|636718943|gb|JHQJ01001115.1|	JHQJ01001115.1	80.228	263	1011	1271	26409	26641	2.46e-59	233
gi|636716837|gb|JHQJ01003221.1|	JHQJ01003221.1	84.03	263	592	853	10023	9766	2.3e-72	277
gi|636718673|gb|JHQJ01001385.1|	JHQJ01001385.1	91.255	263	1	256	24941	25198	2.01e-98	363
gi|636712121|gb|JHQJ01007937.1|	JHQJ01007937.1	93.536	263	1015	1271	7623	7361	1.45e-106	390
gi|636714659|gb|JHQJ01005399.1|	JHQJ01005399.1	80.682	264	592	854	6693	6434	4.74e-62	242
gi|636712563|gb|JHQJ01007495.1|	JHQJ01007495.1	80.682	264	592	854	14915	15173	5.78e-61	239
gi|636719942|gb|JHQJ01000116.1|	JHQJ01000116.1	82.197	264	592	854	69764	70022	2.15e-66	257
gi|636720024|gb|JHQJ01000034.1|	JHQJ01000034.1	82.955	264	596	859	159808	159550	3.41e-70	269
gi|636718997|gb|JHQJ01001061.1|	JHQJ01001061.1	88.636	264	1023	1271	89870	90131	5.06e-87	325
gi|636720003|gb|JHQJ01000055.1|	JHQJ01000055.1	81.132	265	592	854	407996	407737	1.66e-61	241
gi|636713752|gb|JHQJ01006306.1|	JHQJ01006306.1	82.331	266	592	854	12335	12599	6.17e-67	259
gi|636718536|gb|JHQJ01001522.1|	JHQJ01001522.1	89.098	266	1	259	40780	40520	6.58e-92	342
gi|636708774|gb|JHQJ01011284.1|	JHQJ01011284.1	91.353	266	368	633	1413	1677	3.89e-101	372
gi|636719290|gb|JHQJ01000768.1|	JHQJ01000768.1	90.262	267	1011	1271	24034	24300	3.64e-95	352
gi|636715476|gb|JHQJ01004582.1|	JHQJ01004582.1	91.011	267	1011	1271	24727	24462	8.56e-97	358
gi|636705614|gb|JHQJ01014444.1|	JHQJ01014444.1	91.386	267	1011	1271	70	336	7.03e-98	361
gi|636719708|gb|JHQJ01000350.1|	JHQJ01000350.1	88.433	268	1010	1271	60660	60394	1.19e-88	331
gi|636719641|gb|JHQJ01000417.1|	JHQJ01000417.1	90.335	269	1011	1271	81371	81637	5.4e-93	345
gi|636716596|gb|JHQJ01003462.1|	JHQJ01003462.1	80.812	271	872	1103	30505	30235	1.89e-73	280
gi|636718547|gb|JHQJ01001511.1|	JHQJ01001511.1	82.288	271	378	644	15602	15339	1.77e-67	260
gi|636718376|gb|JHQJ01001682.1|	JHQJ01001682.1	83.764	271	1010	1271	21085	20820	2.3e-72	277
gi|636716607|gb|JHQJ01003451.1|	JHQJ01003451.1	88.93	271	1010	1270	30178	29908	5.4e-93	345
gi|636717169|gb|JHQJ01002889.1|	JHQJ01002889.1	92.251	271	377	647	22165	21895	1.19e-107	394
gi|636719589|gb|JHQJ01000469.1|	JHQJ01000469.1	87.5	272	116	377	119257	118990	1.77e-86	324
gi|636694038|gb|JHQJ01021483.1|	JHQJ01021483.1	89.338	272	1011	1271	886	615	3.64e-95	352
gi|636718407|gb|JHQJ01001651.1|	JHQJ01001651.1	81.685	273	376	648	20396	20154	4.44e-75	286
gi|636717056|gb|JHQJ01003002.1|	JHQJ01003002.1	82.418	273	1010	1269	20525	20797	1.77e-67	260
gi|636693080|gb|JHQJ01021962.1|	JHQJ01021962.1	91.209	273	65	328	1318	1050	1.11e-101	374
gi|636717040|gb|JHQJ01003018.1|	JHQJ01003018.1	80.657	274	1010	1271	23493	23765	1.66e-61	241
gi|636719525|gb|JHQJ01000533.1|	JHQJ01000533.1	82.482	274	1010	1271	42944	42677	1.36e-62	244
gi|636719616|gb|JHQJ01000442.1|	JHQJ01000442.1	82.545	275	595	869	58777	58507	6.59e-73	279
gi|636719746|gb|JHQJ01000312.1|	JHQJ01000312.1	92.391	276	525	796	51576	51302	2.8e-109	399
gi|636717230|gb|JHQJ01002828.1|	JHQJ01002828.1	93.594	281	748	1024	22289	22009	8.56e-116	421
gi|636718934|gb|JHQJ01001124.1|	JHQJ01001124.1	83.688	282	1010	1271	11243	10964	3.64e-76	289
gi|636717567|gb|JHQJ01002491.1|	JHQJ01002491.1	83.688	282	1010	1271	5913	5634	4.44e-75	286
gi|636719734|gb|JHQJ01000324.1|	JHQJ01000324.1	91.489	282	7	281	101352	101629	9.76e-109	398
gi|636718547|gb|JHQJ01001511.1|	JHQJ01001511.1	87.324	284	629	912	62122	61843	4.44e-94	349
gi|636717403|gb|JHQJ01002655.1|	JHQJ01002655.1	93.333	285	992	1271	1311	1027	2.99e-115	419
gi|636719949|gb|JHQJ01000109.1|	JHQJ01000109.1	81.469	286	1010	1267	121363	121079	9.78e-71	271
gi|636718164|gb|JHQJ01001894.1|	JHQJ01001894.1	90.278	288	368	651	12055	11773	5.06e-106	389
gi|636710663|gb|JHQJ01009395.1|	JHQJ01009395.1	85.813	289	377	659	1497	1774	5.06e-87	325
gi|636719313|gb|JHQJ01000745.1|	JHQJ01000745.1	81.443	291	429	718	39354	39617	2.99e-77	293
gi|636712769|gb|JHQJ01007289.1|	JHQJ01007289.1	89.041	292	408	699	14271	14553	7.51e-104	381
gi|636713643|gb|JHQJ01006415.1|	JHQJ01006415.1	88.055	293	376	667	8247	7957	2.45e-97	360
gi|636719330|gb|JHQJ01000728.1|	JHQJ01000728.1	91.156	294	368	661	7193	6902	1.88e-111	407
gi|636708267|gb|JHQJ01011791.1|	JHQJ01011791.1	81.695	295	368	658	1377	1116	1.65e-80	304
gi|636709035|gb|JHQJ01011023.1|	JHQJ01011023.1	88.136	295	729	1022	938	1232	1.36e-100	370
gi|636714330|gb|JHQJ01005728.1|	JHQJ01005728.1	90.847	295	86	369	1770	2060	8.01e-110	401
gi|636717610|gb|JHQJ01002448.1|	JHQJ01002448.1	95.27	296	953	1242	31186	30891	3.4e-127	459
gi|636716328|gb|JHQJ01003730.1|	JHQJ01003730.1	89.899	297	892	1186	14885	14589	1.19e-107	394
gi|636720010|gb|JHQJ01000048.1|	JHQJ01000048.1	91.582	297	5	295	239848	239556	2.99e-115	419
gi|636719735|gb|JHQJ01000323.1|	JHQJ01000323.1	80.872	298	676	973	167357	167631	1.27e-75	288
gi|636718728|gb|JHQJ01001330.1|	JHQJ01001330.1	85.953	299	1	296	67065	67338	3.64e-95	352
gi|636719953|gb|JHQJ01000105.1|	JHQJ01000105.1	80	300	963	1255	88369	88632	3.41e-70	269
gi|636719293|gb|JHQJ01000765.1|	JHQJ01000765.1	92	300	1	293	41988	41693	7.02e-117	425
gi|636713818|gb|JHQJ01006240.1|	JHQJ01006240.1	92.691	301	1	295	297	1	1.65e-118	430
gi|636701070|gb|JHQJ01017968.1|	JHQJ01017968.1	90.397	302	1	294	298	1	1.19e-107	394
gi|636715757|gb|JHQJ01004301.1|	JHQJ01004301.1	83.828	303	682	984	18565	18268	6.17e-86	322
gi|636715706|gb|JHQJ01004352.1|	JHQJ01004352.1	82.353	306	657	962	23691	23396	1.65e-80	304
gi|636715331|gb|JHQJ01004727.1|	JHQJ01004727.1	87.296	307	976	1271	20897	21198	7.03e-98	361
gi|636718370|gb|JHQJ01001688.1|	JHQJ01001688.1	92.508	307	970	1271	19576	19882	2.62e-122	443
gi|636720002|gb|JHQJ01000056.1|	JHQJ01000056.1	86.129	310	697	1001	520389	520087	2.01e-98	363
gi|636719833|gb|JHQJ01000225.1|	JHQJ01000225.1	85.209	311	368	675	152822	153121	4.44e-94	349
gi|636718442|gb|JHQJ01001616.1|	JHQJ01001616.1	89.389	311	376	685	24589	24898	6.58e-111	405
gi|636716526|gb|JHQJ01003532.1|	JHQJ01003532.1	85.256	312	629	938	37237	37538	4.44e-94	349
gi|636707546|gb|JHQJ01012512.1|	JHQJ01012512.1	86.901	313	859	1167	108	409	1.36e-100	370
gi|636715853|gb|JHQJ01004205.1|	JHQJ01004205.1	92.332	313	969	1271	14481	14793	6.16e-124	448
gi|636683841|gb|JHQJ01028610.1|	JHQJ01028610.1	91.083	314	376	684	314	1	3.88e-120	435
gi|636719733|gb|JHQJ01000325.1|	JHQJ01000325.1	86.478	318	706	1022	139037	138726	3.89e-101	372
gi|636710663|gb|JHQJ01009395.1|	JHQJ01009395.1	88.994	318	745	1060	1774	2079	1.88e-111	407
gi|636719567|gb|JHQJ01000491.1|	JHQJ01000491.1	86.562	320	368	687	111206	110902	2.15e-104	383
gi|636690149|gb|JHQJ01023428.1|	JHQJ01023428.1	90.031	321	946	1260	1257	943	1.55e-112	410
gi|636718308|gb|JHQJ01001750.1|	JHQJ01001750.1	85.093	322	706	1021	39750	39433	2.99e-96	356
gi|636717758|gb|JHQJ01002300.1|	JHQJ01002300.1	88.199	322	953	1271	48284	48604	3.41e-108	396
gi|636719971|gb|JHQJ01000087.1|	JHQJ01000087.1	90.741	324	367	690	237571	237893	2.15e-123	446
gi|636719600|gb|JHQJ01000458.1|	JHQJ01000458.1	91.358	324	1	317	93672	93991	2.15e-123	446
gi|636719711|gb|JHQJ01000347.1|	JHQJ01000347.1	80.061	326	592	916	155573	155881	3.64e-76	289
gi|636719971|gb|JHQJ01000087.1|	JHQJ01000087.1	87.73	326	754	1072	237896	238220	4.15e-107	392
gi|636719990|gb|JHQJ01000068.1|	JHQJ01000068.1	93.865	326	698	1022	42563	42238	4.73e-138	495
gi|636713877|gb|JHQJ01006181.1|	JHQJ01006181.1	80.183	328	613	940	19682	19992	1.04e-76	291
gi|636714490|gb|JHQJ01005568.1|	JHQJ01005568.1	87.273	330	653	982	759	445	3.64e-114	416
gi|636719634|gb|JHQJ01000424.1|	JHQJ01000424.1	90.909	330	376	704	128397	128070	1.76e-124	450
gi|636716996|gb|JHQJ01003062.1|	JHQJ01003062.1	81.928	332	615	946	8192	8507	4.15e-88	329
gi|636713693|gb|JHQJ01006365.1|	JHQJ01006365.1	87.349	332	946	1269	9078	9403	1.45e-106	390
gi|636719007|gb|JHQJ01001051.1|	JHQJ01001051.1	88.253	332	692	1022	76069	76385	5.77e-118	428
gi|636704530|gb|JHQJ01015528.1|	JHQJ01015528.1	91.892	333	49	369	1540	1208	3.4e-127	459
gi|636716776|gb|JHQJ01003282.1|	JHQJ01003282.1	87.725	334	564	897	23889	23566	1.04e-114	417
gi|636717780|gb|JHQJ01002278.1|	JHQJ01002278.1	91.018	334	375	707	24629	24961	9.75e-128	461
gi|636700423|gb|JHQJ01018292.1|	JHQJ01018292.1	89.254	335	538	868	1035	1366	1.65e-118	430
gi|636713398|gb|JHQJ01006660.1|	JHQJ01006660.1	85.714	336	369	690	9110	9437	8.01e-110	401
gi|636719633|gb|JHQJ01000425.1|	JHQJ01000425.1	89.881	336	356	690	99167	98837	7.5e-123	444
gi|636716626|gb|JHQJ01003432.1|	JHQJ01003432.1	92.604	338	1	326	19306	18969	2.45e-135	486
gi|636718683|gb|JHQJ01001375.1|	JHQJ01001375.1	88.529	340	39	369	10515	10193	1.36e-119	434
gi|636714325|gb|JHQJ01005733.1|	JHQJ01005733.1	91.176	340	1	326	11686	11347	8.01e-129	464
gi|636718780|gb|JHQJ01001278.1|	JHQJ01001278.1	85.044	341	647	987	23642	23307	7.51e-104	381
gi|636685015|gb|JHQJ01027436.1|	JHQJ01027436.1	88.27	341	1	323	337	1	4.73e-119	432
gi|636719373|gb|JHQJ01000685.1|	JHQJ01000685.1	90.671	343	376	718	67502	67160	4.43e-132	475
gi|636720010|gb|JHQJ01000048.1|	JHQJ01000048.1	91.931	347	1	336	169424	169078	2.98e-134	482
gi|636719163|gb|JHQJ01000895.1|	JHQJ01000895.1	83.908	348	382	729	90402	90078	9.14e-103	378
gi|636718683|gb|JHQJ01001375.1|	JHQJ01001375.1	92.529	348	1	340	344	1	3.88e-139	499
gi|636717965|gb|JHQJ01002093.1|	JHQJ01002093.1	92.529	348	7	346	45019	44676	5.76e-137	491
gi|636695233|gb|JHQJ01020887.1|	JHQJ01020887.1	85.387	349	675	1022	631	970	3.41e-108	396
gi|636713217|gb|JHQJ01006841.1|	JHQJ01006841.1	87.679	349	370	718	5052	4711	5.77e-118	428
gi|636714708|gb|JHQJ01005350.1|	JHQJ01005350.1	82.67	352	598	949	20717	20385	1.27e-94	351
gi|636719871|gb|JHQJ01000187.1|	JHQJ01000187.1	82.955	352	368	718	214022	214347	2.62e-103	379
gi|636715923|gb|JHQJ01004135.1|	JHQJ01004135.1	94.034	352	934	1271	2729	3080	5.39e-150	535
gi|636717850|gb|JHQJ01002208.1|	JHQJ01002208.1	94.334	353	502	854	45997	45645	8.54e-154	547
gi|636719234|gb|JHQJ01000824.1|	JHQJ01000824.1	81.921	354	365	718	45319	45644	7.03e-98	361
gi|636719776|gb|JHQJ01000282.1|	JHQJ01000282.1	82.486	354	365	718	109438	109764	1.11e-101	374
gi|636711645|gb|JHQJ01008413.1|	JHQJ01008413.1	84.181	354	961	1271	1	354	2.3e-110	403
gi|636718123|gb|JHQJ01001935.1|	JHQJ01001935.1	83.099	355	365	718	29471	29144	3.89e-101	372
gi|636712853|gb|JHQJ01007205.1|	JHQJ01007205.1	85.634	355	669	1022	7356	7700	2.3e-110	403
gi|636720053|gb|JHQJ01000005.1|	JHQJ01000005.1	87.606	355	367	721	1082082	1082419	7.5e-123	444
gi|636717983|gb|JHQJ01002075.1|	JHQJ01002075.1	82.633	357	365	718	555	227	1.11e-101	374
gi|636696008|gb|JHQJ01020500.1|	JHQJ01020500.1	90.196	357	32	377	1385	1033	8.01e-129	464
gi|636718319|gb|JHQJ01001739.1|	JHQJ01001739.1	92.157	357	9	351	58142	58498	4.73e-138	495
gi|636710165|gb|JHQJ01009893.1|	JHQJ01009893.1	87.151	358	1	348	6507	6166	3.88e-120	435
gi|636714890|gb|JHQJ01005168.1|	JHQJ01005168.1	90.223	358	920	1271	8074	7729	2.98e-134	482
gi|636719619|gb|JHQJ01000439.1|	JHQJ01000439.1	88.333	360	376	734	133689	134041	1.45e-125	453
gi|636714953|gb|JHQJ01005105.1|	JHQJ01005105.1	82.825	361	7	360	15723	15398	1.11e-101	374
gi|636715331|gb|JHQJ01004727.1|	JHQJ01004727.1	89.474	361	437	797	20541	20896	1.04e-133	480
gi|636714577|gb|JHQJ01005481.1|	JHQJ01005481.1	84.973	366	368	729	4000	4349	5.4e-112	408
gi|636720031|gb|JHQJ01000027.1|	JHQJ01000027.1	92.896	366	368	732	16894	17256	2.29e-148	529
gi|636719676|gb|JHQJ01000382.1|	JHQJ01000382.1	81.471	367	951	1270	117440	117074	1.65e-99	367
gi|636719228|gb|JHQJ01000830.1|	JHQJ01000830.1	90.463	367	368	733	2693	3056	2.01e-136	489
gi|636720038|gb|JHQJ01000020.1|	JHQJ01000020.1	86.413	368	1	357	66266	66608	3.88e-120	435
gi|636712125|gb|JHQJ01007933.1|	JHQJ01007933.1	89.702	369	376	741	5691	6054	8.55e-135	484
gi|636717571|gb|JHQJ01002487.1|	JHQJ01002487.1	93.784	370	7	369	33191	33555	8.54e-154	547
gi|636715526|gb|JHQJ01004532.1|	JHQJ01004532.1	91.914	371	7	369	4190	3825	2.62e-141	506
gi|636719880|gb|JHQJ01000178.1|	JHQJ01000178.1	82.574	373	6	360	14743	15109	5.77e-99	365
gi|636704221|gb|JHQJ01015837.1|	JHQJ01015837.1	83.914	373	627	998	1463	1116	1.04e-114	417
gi|636714953|gb|JHQJ01005105.1|	JHQJ01005105.1	87.131	373	1	369	9180	8827	1.76e-124	450
gi|636718963|gb|JHQJ01001095.1|	JHQJ01001095.1	87.936	373	377	732	34616	34987	8.01e-129	464
gi|636710294|gb|JHQJ01009764.1|	JHQJ01009764.1	91.421	373	15	377	6544	6912	5.05e-144	515
gi|636710981|gb|JHQJ01009077.1|	JHQJ01009077.1	85.829	374	902	1271	3	359	2.45e-116	423
gi|636686081|gb|JHQJ01026370.1|	JHQJ01026370.1	88	375	13	377	594	235	1.88e-130	470
gi|636709079|gb|JHQJ01010979.1|	JHQJ01010979.1	81.915	376	940	1271	1	376	5.06e-106	389
gi|636719214|gb|JHQJ01000844.1|	JHQJ01000844.1	84.574	376	1	374	26510	26845	1.36e-119	434
gi|636719593|gb|JHQJ01000465.1|	JHQJ01000465.1	82.228	377	891	1227	16269	16645	8.01e-110	401
gi|636719104|gb|JHQJ01000954.1|	JHQJ01000954.1	89.655	377	564	940	97767	97398	2.62e-141	506
gi|636716441|gb|JHQJ01003617.1|	JHQJ01003617.1	87.566	378	1	369	35576	35930	6.57e-130	468
gi|636709880|gb|JHQJ01010178.1|	JHQJ01010178.1	88.889	378	1	369	2527	2170	7.02e-136	488
gi|636710277|gb|JHQJ01009781.1|	JHQJ01009781.1	92.063	378	1	369	376	3	6.57e-149	531
gi|636713718|gb|JHQJ01006340.1|	JHQJ01006340.1	80.211	379	941	1271	8516	8138	1.65e-99	367
gi|636719128|gb|JHQJ01000930.1|	JHQJ01000930.1	89.501	381	1	377	35105	34739	1.65e-137	493
gi|636686666|gb|JHQJ01025785.1|	JHQJ01025785.1	83.246	382	930	1270	295	676	5.06e-106	389
gi|636711898|gb|JHQJ01008160.1|	JHQJ01008160.1	89.791	382	5	377	10333	10710	2.01e-136	489
gi|636689931|gb|JHQJ01023537.1|	JHQJ01023537.1	91.623	382	7	377	1143	766	4.14e-145	518
gi|636719737|gb|JHQJ01000321.1|	JHQJ01000321.1	82.768	383	905	1271	148573	148209	9.76e-109	398
gi|636718301|gb|JHQJ01001757.1|	JHQJ01001757.1	87.467	383	359	739	63231	63589	5.39e-131	471
gi|636719187|gb|JHQJ01000871.1|	JHQJ01000871.1	92.167	383	1	374	86161	86538	1.54e-150	536
gi|636717132|gb|JHQJ01002926.1|	JHQJ01002926.1	92.689	383	5	377	39331	39709	2.98e-153	545
gi|636720018|gb|JHQJ01000040.1|	JHQJ01000040.1	84.635	384	5	377	632270	631916	2.01e-117	426
gi|636715154|gb|JHQJ01004904.1|	JHQJ01004904.1	90.104	384	1	369	14653	14280	9.13e-141	504
gi|636717370|gb|JHQJ01002688.1|	JHQJ01002688.1	92.188	384	5	377	22669	23048	1.27e-151	540
gi|636713072|gb|JHQJ01006986.1|	JHQJ01006986.1	91.948	385	3	377	9385	9005	1.27e-151	540
gi|636710565|gb|JHQJ01009493.1|	JHQJ01009493.1	91.948	385	1	374	481	101	1.88e-149	533
gi|636719866|gb|JHQJ01000192.1|	JHQJ01000192.1	81.865	386	930	1271	126713	126329	1.19e-107	394
gi|636712388|gb|JHQJ01007670.1|	JHQJ01007670.1	89.119	386	7	377	12484	12868	1.04e-133	480
gi|636703723|gb|JHQJ01016335.1|	JHQJ01016335.1	89.896	386	843	1226	8	373	8e-148	527
gi|636715658|gb|JHQJ01004400.1|	JHQJ01004400.1	89.896	386	1	377	18903	19276	7.49e-142	508
gi|636713191|gb|JHQJ01006867.1|	JHQJ01006867.1	90.155	386	893	1271	15838	16219	9.13e-141	504
gi|636717370|gb|JHQJ01002688.1|	JHQJ01002688.1	91.451	386	5	381	35866	35486	1.88e-149	533
gi|636717688|gb|JHQJ01002370.1|	JHQJ01002370.1	91.969	386	1	377	43119	43502	5.39e-150	535
gi|636718905|gb|JHQJ01001153.1|	JHQJ01001153.1	88.889	387	1	377	45088	45457	1.35e-138	497
gi|636719793|gb|JHQJ01000265.1|	JHQJ01000265.1	90.181	387	1	377	201296	200914	7.49e-142	508
gi|636719911|gb|JHQJ01000147.1|	JHQJ01000147.1	90.956	387	1	377	185617	186000	6.15e-143	511
gi|636719483|gb|JHQJ01000575.1|	JHQJ01000575.1	91.731	387	1	377	114201	114583	5.39e-150	535
gi|636719863|gb|JHQJ01000195.1|	JHQJ01000195.1	92.248	387	1	377	149044	148662	1.04e-152	544
gi|636719908|gb|JHQJ01000150.1|	JHQJ01000150.1	86.34	388	1	377	78275	78637	1.19e-126	457
gi|636714639|gb|JHQJ01005419.1|	JHQJ01005419.1	88.144	388	1	377	5673	6051	4.43e-132	475
gi|636719316|gb|JHQJ01000742.1|	JHQJ01000742.1	88.918	388	1	377	19244	19626	2.01e-136	489
gi|636719398|gb|JHQJ01000660.1|	JHQJ01000660.1	89.433	388	1	377	107065	106682	3.19e-140	502
gi|636703372|gb|JHQJ01016686.1|	JHQJ01016686.1	89.948	388	1	377	1206	1589	2.62e-141	506
gi|636719347|gb|JHQJ01000711.1|	JHQJ01000711.1	90.464	388	1	377	26141	25762	9.75e-147	524
gi|636717639|gb|JHQJ01002419.1|	JHQJ01002419.1	90.464	388	1	377	10837	11220	1.19e-145	520
gi|636714361|gb|JHQJ01005697.1|	JHQJ01005697.1	90.464	388	1	377	22959	22580	4.14e-145	518
gi|636708305|gb|JHQJ01011753.1|	JHQJ01011753.1	90.464	388	1	377	1655	2036	1.45e-144	517
gi|636709935|gb|JHQJ01010123.1|	JHQJ01010123.1	90.979	388	1	377	3696	4078	1.19e-145	520
gi|636719122|gb|JHQJ01000936.1|	JHQJ01000936.1	91.495	388	1	377	75219	75602	4.42e-151	538
gi|636710524|gb|JHQJ01009534.1|	JHQJ01009534.1	91.495	388	1	377	710	327	1.88e-149	533
gi|636713128|gb|JHQJ01006930.1|	JHQJ01006930.1	91.753	388	1	377	15774	16157	4.42e-151	538
gi|636718200|gb|JHQJ01001858.1|	JHQJ01001858.1	92.01	388	1	377	22591	22208	3.63e-152	542
gi|636707584|gb|JHQJ01012474.1|	JHQJ01012474.1	92.784	388	1	377	507	124	1.65e-156	556
gi|636711475|gb|JHQJ01008583.1|	JHQJ01008583.1	88.175	389	5	377	802	418	5.39e-131	471
gi|636714783|gb|JHQJ01005275.1|	JHQJ01005275.1	83.333	390	930	1271	18994	19383	4.73e-119	432
gi|636712569|gb|JHQJ01007489.1|	JHQJ01007489.1	88.462	390	3	377	9112	8730	5.39e-131	471
gi|636712569|gb|JHQJ01007489.1|	JHQJ01007489.1	89.744	390	3	377	5388	5007	2.01e-136	489
gi|636717370|gb|JHQJ01002688.1|	JHQJ01002688.1	91.026	390	1	381	40617	40234	2.29e-148	529
gi|636711416|gb|JHQJ01008642.1|	JHQJ01008642.1	92.051	390	1	377	7699	7314	8.54e-154	547
gi|636713001|gb|JHQJ01007057.1|	JHQJ01007057.1	83.12	391	925	1271	8820	8431	2.01e-117	426
gi|636719616|gb|JHQJ01000442.1|	JHQJ01000442.1	91.304	391	1	380	32027	32413	5.39e-150	535
gi|636719855|gb|JHQJ01000203.1|	JHQJ01000203.1	90.561	392	1	377	50914	51305	3.4e-146	522
gi|636717482|gb|JHQJ01002576.1|	JHQJ01002576.1	81.934	393	923	1271	34550	34937	1.88e-111	407
gi|636719037|gb|JHQJ01001021.1|	JHQJ01001021.1	89.848	394	376	765	2250	2642	2.79e-147	526
gi|636703425|gb|JHQJ01016633.1|	JHQJ01016633.1	90.355	394	1	381	1087	1475	9.75e-147	524
gi|636711493|gb|JHQJ01008565.1|	JHQJ01008565.1	80.506	395	884	1271	9972	9620	1.11e-101	374
gi|636714338|gb|JHQJ01005720.1|	JHQJ01005720.1	82.532	395	900	1271	8546	8931	2.8e-109	399
gi|636719567|gb|JHQJ01000491.1|	JHQJ01000491.1	85.714	399	383	781	11663	12037	5.39e-131	471
gi|636703533|gb|JHQJ01016525.1|	JHQJ01016525.1	91.479	399	368	765	1233	1629	1.65e-156	556
gi|636716573|gb|JHQJ01003485.1|	JHQJ01003485.1	85.287	401	623	1022	20679	21067	5.05e-125	452
gi|636716056|gb|JHQJ01004002.1|	JHQJ01004002.1	83.085	402	601	1001	15929	16311	1.55e-112	410
gi|636685840|gb|JHQJ01026611.1|	JHQJ01026611.1	85.36	403	467	862	759	1149	9.75e-128	461
gi|636717403|gb|JHQJ01002655.1|	JHQJ01002655.1	88.089	403	9	398	2510	2123	1.11e-139	500
gi|636719911|gb|JHQJ01000147.1|	JHQJ01000147.1	82.266	406	455	860	186730	187096	1.65e-118	430
gi|636713753|gb|JHQJ01006305.1|	JHQJ01006305.1	80.098	407	809	1192	13892	14295	3.64e-95	352
gi|636689440|gb|JHQJ01023783.1|	JHQJ01023783.1	85.819	409	878	1270	199	600	1.88e-130	470
gi|636709309|gb|JHQJ01010749.1|	JHQJ01010749.1	80.976	410	878	1271	315	693	2.8e-109	399
gi|636719463|gb|JHQJ01000595.1|	JHQJ01000595.1	81.463	410	592	986	111856	112250	4.15e-107	392
gi|636716995|gb|JHQJ01003063.1|	JHQJ01003063.1	85.61	410	878	1271	39153	38750	5.39e-131	471
gi|636719786|gb|JHQJ01000272.1|	JHQJ01000272.1	85.61	410	878	1271	90584	90181	5.39e-131	471
gi|636719513|gb|JHQJ01000545.1|	JHQJ01000545.1	84.428	411	596	1005	19909	19506	1.11e-120	437
gi|636719676|gb|JHQJ01000382.1|	JHQJ01000382.1	89.538	411	368	775	117848	117440	2.29e-148	529
gi|636717003|gb|JHQJ01003055.1|	JHQJ01003055.1	90.024	411	866	1271	24799	24390	1.27e-151	540
gi|636719634|gb|JHQJ01000424.1|	JHQJ01000424.1	86.232	414	869	1271	65628	65227	4.43e-132	475
gi|636719687|gb|JHQJ01000371.1|	JHQJ01000371.1	82.892	415	906	1271	85376	85789	2.62e-122	443
gi|636718355|gb|JHQJ01001703.1|	JHQJ01001703.1	83.373	415	878	1271	27336	26932	3.19e-121	439
gi|636719708|gb|JHQJ01000350.1|	JHQJ01000350.1	88.969	417	368	763	62979	62563	7.01e-155	551
gi|636681150|gb|JHQJ01031301.1|	JHQJ01031301.1	82.1	419	377	794	637	1014	7.02e-117	425
gi|636702687|gb|JHQJ01017156.1|	JHQJ01017156.1	87.264	424	854	1271	1053	645	4.73e-138	495
gi|636717214|gb|JHQJ01002844.1|	JHQJ01002844.1	80.282	426	862	1260	37239	36820	2.15e-104	383
gi|636686413|gb|JHQJ01026038.1|	JHQJ01026038.1	90.845	426	429	854	1023	605	7.99e-167	590
gi|636706915|gb|JHQJ01013143.1|	JHQJ01013143.1	81.967	427	889	1271	2036	1615	9.14e-122	441
gi|636717400|gb|JHQJ01002658.1|	JHQJ01002658.1	92.093	430	441	869	29867	30295	2.01e-174	616
gi|636719929|gb|JHQJ01000129.1|	JHQJ01000129.1	81.206	431	889	1271	278523	278953	5.77e-118	428
gi|636711726|gb|JHQJ01008332.1|	JHQJ01008332.1	82.599	431	592	1021	4620	5043	5.77e-118	428
gi|636713609|gb|JHQJ01006449.1|	JHQJ01006449.1	81.944	432	676	1088	15746	16169	8.56e-116	421
gi|636718664|gb|JHQJ01001394.1|	JHQJ01001394.1	85.185	432	744	1136	15639	15208	1.76e-143	513
gi|636684980|gb|JHQJ01027471.1|	JHQJ01027471.1	80.6	433	592	1022	437	50	2.01e-117	426
gi|636717735|gb|JHQJ01002323.1|	JHQJ01002323.1	81.062	433	597	1025	556	143	1.55e-112	410
gi|636716723|gb|JHQJ01003335.1|	JHQJ01003335.1	83.834	433	592	1022	17132	17550	1.19e-126	457
gi|636713418|gb|JHQJ01006640.1|	JHQJ01006640.1	91.686	433	375	807	7724	8139	3.87e-177	625
gi|636705460|gb|JHQJ01014598.1|	JHQJ01014598.1	84.633	436	588	1021	1139	708	1.27e-132	477
gi|636719983|gb|JHQJ01000075.1|	JHQJ01000075.1	85.092	436	425	860	389573	389171	2.62e-141	506
gi|636720054|gb|JHQJ01000004.1|	JHQJ01000004.1	83.295	437	797	1209	1276322	1276747	3.4e-127	459
gi|636718998|gb|JHQJ01001060.1|	JHQJ01001060.1	92.449	437	851	1271	7111	7546	1.35e-176	623
gi|636713060|gb|JHQJ01006998.1|	JHQJ01006998.1	84.247	438	592	1022	3300	2868	6.57e-130	468
gi|636713569|gb|JHQJ01006489.1|	JHQJ01006489.1	87.982	441	777	1215	6825	6398	1.04e-152	544
gi|636714215|gb|JHQJ01005843.1|	JHQJ01005843.1	81.264	443	583	1022	16009	15573	1.55e-112	410
gi|636716032|gb|JHQJ01004026.1|	JHQJ01004026.1	87.585	443	836	1271	33805	33374	1.54e-150	536
gi|636719039|gb|JHQJ01001019.1|	JHQJ01001019.1	88.514	444	395	830	65051	65494	6.14e-162	574
gi|636717436|gb|JHQJ01002622.1|	JHQJ01002622.1	86.067	445	442	877	15355	15784	1.54e-150	536
gi|636720005|gb|JHQJ01000053.1|	JHQJ01000053.1	90.112	445	359	800	493442	493881	1.27e-170	603
gi|636720005|gb|JHQJ01000053.1|	JHQJ01000053.1	84.152	448	868	1271	493883	494330	1.11e-139	500
gi|636719840|gb|JHQJ01000218.1|	JHQJ01000218.1	89.509	448	376	822	10844	11282	2.29e-167	592
gi|636714086|gb|JHQJ01005972.1|	JHQJ01005972.1	91.778	450	356	801	9650	10098	2.14e-180	636
gi|636719789|gb|JHQJ01000269.1|	JHQJ01000269.1	85.651	453	357	807	181238	181672	1.19e-145	520
gi|636719077|gb|JHQJ01000981.1|	JHQJ01000981.1	90.175	458	820	1271	53727	53277	2.44e-173	612
gi|636706130|gb|JHQJ01013928.1|	JHQJ01013928.1	84.967	459	693	1107	274	730	8e-148	527
gi|636718441|gb|JHQJ01001617.1|	JHQJ01001617.1	81.779	461	853	1271	27756	28203	2.29e-129	466
gi|636719953|gb|JHQJ01000105.1|	JHQJ01000105.1	83.983	462	853	1271	28910	29371	1.19e-145	520
gi|636711117|gb|JHQJ01008941.1|	JHQJ01008941.1	82.328	464	856	1271	7004	7467	7.02e-136	488
gi|636711395|gb|JHQJ01008663.1|	JHQJ01008663.1	86.667	465	525	989	10018	10458	9.12e-160	567
gi|636710612|gb|JHQJ01009446.1|	JHQJ01009446.1	90.323	465	5	455	450	1	5.75e-175	618
gi|636711754|gb|JHQJ01008304.1|	JHQJ01008304.1	87.42	469	482	940	4404	3944	5.04e-163	578
gi|636717509|gb|JHQJ01002549.1|	JHQJ01002549.1	82.553	470	790	1215	48811	48351	4.73e-138	495
gi|636719077|gb|JHQJ01000981.1|	JHQJ01000981.1	84.144	473	368	806	54745	54277	8e-148	527
gi|636719833|gb|JHQJ01000225.1|	JHQJ01000225.1	90.275	473	564	1035	93850	94312	7.48e-180	634
gi|636696046|gb|JHQJ01020481.1|	JHQJ01020481.1	93.474	475	784	1251	1386	921	0	704
gi|636714345|gb|JHQJ01005713.1|	JHQJ01005713.1	87.605	476	378	844	2171	2633	4.42e-170	601
gi|636719833|gb|JHQJ01000225.1|	JHQJ01000225.1	81.971	477	817	1271	153128	153583	1.19e-126	457
gi|636708196|gb|JHQJ01011862.1|	JHQJ01011862.1	91.476	481	4	471	474	1	0	661
gi|636718164|gb|JHQJ01001894.1|	JHQJ01001894.1	84.536	485	830	1271	11157	10680	5.75e-156	554
gi|636708428|gb|JHQJ01011630.1|	JHQJ01011630.1	87.037	486	376	847	1625	2103	6.56e-168	594
gi|636709402|gb|JHQJ01010656.1|	JHQJ01010656.1	90.329	486	376	860	491	6	0	661
gi|636717164|gb|JHQJ01002894.1|	JHQJ01002894.1	90.741	486	447	932	13670	14152	0	672
gi|636719631|gb|JHQJ01000427.1|	JHQJ01000427.1	90.164	488	789	1271	152273	152753	0	657
gi|636719118|gb|JHQJ01000940.1|	JHQJ01000940.1	81.8	489	782	1225	87417	87902	1.65e-137	493
gi|636718963|gb|JHQJ01001095.1|	JHQJ01001095.1	85.714	490	804	1271	34986	35464	2.01e-155	553
gi|636709906|gb|JHQJ01010152.1|	JHQJ01010152.1	91.224	490	504	985	6167	5681	0	686
gi|636696008|gb|JHQJ01020500.1|	JHQJ01020500.1	81.059	491	516	1005	446	6	5.39e-131	471
gi|636713708|gb|JHQJ01006350.1|	JHQJ01006350.1	89.002	491	1	477	1462	984	2.44e-173	612
gi|636717780|gb|JHQJ01002278.1|	JHQJ01002278.1	84.959	492	799	1271	24962	25447	1.54e-150	536
gi|636703285|gb|JHQJ01016773.1|	JHQJ01016773.1	92.276	492	445	936	603	1094	0	717
gi|636720002|gb|JHQJ01000056.1|	JHQJ01000056.1	89.655	493	784	1271	408649	408186	0	663
gi|636719634|gb|JHQJ01000424.1|	JHQJ01000424.1	91.129	496	377	872	74507	74013	0	693
gi|636705723|gb|JHQJ01014335.1|	JHQJ01014335.1	84.8	500	777	1271	1862	1403	2.61e-160	569
gi|636716792|gb|JHQJ01003266.1|	JHQJ01003266.1	88	500	368	867	27434	27925	3.87e-177	625
gi|636713902|gb|JHQJ01006156.1|	JHQJ01006156.1	80.439	501	778	1271	16942	17384	5.39e-131	471
gi|636685736|gb|JHQJ01026715.1|	JHQJ01026715.1	86.228	501	735	1220	638	1127	1.76e-162	576
gi|636710420|gb|JHQJ01009638.1|	JHQJ01009638.1	80.08	502	777	1271	1748	1305	8.01e-129	464
gi|636719981|gb|JHQJ01000077.1|	JHQJ01000077.1	80.279	502	777	1271	134501	134057	5.39e-131	471
gi|636719313|gb|JHQJ01000745.1|	JHQJ01000745.1	80.478	502	777	1271	39618	40070	8.01e-129	464
gi|636719567|gb|JHQJ01000491.1|	JHQJ01000491.1	82.669	502	819	1271	110857	110356	5.39e-150	535
gi|636706026|gb|JHQJ01014032.1|	JHQJ01014032.1	88.247	502	351	852	1419	928	1.11e-177	627
gi|636712629|gb|JHQJ01007429.1|	JHQJ01007429.1	80.396	505	731	1217	3941	4408	1.55e-131	473
gi|636717610|gb|JHQJ01002448.1|	JHQJ01002448.1	90.373	509	1	487	32357	31851	0	670
gi|636696119|gb|JHQJ01020444.1|	JHQJ01020444.1	82.745	510	443	952	463	1	1.04e-152	544
gi|636719953|gb|JHQJ01000105.1|	JHQJ01000105.1	90.82	512	376	886	87868	88378	0	704
gi|636686747|gb|JHQJ01025704.1|	JHQJ01025704.1	83.463	514	109	598	126	600	8.54e-154	547
gi|636715853|gb|JHQJ01004205.1|	JHQJ01004205.1	91.313	518	377	878	13980	14492	0	724
gi|636719163|gb|JHQJ01000895.1|	JHQJ01000895.1	82.885	520	804	1268	90078	89566	2.01e-155	553
gi|636718496|gb|JHQJ01001562.1|	JHQJ01001562.1	90.577	520	367	881	12532	12017	0	702
gi|636715850|gb|JHQJ01004208.1|	JHQJ01004208.1	84.291	522	754	1271	17367	16886	9.12e-160	567
gi|636717828|gb|JHQJ01002230.1|	JHQJ01002230.1	88.506	522	376	893	10569	11076	0	679
gi|636719910|gb|JHQJ01000148.1|	JHQJ01000148.1	90.548	529	368	895	184729	185257	0	726
gi|636720053|gb|JHQJ01000005.1|	JHQJ01000005.1	83.239	531	786	1271	1082419	1082948	7.49e-161	571
gi|636717204|gb|JHQJ01002854.1|	JHQJ01002854.1	89.454	531	369	899	8498	9008	0	710
gi|636717184|gb|JHQJ01002874.1|	JHQJ01002874.1	84.023	532	780	1271	41086	40566	7.99e-167	590
gi|636719086|gb|JHQJ01000972.1|	JHQJ01000972.1	86.466	532	759	1271	20048	19531	2.01e-174	616
gi|636714356|gb|JHQJ01005702.1|	JHQJ01005702.1	85.553	533	409	940	22869	22374	0	639
gi|636719129|gb|JHQJ01000929.1|	JHQJ01000929.1	92.683	533	1	511	29471	30003	0	756
gi|636719754|gb|JHQJ01000304.1|	JHQJ01000304.1	84.644	534	782	1270	124590	125120	4.42e-170	601
gi|636718591|gb|JHQJ01001467.1|	JHQJ01001467.1	88.577	534	745	1271	73397	72878	0	672
gi|636719664|gb|JHQJ01000394.1|	JHQJ01000394.1	88.764	534	1	521	78892	78396	0	693
gi|636718477|gb|JHQJ01001581.1|	JHQJ01001581.1	82.991	535	785	1271	33290	32759	6.14e-162	574
gi|636715398|gb|JHQJ01004660.1|	JHQJ01004660.1	83.022	536	713	1234	26124	26644	4.42e-151	538
gi|636717403|gb|JHQJ01002655.1|	JHQJ01002655.1	93.284	536	396	927	1845	1311	0	800
gi|636720014|gb|JHQJ01000044.1|	JHQJ01000044.1	88.476	538	368	902	447181	447701	0	682
gi|636719569|gb|JHQJ01000489.1|	JHQJ01000489.1	87.755	539	376	909	12048	11525	0	679
gi|636720031|gb|JHQJ01000027.1|	JHQJ01000027.1	90.741	540	735	1271	18129	18646	0	735
gi|636719373|gb|JHQJ01000685.1|	JHQJ01000685.1	85.397	541	777	1271	67159	66623	3.18e-178	628
gi|636720056|gb|JHQJ01000002.1|	JHQJ01000002.1	83.579	542	428	967	1661920	1661405	7.49e-161	571
gi|636712524|gb|JHQJ01007534.1|	JHQJ01007534.1	87.751	547	376	917	7176	6641	0	672
gi|636720007|gb|JHQJ01000051.1|	JHQJ01000051.1	85.428	549	764	1271	121029	120484	0	643
gi|636717307|gb|JHQJ01002751.1|	JHQJ01002751.1	89.253	549	476	1022	19905	20450	0	715
gi|636718541|gb|JHQJ01001517.1|	JHQJ01001517.1	80.545	550	650	1189	15309	15839	2.45e-135	486
gi|636718301|gb|JHQJ01001757.1|	JHQJ01001757.1	82.727	550	729	1271	63720	64215	6.14e-162	574
gi|636714268|gb|JHQJ01005790.1|	JHQJ01005790.1	86.182	550	738	1271	4356	4892	1.11e-177	627
gi|636716768|gb|JHQJ01003290.1|	JHQJ01003290.1	87.273	550	368	910	27152	27675	0	688
gi|636718377|gb|JHQJ01001681.1|	JHQJ01001681.1	80.645	558	758	1271	66954	66421	2.45e-154	549
gi|636720055|gb|JHQJ01000003.1|	JHQJ01000003.1	80.501	559	757	1271	587340	587898	2.29e-148	529
gi|636719983|gb|JHQJ01000075.1|	JHQJ01000075.1	93.594	562	710	1266	274893	274333	0	839
gi|636696068|gb|JHQJ01020470.1|	JHQJ01020470.1	84.014	563	714	1271	1	528	1.88e-168	596
gi|636717169|gb|JHQJ01002889.1|	JHQJ01002889.1	83.156	564	758	1271	21895	21333	1.27e-170	603
gi|636705827|gb|JHQJ01014231.1|	JHQJ01014231.1	81.754	570	419	984	1	508	1.88e-168	596
gi|636719875|gb|JHQJ01000183.1|	JHQJ01000183.1	83.509	570	710	1271	1541	2070	2.44e-173	612
gi|636714890|gb|JHQJ01005168.1|	JHQJ01005168.1	88.947	570	369	914	10352	9788	0	744
gi|636719666|gb|JHQJ01000392.1|	JHQJ01000392.1	83.217	572	721	1269	148697	148157	1.76e-162	576
gi|636715161|gb|JHQJ01004897.1|	JHQJ01004897.1	80.382	576	761	1271	9997	9422	2.01e-155	553
gi|636719735|gb|JHQJ01000323.1|	JHQJ01000323.1	90.799	576	703	1271	94633	94062	0	783
gi|636682456|gb|JHQJ01029995.1|	JHQJ01029995.1	83.305	581	596	1170	659	101	1.88e-168	596
gi|636716856|gb|JHQJ01003202.1|	JHQJ01003202.1	82.474	582	692	1271	26750	27267	7e-174	614
gi|636708267|gb|JHQJ01011791.1|	JHQJ01011791.1	83.162	582	723	1271	1115	553	7e-174	614
gi|636713499|gb|JHQJ01006559.1|	JHQJ01006559.1	89.88	583	376	949	13727	13146	0	782
gi|636718407|gb|JHQJ01001651.1|	JHQJ01001651.1	83.904	584	702	1271	20156	19610	1.11e-177	627
gi|636715008|gb|JHQJ01005050.1|	JHQJ01005050.1	93.333	585	700	1271	11421	11993	0	866
gi|636718376|gb|JHQJ01001682.1|	JHQJ01001682.1	80.205	586	729	1271	66845	66309	6.56e-168	594
gi|636720020|gb|JHQJ01000038.1|	JHQJ01000038.1	81.017	590	688	1271	470248	470782	5.04e-163	578
gi|636684786|gb|JHQJ01027665.1|	JHQJ01027665.1	89.661	590	1	577	547	1114	0	780
gi|636719970|gb|JHQJ01000088.1|	JHQJ01000088.1	83.082	597	355	949	306689	306140	0	643
gi|636707927|gb|JHQJ01012131.1|	JHQJ01012131.1	86.097	597	368	957	1768	2335	0	708
gi|636713335|gb|JHQJ01006723.1|	JHQJ01006723.1	87.375	602	505	1104	4435	3846	0	733
gi|636718650|gb|JHQJ01001408.1|	JHQJ01001408.1	80.629	604	685	1271	29856	29274	8.54e-154	547
gi|636706026|gb|JHQJ01014032.1|	JHQJ01014032.1	80.496	605	701	1271	928	367	5.39e-169	598
gi|636709738|gb|JHQJ01010320.1|	JHQJ01010320.1	85.008	607	367	968	1651	2229	0	688
gi|636720002|gb|JHQJ01000056.1|	JHQJ01000056.1	95.895	609	557	1162	409258	408651	0	971
gi|636719621|gb|JHQJ01000437.1|	JHQJ01000437.1	87.889	611	704	1271	34433	35043	0	785
gi|636719942|gb|JHQJ01000116.1|	JHQJ01000116.1	89.106	615	664	1271	209414	210009	0	800
gi|636715134|gb|JHQJ01004924.1|	JHQJ01004924.1	93.496	615	1	598	20341	19727	0	904
gi|636715853|gb|JHQJ01004205.1|	JHQJ01004205.1	84.304	618	1	598	6248	6814	0	688
gi|636717468|gb|JHQJ01002590.1|	JHQJ01002590.1	85.922	618	615	1191	25283	25897	0	731
gi|636705146|gb|JHQJ01014912.1|	JHQJ01014912.1	87.722	619	376	984	617	1219	0	780
gi|636715900|gb|JHQJ01004158.1|	JHQJ01004158.1	87.118	621	1	598	22138	21546	0	751
gi|636713705|gb|JHQJ01006353.1|	JHQJ01006353.1	82.958	622	559	1136	18324	17711	0	668
gi|636717785|gb|JHQJ01002273.1|	JHQJ01002273.1	82.343	623	655	1271	4154	3554	0	637
gi|636718707|gb|JHQJ01001351.1|	JHQJ01001351.1	84.53	627	566	1152	15001	15624	0	706
gi|636718678|gb|JHQJ01001380.1|	JHQJ01001380.1	84.53	627	368	993	27994	28581	0	699
gi|636707250|gb|JHQJ01012808.1|	JHQJ01012808.1	81.399	629	371	999	2068	1512	0	659
gi|636710873|gb|JHQJ01009185.1|	JHQJ01009185.1	94.436	629	646	1269	7290	6664	0	966
gi|636720013|gb|JHQJ01000045.1|	JHQJ01000045.1	91.379	638	368	1003	317095	317724	0	893
gi|636691216|gb|JHQJ01022895.1|	JHQJ01022895.1	90.141	639	1	624	660	1278	0	841
gi|636715872|gb|JHQJ01004186.1|	JHQJ01004186.1	85.404	644	631	1270	17842	17235	0	742
gi|636708383|gb|JHQJ01011675.1|	JHQJ01011675.1	87.442	645	675	1271	3	647	0	814
gi|636719774|gb|JHQJ01000284.1|	JHQJ01000284.1	80.186	646	670	1271	168970	168368	2.14e-180	636
gi|636720013|gb|JHQJ01000045.1|	JHQJ01000045.1	91.022	646	1	630	226135	225504	0	886
gi|636719950|gb|JHQJ01000108.1|	JHQJ01000108.1	89.198	648	376	1022	305562	304935	0	854
gi|636715275|gb|JHQJ01004783.1|	JHQJ01004783.1	84.746	649	666	1269	14315	13671	0	742
gi|636696286|gb|JHQJ01020360.1|	JHQJ01020360.1	86.441	649	376	1022	1223	611	0	791
gi|636685695|gb|JHQJ01026756.1|	JHQJ01026756.1	91.271	653	375	1022	1009	357	0	911
gi|636714399|gb|JHQJ01005659.1|	JHQJ01005659.1	82.165	656	368	1022	10695	11279	0	690
gi|636718305|gb|JHQJ01001753.1|	JHQJ01001753.1	88.28	657	368	1022	62973	63599	0	845
gi|636704474|gb|JHQJ01015584.1|	JHQJ01015584.1	87.141	661	376	1022	685	36	0	800
gi|636717713|gb|JHQJ01002345.1|	JHQJ01002345.1	84.29	662	629	1252	41345	42004	0	729
gi|636717610|gb|JHQJ01002448.1|	JHQJ01002448.1	94.436	665	567	1226	31843	31195	0	1038
gi|636719274|gb|JHQJ01000784.1|	JHQJ01000784.1	80.24	668	592	1234	40443	41056	1.35e-176	623
gi|636719980|gb|JHQJ01000078.1|	JHQJ01000078.1	95.067	669	612	1271	253217	252549	0	1049
gi|636685030|gb|JHQJ01027421.1|	JHQJ01027421.1	85.82	677	447	1083	455	1124	0	812
gi|636719917|gb|JHQJ01000141.1|	JHQJ01000141.1	89.197	685	368	1049	157662	158329	0	879
gi|636697727|gb|JHQJ01019637.1|	JHQJ01019637.1	86.087	690	626	1271	1429	745	0	829
gi|636719129|gb|JHQJ01000929.1|	JHQJ01000929.1	87.971	690	609	1271	33507	34182	0	845
gi|636716073|gb|JHQJ01003985.1|	JHQJ01003985.1	95.143	700	580	1271	2326	1633	0	1086
gi|636712662|gb|JHQJ01007396.1|	JHQJ01007396.1	81.74	701	574	1260	1979	1300	0	679
gi|636712650|gb|JHQJ01007408.1|	JHQJ01007408.1	84.736	701	612	1271	14058	14757	0	774
gi|636718829|gb|JHQJ01001229.1|	JHQJ01001229.1	81.831	710	613	1271	66468	65798	0	731
gi|636714552|gb|JHQJ01005506.1|	JHQJ01005506.1	82.303	712	566	1271	8124	8773	0	728
gi|636716348|gb|JHQJ01003710.1|	JHQJ01003710.1	84.572	713	568	1271	18788	19459	0	803
gi|636719299|gb|JHQJ01000759.1|	JHQJ01000759.1	89.076	714	564	1271	7521	6816	0	922
gi|636717482|gb|JHQJ01002576.1|	JHQJ01002576.1	84.196	715	412	1075	48644	49357	0	800
gi|636719689|gb|JHQJ01000369.1|	JHQJ01000369.1	81.543	726	423	1109	38219	38898	0	755
gi|636714777|gb|JHQJ01005281.1|	JHQJ01005281.1	80.521	729	592	1271	16349	17070	0	666
gi|636697221|gb|JHQJ01019890.1|	JHQJ01019890.1	82.03	729	596	1271	9	722	0	758
gi|636696933|gb|JHQJ01020035.1|	JHQJ01020035.1	84.29	732	585	1271	1408	693	0	830
gi|636693583|gb|JHQJ01021711.1|	JHQJ01021711.1	85.402	733	544	1270	1099	434	0	856
gi|636686405|gb|JHQJ01026046.1|	JHQJ01026046.1	85.714	735	558	1271	1	713	0	823
gi|636719704|gb|JHQJ01000354.1|	JHQJ01000354.1	91.463	738	1	723	61547	60826	0	1016
gi|636719181|gb|JHQJ01000877.1|	JHQJ01000877.1	84.615	741	595	1271	91870	91130	0	854
gi|636694513|gb|JHQJ01021247.1|	JHQJ01021247.1	87.197	742	544	1271	1348	622	0	883
gi|636712135|gb|JHQJ01007923.1|	JHQJ01007923.1	82.574	746	574	1271	3	710	0	796
gi|636698258|gb|JHQJ01019372.1|	JHQJ01019372.1	82.846	752	525	1270	1366	656	0	765
gi|636717529|gb|JHQJ01002529.1|	JHQJ01002529.1	85.525	753	369	1081	16388	15646	0	884
gi|636715809|gb|JHQJ01004249.1|	JHQJ01004249.1	81.11	757	559	1271	28911	29626	0	767
gi|636689548|gb|JHQJ01023729.1|	JHQJ01023729.1	85.469	757	567	1269	59	813	0	888
gi|636711040|gb|JHQJ01009018.1|	JHQJ01009018.1	81.003	758	376	1091	1784	2495	0	780
gi|636719928|gb|JHQJ01000130.1|	JHQJ01000130.1	86.22	762	376	1126	33095	32351	0	886
gi|636720038|gb|JHQJ01000020.1|	JHQJ01000020.1	87.744	767	526	1271	408604	407854	0	930
gi|636717479|gb|JHQJ01002579.1|	JHQJ01002579.1	84.395	769	519	1271	33316	34043	0	848
gi|636700127|gb|JHQJ01018441.1|	JHQJ01018441.1	83.636	770	548	1271	1060	307	0	841
gi|636714495|gb|JHQJ01005563.1|	JHQJ01005563.1	87.71	773	368	1126	2521	1763	0	946
gi|636713681|gb|JHQJ01006377.1|	JHQJ01006377.1	84.625	774	539	1271	9127	8370	0	884
gi|636710335|gb|JHQJ01009723.1|	JHQJ01009723.1	89.677	775	480	1248	7115	6354	0	1009
gi|636719601|gb|JHQJ01000457.1|	JHQJ01000457.1	87.15	786	504	1271	39212	38450	0	931
gi|636718489|gb|JHQJ01001569.1|	JHQJ01001569.1	87.231	791	368	1152	23169	23937	0	942
gi|636713066|gb|JHQJ01006992.1|	JHQJ01006992.1	88.005	792	376	1151	12962	12181	0	993
gi|636712326|gb|JHQJ01007732.1|	JHQJ01007732.1	86.951	797	368	1156	13596	14357	0	958
gi|636718608|gb|JHQJ01001450.1|	JHQJ01001450.1	87.375	800	486	1271	65220	66005	0	967
gi|636699257|gb|JHQJ01018876.1|	JHQJ01018876.1	89.715	807	399	1204	790	1	0	1070
gi|636720040|gb|JHQJ01000018.1|	JHQJ01000018.1	85.644	808	369	1136	902503	903290	0	953
gi|636719731|gb|JHQJ01000327.1|	JHQJ01000327.1	91.256	812	470	1271	26554	27354	0	1128
gi|636713977|gb|JHQJ01006081.1|	JHQJ01006081.1	84.314	816	504	1271	1459	2268	0	908
gi|636703490|gb|JHQJ01016568.1|	JHQJ01016568.1	80.196	818	376	1152	930	171	0	780
gi|636706938|gb|JHQJ01013120.1|	JHQJ01013120.1	84.94	830	376	1204	1227	1988	0	973
gi|636717691|gb|JHQJ01002367.1|	JHQJ01002367.1	90.12	830	1	809	31262	30442	0	1104
gi|636712121|gb|JHQJ01007937.1|	JHQJ01007937.1	91.727	834	5	811	8453	7622	0	1160
gi|636716048|gb|JHQJ01004010.1|	JHQJ01004010.1	83.254	836	368	1185	15932	15148	0	884
gi|636719592|gb|JHQJ01000466.1|	JHQJ01000466.1	82.915	837	453	1271	55649	54901	0	911
gi|636713389|gb|JHQJ01006669.1|	JHQJ01006669.1	83.154	837	368	1190	837	59	0	884
gi|636693825|gb|JHQJ01021589.1|	JHQJ01021589.1	86.022	837	477	1269	160	980	0	1009
gi|636716596|gb|JHQJ01003462.1|	JHQJ01003462.1	89.857	838	439	1271	35154	34359	0	1144
gi|636686346|gb|JHQJ01026105.1|	JHQJ01026105.1	88.019	843	377	1215	1115	299	0	1056
gi|636696903|gb|JHQJ01020050.1|	JHQJ01020050.1	85.579	846	429	1271	2	797	0	993
gi|636707350|gb|JHQJ01012708.1|	JHQJ01012708.1	89.282	849	435	1271	1301	2130	0	1090
gi|636718119|gb|JHQJ01001939.1|	JHQJ01001939.1	89.449	853	428	1271	24798	25604	0	1146
gi|636688318|gb|JHQJ01024347.1|	JHQJ01024347.1	82.084	854	376	1188	959	160	0	895
gi|636715761|gb|JHQJ01004297.1|	JHQJ01004297.1	84.831	857	356	1176	30911	31738	0	946
gi|636719604|gb|JHQJ01000454.1|	JHQJ01000454.1	87.326	860	1	847	125676	124856	0	1049
gi|636715239|gb|JHQJ01004819.1|	JHQJ01004819.1	83.759	862	421	1269	6535	5729	0	935
gi|636717683|gb|JHQJ01002375.1|	JHQJ01002375.1	84.223	862	376	1189	2595	1758	0	953
gi|636701493|gb|JHQJ01017754.1|	JHQJ01017754.1	87.123	862	357	1212	907	82	0	1052
gi|636719943|gb|JHQJ01000115.1|	JHQJ01000115.1	91.067	862	421	1269	237412	238269	0	1182
gi|636719621|gb|JHQJ01000437.1|	JHQJ01000437.1	90.382	863	433	1271	119059	119921	0	1177
gi|636713628|gb|JHQJ01006430.1|	JHQJ01006430.1	86.921	864	368	1193	11465	10619	0	1049
gi|636716073|gb|JHQJ01003985.1|	JHQJ01003985.1	89.31	870	411	1271	27501	26683	0	1164
gi|636719573|gb|JHQJ01000485.1|	JHQJ01000485.1	86.156	874	369	1201	127657	126785	0	1041
gi|636719983|gb|JHQJ01000075.1|	JHQJ01000075.1	88.8	875	407	1271	28521	29368	0	1124
gi|636718765|gb|JHQJ01001293.1|	JHQJ01001293.1	83.732	879	443	1271	11274	12129	0	953
gi|636720023|gb|JHQJ01000035.1|	JHQJ01000035.1	80.341	880	354	1180	45081	44248	0	852
gi|636713804|gb|JHQJ01006254.1|	JHQJ01006254.1	84.432	880	423	1271	3769	2935	0	989
gi|636715560|gb|JHQJ01004498.1|	JHQJ01004498.1	86.932	880	368	1213	2694	3569	0	1054
gi|636716177|gb|JHQJ01003881.1|	JHQJ01003881.1	87.177	889	368	1249	22382	21527	0	1072
gi|636708864|gb|JHQJ01011194.1|	JHQJ01011194.1	91.377	893	382	1271	1955	1070	0	1254
gi|636712681|gb|JHQJ01007377.1|	JHQJ01007377.1	81.453	895	368	1242	8556	7751	0	910
gi|636719184|gb|JHQJ01000874.1|	JHQJ01000874.1	85.317	899	368	1256	33250	34104	0	1031
gi|636717953|gb|JHQJ01002105.1|	JHQJ01002105.1	88.543	899	394	1271	7815	6930	0	1133
gi|636718311|gb|JHQJ01001747.1|	JHQJ01001747.1	84.667	900	376	1271	51093	51927	0	1018
gi|636718299|gb|JHQJ01001759.1|	JHQJ01001759.1	85.033	902	376	1271	48162	47313	0	1034
gi|636714912|gb|JHQJ01005146.1|	JHQJ01005146.1	86.379	903	376	1271	2269	1413	0	1063
gi|636719613|gb|JHQJ01000445.1|	JHQJ01000445.1	88.04	903	377	1271	81128	80259	0	1121
gi|636719534|gb|JHQJ01000524.1|	JHQJ01000524.1	88.177	905	376	1271	125752	126625	0	1128
gi|636717960|gb|JHQJ01002098.1|	JHQJ01002098.1	83.444	906	368	1271	29035	28214	0	1000
gi|636717066|gb|JHQJ01002992.1|	JHQJ01002992.1	84.141	908	368	1271	28994	29848	0	973
gi|636715007|gb|JHQJ01005051.1|	JHQJ01005051.1	87.019	909	368	1271	13574	14444	0	1119
gi|636718405|gb|JHQJ01001653.1|	JHQJ01001653.1	88.009	909	378	1271	44753	45646	0	1126
gi|636712244|gb|JHQJ01007814.1|	JHQJ01007814.1	89.879	909	377	1271	2606	1711	0	1200
gi|636711757|gb|JHQJ01008301.1|	JHQJ01008301.1	82.857	910	382	1269	1744	858	0	906
gi|636717230|gb|JHQJ01002828.1|	JHQJ01002828.1	84.286	910	376	1235	23320	22424	0	1012
gi|636717663|gb|JHQJ01002395.1|	JHQJ01002395.1	83.644	911	376	1271	6824	7675	0	975
gi|636718958|gb|JHQJ01001100.1|	JHQJ01001100.1	84.742	911	407	1271	1970	2842	0	1047
gi|636719477|gb|JHQJ01000581.1|	JHQJ01000581.1	88.364	911	368	1271	109097	108219	0	1146
gi|636719803|gb|JHQJ01000255.1|	JHQJ01000255.1	88.804	911	376	1271	166207	167103	0	1160
gi|636719431|gb|JHQJ01000627.1|	JHQJ01000627.1	83.333	912	368	1271	102562	103423	0	967
gi|636704194|gb|JHQJ01015864.1|	JHQJ01015864.1	88.816	912	371	1271	110	1001	0	1155
gi|636717913|gb|JHQJ01002145.1|	JHQJ01002145.1	88.719	913	368	1271	14363	15258	0	1157
gi|636713705|gb|JHQJ01006353.1|	JHQJ01006353.1	84.354	914	376	1271	18329	19213	0	984
gi|636717436|gb|JHQJ01002622.1|	JHQJ01002622.1	85.777	914	377	1270	4234	3357	0	1059
gi|636719863|gb|JHQJ01000195.1|	JHQJ01000195.1	87.104	915	368	1271	88545	87662	0	1112
gi|636716873|gb|JHQJ01003185.1|	JHQJ01003185.1	86.245	916	368	1271	13361	14240	0	1092
gi|636719142|gb|JHQJ01000916.1|	JHQJ01000916.1	85.06	917	369	1271	9296	10156	0	1050
gi|636718496|gb|JHQJ01001562.1|	JHQJ01001562.1	85.278	917	370	1271	11035	11932	0	1012
gi|636719543|gb|JHQJ01000515.1|	JHQJ01000515.1	83.46	919	378	1271	92875	92019	0	1002
gi|636715900|gb|JHQJ01004158.1|	JHQJ01004158.1	92.709	919	368	1271	21482	20579	0	1333
gi|636719900|gb|JHQJ01000158.1|	JHQJ01000158.1	87.717	920	362	1271	268225	269127	0	1112
gi|636715638|gb|JHQJ01004420.1|	JHQJ01004420.1	87.935	920	375	1271	28746	27848	0	1131
gi|636718319|gb|JHQJ01001739.1|	JHQJ01001739.1	92.391	920	357	1271	59584	60474	0	1342
gi|636719571|gb|JHQJ01000487.1|	JHQJ01000487.1	83.279	921	397	1271	18685	17814	0	1007
gi|636715865|gb|JHQJ01004193.1|	JHQJ01004193.1	82.863	922	369	1271	18209	19071	0	969
gi|636719225|gb|JHQJ01000833.1|	JHQJ01000833.1	89.154	922	368	1271	25712	26618	0	1187
gi|636718393|gb|JHQJ01001665.1|	JHQJ01001665.1	84.182	923	356	1271	13327	14182	0	1020
gi|636710571|gb|JHQJ01009487.1|	JHQJ01009487.1	88.841	923	368	1271	5403	4486	0	1177
gi|636697477|gb|JHQJ01019762.1|	JHQJ01019762.1	85.946	925	355	1271	467	1349	0	1077
gi|636719695|gb|JHQJ01000363.1|	JHQJ01000363.1	83.711	927	375	1271	59	934	0	1005
gi|636715016|gb|JHQJ01005042.1|	JHQJ01005042.1	85.005	927	376	1271	13159	14055	0	1038
gi|636712064|gb|JHQJ01007994.1|	JHQJ01007994.1	84.698	928	389	1271	2709	3603	0	1059
gi|636719032|gb|JHQJ01001026.1|	JHQJ01001026.1	86.638	928	356	1271	76458	77359	0	1092
gi|636719237|gb|JHQJ01000821.1|	JHQJ01000821.1	82.151	930	377	1271	53260	54137	0	944
gi|636691410|gb|JHQJ01022798.1|	JHQJ01022798.1	93.67	932	1	908	1202	277	0	1393
gi|636719447|gb|JHQJ01000611.1|	JHQJ01000611.1	83.387	933	383	1266	44514	45406	0	1023
gi|636717478|gb|JHQJ01002580.1|	JHQJ01002580.1	87.58	934	357	1271	39634	40550	0	1135
gi|636719425|gb|JHQJ01000633.1|	JHQJ01000633.1	84.064	935	368	1258	77096	77999	0	1041
gi|636719752|gb|JHQJ01000306.1|	JHQJ01000306.1	81.838	936	368	1271	73415	74284	0	921
gi|636719789|gb|JHQJ01000269.1|	JHQJ01000269.1	88.889	936	354	1271	180046	180969	0	1175
gi|636711529|gb|JHQJ01008529.1|	JHQJ01008529.1	86.873	937	376	1271	51	971	0	1146
gi|636697887|gb|JHQJ01019557.1|	JHQJ01019557.1	87.727	937	387	1271	59	994	0	1184
gi|636712714|gb|JHQJ01007344.1|	JHQJ01007344.1	84.115	938	375	1271	13333	12437	0	1063
gi|636715897|gb|JHQJ01004161.1|	JHQJ01004161.1	81.789	939	370	1271	26703	25816	0	939
gi|636719996|gb|JHQJ01000062.1|	JHQJ01000062.1	84.878	939	376	1271	148581	149488	0	1094
gi|636713315|gb|JHQJ01006743.1|	JHQJ01006743.1	86.064	940	376	1271	11690	10762	0	1110
gi|636719907|gb|JHQJ01000151.1|	JHQJ01000151.1	84.697	941	376	1271	247043	246133	0	1067
gi|636711710|gb|JHQJ01008348.1|	JHQJ01008348.1	85.244	942	375	1271	6827	5908	0	1088
gi|636715376|gb|JHQJ01004682.1|	JHQJ01004682.1	85.064	944	376	1271	13672	14585	0	1101
gi|636717483|gb|JHQJ01002575.1|	JHQJ01002575.1	83.915	945	371	1271	40363	41269	0	1040
gi|636719900|gb|JHQJ01000158.1|	JHQJ01000158.1	84.444	945	370	1271	106101	105196	0	1067
gi|636696004|gb|JHQJ01020502.1|	JHQJ01020502.1	85.714	945	367	1266	947	32	0	1126
gi|636719086|gb|JHQJ01000972.1|	JHQJ01000972.1	84.989	946	355	1271	79320	78408	0	1045
gi|636719765|gb|JHQJ01000293.1|	JHQJ01000293.1	80.887	947	368	1271	175045	174175	0	958
gi|636719938|gb|JHQJ01000120.1|	JHQJ01000120.1	84.688	947	368	1271	284129	285037	0	1095
gi|636714514|gb|JHQJ01005544.1|	JHQJ01005544.1	86.287	948	376	1271	2124	3059	0	1146
gi|636719914|gb|JHQJ01000144.1|	JHQJ01000144.1	81.454	949	368	1271	155122	154229	0	958
gi|636718814|gb|JHQJ01001244.1|	JHQJ01001244.1	85.88	949	378	1271	19832	20764	0	1141
gi|636716216|gb|JHQJ01003842.1|	JHQJ01003842.1	87.46	949	367	1271	21498	20564	0	1187
gi|636713582|gb|JHQJ01006476.1|	JHQJ01006476.1	83.474	950	376	1271	19448	18515	0	1020
gi|636717155|gb|JHQJ01002903.1|	JHQJ01002903.1	87.158	950	369	1271	15430	16379	0	1178
gi|636714992|gb|JHQJ01005066.1|	JHQJ01005066.1	87.895	950	376	1271	5494	4546	0	1213
gi|636719415|gb|JHQJ01000643.1|	JHQJ01000643.1	86.751	951	368	1271	100056	100992	0	1148
gi|636717197|gb|JHQJ01002861.1|	JHQJ01002861.1	85.924	952	368	1271	20280	19352	0	1122
gi|636717906|gb|JHQJ01002152.1|	JHQJ01002152.1	84.68	953	369	1271	26264	27189	0	1072
gi|636719615|gb|JHQJ01000443.1|	JHQJ01000443.1	85.939	953	368	1271	63340	62403	0	1122
gi|636708483|gb|JHQJ01011575.1|	JHQJ01011575.1	84.277	954	368	1271	1411	2331	0	1074
gi|636716133|gb|JHQJ01003925.1|	JHQJ01003925.1	87.107	954	368	1271	19787	18836	0	1182
gi|636710905|gb|JHQJ01009153.1|	JHQJ01009153.1	84.293	955	368	1271	1598	2537	0	1043
gi|636718515|gb|JHQJ01001543.1|	JHQJ01001543.1	82.008	956	359	1271	5874	6754	0	1002
gi|636712356|gb|JHQJ01007702.1|	JHQJ01007702.1	84.833	956	367	1271	537	1469	0	1083
gi|636714382|gb|JHQJ01005676.1|	JHQJ01005676.1	82.586	959	367	1271	136	1060	0	998
gi|636719003|gb|JHQJ01001055.1|	JHQJ01001055.1	86.236	959	368	1271	17397	18345	0	1153
gi|636716704|gb|JHQJ01003354.1|	JHQJ01003354.1	83.333	960	368	1271	27204	26274	0	1020
gi|636715008|gb|JHQJ01005050.1|	JHQJ01005050.1	91.675	961	1	942	25581	26517	0	1353
gi|636716705|gb|JHQJ01003353.1|	JHQJ01003353.1	86.279	962	356	1271	6165	5208	0	1135
gi|636716070|gb|JHQJ01003988.1|	JHQJ01003988.1	83.212	965	368	1271	16322	17263	0	1023
gi|636717917|gb|JHQJ01002141.1|	JHQJ01002141.1	84.194	968	362	1269	52505	53445	0	1076
gi|636719847|gb|JHQJ01000211.1|	JHQJ01000211.1	87.293	968	355	1271	212310	211345	0	1198
gi|636711990|gb|JHQJ01008068.1|	JHQJ01008068.1	87.926	969	351	1271	8984	8022	0	1234
gi|636714055|gb|JHQJ01006003.1|	JHQJ01006003.1	84.6	987	354	1270	2193	1213	0	1086
gi|636720012|gb|JHQJ01000046.1|	JHQJ01000046.1	91.326	1003	1	985	355095	356080	0	1389
gi|636712764|gb|JHQJ01007294.1|	JHQJ01007294.1	92.959	1051	151	1185	8558	7534	0	1532
gi|636716550|gb|JHQJ01003508.1|	JHQJ01003508.1	88.695	1088	196	1271	22148	23166	0	1427
gi|636682985|gb|JHQJ01029466.1|	JHQJ01029466.1	89.152	1097	196	1271	13	1037	0	1472
gi|636718998|gb|JHQJ01001060.1|	JHQJ01001060.1	92.21	1258	44	1271	9087	10312	0	1811
gi|636713157|gb|JHQJ01006901.1|	JHQJ01006901.1	90.674	1276	19	1271	12334	11098	0	1736
gi|636717035|gb|JHQJ01003023.1|	JHQJ01003023.1	89.466	1291	2	1271	24275	23051	0	1727
gi|636719531|gb|JHQJ01000527.1|	JHQJ01000527.1	93.271	1293	3	1271	54118	52855	0	1920
gi|636720040|gb|JHQJ01000018.1|	JHQJ01000018.1	93.4	1303	1	1271	371437	372737	0	1916
gi|636718956|gb|JHQJ01001102.1|	JHQJ01001102.1	92.101	1304	1	1271	74472	75753	0	1851
gi|636703496|gb|JHQJ01016562.1|	JHQJ01016562.1	90.192	1305	1	1271	352	1609	0	1801
gi|636714881|gb|JHQJ01005177.1|	JHQJ01005177.1	85.316	1328	5	1270	23575	24852	0	1514

## Sheet: Bger_Hel1Aa
query sequence
TCTTAATATATATATTTCTTGTGTGCGTGTGTATGTGACTGAACTCCTCCTAAACGACTGGACCGATTTTGATGAAATTTTTTGTGTGTGTTCGTGGAGATTCGAGAATGGTTTAGATTTACAGTTTGGTCTACTGGAAAATGTTTTTTCAATTAATTTCTTATTTATAAGGAGTTGTTGATTTTGGAATGTTTTACATTAGATCCGGCGGACGGCGCTATCATCGCATTCAATATTATTCTATTTAATTTTAGTTTGTCCCGACAGATGTGCTACGATAATTTGAAAAAAAAATCCGTGTTTTTCTCACGGCCAATTGTACGTTGCGTGTTCCAGAGTTGGAAAACCATCGAGTTTGTTTGTTTATACTCCTCATGGACTAACTAAAAATATTGTACA…
blastn in Bactrocera tryonistrain American Cyanamid = Orlando Normal breed German cockroach WGS
Name	Accession	% Identity	Alignment length	Query stare	Query end	Hit start	Hit end	E-value	Score
gi|1331647656|gb|JPZV02040715.1|	JPZV02040715.1	100	100	559	658	1	100	2.34e-43	181
gi|1331723924|gb|JPZV02016332.1|	JPZV02016332.1	99.02	102	1	102	98408	98509	8.16e-43	179
gi|1331728803|gb|JPZV02011751.1|	JPZV02011751.1	100	116	1	116	40252	40137	4.82e-52	210
gi|1331612206|gb|JPZV02050544.1|	JPZV02050544.1	97.794	136	1	136	135	1	1.8e-57	228
gi|1331640230|gb|JPZV02047771.1|	JPZV02047771.1	99.342	152	508	659	6295	6446	5.87e-70	269
gi|1331724588|gb|JPZV02015668.1|	JPZV02015668.1	92.81	153	141	290	4877	5028	1.38e-52	212
gi|1331732583|gb|JPZV02007986.1|	JPZV02007986.1	92.81	153	141	290	64594	64745	1.38e-52	212
gi|1331672904|gb|JPZV02026478.1|	JPZV02026478.1	92.81	153	141	290	38651	38802	1.38e-52	212
gi|1331673196|gb|JPZV02026186.1|	JPZV02026186.1	92.81	153	141	290	7221	7372	1.38e-52	212
gi|1331725233|gb|JPZV02015023.1|	JPZV02015023.1	92.81	153	141	290	11674	11825	1.38e-52	212
gi|1331727859|gb|JPZV02012695.1|	JPZV02012695.1	92.81	153	141	290	3152	3001	1.38e-52	212
gi|1331728607|gb|JPZV02011947.1|	JPZV02011947.1	92.81	153	141	290	15876	16027	1.38e-52	212
gi|1331739715|gb|JPZV02000937.1|	JPZV02000937.1	92.81	153	141	290	3811	3660	1.38e-52	212
gi|1331684048|gb|JPZV02022777.1|	JPZV02022777.1	92.81	153	141	290	5442	5593	1.38e-52	212
gi|1331740420|gb|JPZV02000232.1|	JPZV02000232.1	92.81	153	141	290	19490	19641	1.38e-52	212
gi|1331653917|gb|JPZV02034454.1|	JPZV02034454.1	92.81	153	141	290	80130	79979	1.38e-52	212
gi|1331678012|gb|JPZV02025143.1|	JPZV02025143.1	92.81	153	141	290	40078	39927	1.38e-52	212
gi|1331730802|gb|JPZV02009752.1|	JPZV02009752.1	92.81	153	141	290	29825	29976	1.38e-52	212
gi|1331726469|gb|JPZV02014014.1|	JPZV02014014.1	92.81	153	141	290	31218	31369	1.38e-52	212
gi|1331673426|gb|JPZV02025956.1|	JPZV02025956.1	100	165	495	659	2187	2023	1.21e-78	298
gi|1331648505|gb|JPZV02039866.1|	JPZV02039866.1	100	168	492	659	1	168	2.84e-80	304
gi|1331678768|gb|JPZV02024387.1|	JPZV02024387.1	100	169	491	659	1	169	8.15e-81	306
gi|1331570924|gb|JPZV02053095.1|	JPZV02053095.1	99.412	170	1	170	331	162	9.93e-80	302
gi|1331684342|gb|JPZV02022483.1|	JPZV02022483.1	100	170	490	659	63240	63071	2.33e-81	307
gi|1331564721|gb|JPZV02059274.1|	JPZV02059274.1	98.876	178	7	184	178	1	5.49e-83	313
gi|1331726662|gb|JPZV02013890.1|	JPZV02013890.1	100	181	1	181	5351	5531	2.49e-87	327
gi|1331721136|gb|JPZV02019119.1|	JPZV02019119.1	99.451	182	478	659	68001	68182	3.04e-86	324
gi|1331650466|gb|JPZV02037905.1|	JPZV02037905.1	100	191	469	659	16484	16294	9.29e-93	345
gi|1331728607|gb|JPZV02011947.1|	JPZV02011947.1	100	195	465	659	17238	17432	6.26e-95	352
gi|1331715697|gb|JPZV02020868.1|	JPZV02020868.1	98.98	196	465	659	12966	12771	1.13e-91	342
gi|1331730802|gb|JPZV02009752.1|	JPZV02009752.1	99.492	197	463	659	30606	30802	2.18e-94	351
gi|1331652147|gb|JPZV02036224.1|	JPZV02036224.1	100	199	461	659	54633	54435	4.22e-97	360
gi|1331656950|gb|JPZV02031421.1|	JPZV02031421.1	99.505	202	1	202	202	1	4.22e-97	360
gi|1331672904|gb|JPZV02026478.1|	JPZV02026478.1	99.531	213	447	659	39787	39999	4.5e-103	379
gi|1331673196|gb|JPZV02026186.1|	JPZV02026186.1	98.649	222	438	659	8825	9046	8.69e-106	389
gi|1331735610|gb|JPZV02005042.1|	JPZV02005042.1	99.55	222	1	222	167222	167001	5.86e-108	396
gi|1331737801|gb|JPZV02002851.1|	JPZV02002851.1	99.103	223	437	659	24111	24333	2.04e-107	394
gi|1331725293|gb|JPZV02014963.1|	JPZV02014963.1	99.103	223	437	659	18377	18598	2.49e-106	390
gi|1331723924|gb|JPZV02016332.1|	JPZV02016332.1	96.46	226	438	659	98427	98202	2.33e-100	370
gi|1331684502|gb|JPZV02022323.1|	JPZV02022323.1	99.123	228	1	228	3071	3298	3.95e-110	403
gi|1331645396|gb|JPZV02042605.1|	JPZV02042605.1	99.583	240	420	659	1	240	9.91e-118	428
gi|1331645169|gb|JPZV02042832.1|	JPZV02042832.1	99.593	246	1	246	32157	32402	5.48e-121	439
gi|1331672756|gb|JPZV02026626.1|	JPZV02026626.1	99.628	269	1	268	7474	7206	2.18e-132	477
gi|1331737939|gb|JPZV02002713.1|	JPZV02002713.1	98.148	270	390	659	30088	29823	1.38e-128	464
gi|1331732610|gb|JPZV02007959.1|	JPZV02007959.1	98.625	291	370	659	23499	23786	5.48e-140	502
gi|1331732610|gb|JPZV02007959.1|	JPZV02007959.1	91.126	293	1	290	22906	23176	7.62e-113	412
gi|1331733697|gb|JPZV02006872.1|	JPZV02006872.1	97.952	293	1	290	3683	3972	1.47e-134	484
gi|1331728670|gb|JPZV02011884.1|	JPZV02011884.1	98.635	293	1	290	9274	9566	1.91e-139	500
gi|1331726469|gb|JPZV02014014.1|	JPZV02014014.1	91.156	294	1	291	30828	31099	1.79e-114	417
gi|1331654448|gb|JPZV02033923.1|	JPZV02033923.1	98.983	295	1	292	18528	18234	1.29e-141	508
gi|1331726393|gb|JPZV02014069.1|	JPZV02014069.1	98.983	295	1	292	52620	52914	1.29e-141	508
gi|1331684048|gb|JPZV02022777.1|	JPZV02022777.1	98.983	295	1	292	5054	5348	1.29e-141	508
gi|1331721136|gb|JPZV02019119.1|	JPZV02019119.1	98.983	295	1	292	67593	67887	1.29e-141	508
gi|1331733300|gb|JPZV02007269.1|	JPZV02007269.1	98.983	295	1	292	7391	7685	1.29e-141	508
gi|1331740420|gb|JPZV02000232.1|	JPZV02000232.1	98.983	295	1	292	19102	19396	1.29e-141	508
gi|1331724588|gb|JPZV02015668.1|	JPZV02015668.1	98.649	296	1	293	4489	4784	4.5e-141	506
gi|1331653917|gb|JPZV02034454.1|	JPZV02034454.1	98.649	296	1	293	80518	80223	4.5e-141	506
gi|1331678012|gb|JPZV02025143.1|	JPZV02025143.1	98.649	296	1	293	40466	40171	4.5e-141	506
gi|1331732583|gb|JPZV02007986.1|	JPZV02007986.1	98.986	296	1	293	64206	64501	3.69e-142	509
gi|1331651131|gb|JPZV02037240.1|	JPZV02037240.1	98.986	296	1	293	8294	7999	3.69e-142	509
gi|1331672904|gb|JPZV02026478.1|	JPZV02026478.1	98.986	296	1	293	38263	38558	3.69e-142	509
gi|1331673196|gb|JPZV02026186.1|	JPZV02026186.1	98.986	296	1	293	6833	7128	3.69e-142	509
gi|1331724193|gb|JPZV02016063.1|	JPZV02016063.1	98.986	296	1	293	75777	76072	3.69e-142	509
gi|1331725233|gb|JPZV02015023.1|	JPZV02015023.1	98.986	296	1	293	11286	11581	3.69e-142	509
gi|1331727859|gb|JPZV02012695.1|	JPZV02012695.1	98.986	296	1	293	3540	3245	3.69e-142	509
gi|1331728607|gb|JPZV02011947.1|	JPZV02011947.1	98.986	296	1	293	15488	15783	3.69e-142	509
gi|1331739715|gb|JPZV02000937.1|	JPZV02000937.1	98.986	296	1	293	4199	3904	3.69e-142	509
gi|1331730802|gb|JPZV02009752.1|	JPZV02009752.1	98.653	297	1	293	29436	29732	1.57e-140	504
gi|1331679349|gb|JPZV02023806.1|	JPZV02023806.1	99.707	341	291	631	30892	31232	1.47e-172	610
gi|1331651410|gb|JPZV02036961.1|	JPZV02036961.1	99.455	367	294	659	87103	86737	0	650
gi|1331734403|gb|JPZV02006166.1|	JPZV02006166.1	98.103	369	291	659	67108	66747	3.68e-180	636
gi|1331732583|gb|JPZV02007986.1|	JPZV02007986.1	98.645	369	291	659	65030	65395	0	641
gi|1331738873|gb|JPZV02001779.1|	JPZV02001779.1	99.187	369	291	659	6264	5898	0	650
gi|1331733697|gb|JPZV02006872.1|	JPZV02006872.1	99.187	369	291	659	4081	4447	0	645
gi|1331724588|gb|JPZV02015668.1|	JPZV02015668.1	99.458	369	291	659	5579	5947	0	657
gi|1331654448|gb|JPZV02033923.1|	JPZV02033923.1	99.729	369	291	659	17684	17316	0	661
gi|1331679467|gb|JPZV02023688.1|	JPZV02023688.1	99.729	369	291	659	35082	34714	0	661
gi|1331724344|gb|JPZV02015912.1|	JPZV02015912.1	99.729	369	291	659	26195	25827	0	661
gi|1331726393|gb|JPZV02014069.1|	JPZV02014069.1	99.729	369	291	659	53155	53523	0	661
gi|1331728803|gb|JPZV02011751.1|	JPZV02011751.1	99.729	369	291	659	38740	38372	0	661
gi|1331731239|gb|JPZV02009315.1|	JPZV02009315.1	99.729	369	291	659	8059	8427	0	661
gi|1331737428|gb|JPZV02003224.1|	JPZV02003224.1	99.729	369	291	659	13466	13834	0	661
gi|1331684729|gb|JPZV02022096.1|	JPZV02022096.1	99.729	369	291	659	1251	884	0	657
gi|1331654606|gb|JPZV02033765.1|	JPZV02033765.1	100	369	291	659	17973	17605	0	666
gi|1331672756|gb|JPZV02026626.1|	JPZV02026626.1	100	369	291	659	5440	5072	0	666
gi|1331721421|gb|JPZV02018834.1|	JPZV02018834.1	100	369	291	659	24943	24575	0	666
gi|1331728670|gb|JPZV02011884.1|	JPZV02011884.1	100	369	291	659	9800	10168	0	666
gi|1331730072|gb|JPZV02010482.1|	JPZV02010482.1	100	369	291	659	25034	24666	0	666
gi|1331733571|gb|JPZV02006998.1|	JPZV02006998.1	100	369	291	659	114820	114452	0	666
gi|1331735610|gb|JPZV02005042.1|	JPZV02005042.1	100	369	291	659	165670	165302	0	666
gi|1331684502|gb|JPZV02022323.1|	JPZV02022323.1	99.191	371	289	659	3298	3668	0	655

## Sheet: Bmor_Hel1
query sequence
TCTTATTTATATATAATTCTTCTGTCCGTGTGTATGTTAGTGAGCACCTCCTAAACGGCTAGACTGATTTTGATGAAATTTTGTGTGTGTATTCCAACGGGTTCGAGAATGGTTTAGATTCACAATTgaatattgtaataactttttttaattcatcaaaacagtccagatcaatactgtttattcaaaaagtttgagattttcgcATTTAAGATGTGTGTATAGGACAACATCTGTCGGGTCTGCTAG
TCTTTATATTATATATTTCTTCTGTGCGTGTGTTTGTCACTGAACTCCTCCTAAACGGCTGGACCGATTTAATGATTTTTTGTATCTTTGGTGGCCCCTGGATGGTTTAGATTCACAAATCAGCCCGGCAGATGGCGCTGCAGTCGGTATCTAGGTTATTTTATCTTTCCTAGAAATAATTTATAtggcaaaacaacgtttgccgggccagctag
blastn in Bombyx mori strain Dazao WGS
Name	Accession	% Identity	Alignment length	Query stare	Query end	Hit start	Hit end	E-value	Score
gi|54108235|gb|AADK01001477.1|	AADK01001477.1	90	100	116	215	4867	4769	7.05e-30	132
gi|54086675|gb|AADK01023037.1|	AADK01023037.1	87.255	102	115	215	5508	5414	1.89e-24	114
gi|54109326|gb|AADK01000386.1|	AADK01000386.1	89.423	104	52	148	29864	29967	3e-28	127
gi|54076145|gb|AADK01033567.1|	AADK01033567.1	92.308	104	112	215	430	531	1.12e-33	145
gi|54088013|gb|AADK01021699.1|	AADK01021699.1	93.269	104	112	215	5412	5514	7.52e-36	152
gi|54067768|gb|AADK01041888.1|	AADK01041888.1	80	105	15	112	280	382	3.9e-14	80.6
gi|54074130|gb|AADK01035582.1|	AADK01035582.1	83.019	106	10	109	2010	2115	1.19e-20	102
gi|54108509|gb|AADK01001203.1|	AADK01001203.1	84.112	107	61	160	24952	25058	9.79e-22	105
gi|54100609|gb|AADK01009103.1|	AADK01009103.1	90.654	107	109	215	7979	7875	1.36e-32	141
gi|54054504|gb|AADK01055082.1|	AADK01055082.1	81.481	108	77	179	196	302	5.07e-19	96.9
gi|54107940|gb|AADK01001772.1|	AADK01001772.1	83.333	108	76	179	8304	8198	9.79e-22	105
gi|54090856|gb|AADK01018856.1|	AADK01018856.1	83.333	108	5	104	6867	6763	6.18e-18	93.3
gi|54083155|gb|AADK01026557.1|	AADK01026557.1	95.37	108	107	214	47	151	1.45e-38	161
gi|54091703|gb|AADK01018009.1|	AADK01018009.1	92.661	109	98	206	4543	4649	2.16e-36	154
gi|54109291|gb|AADK01000421.1|	AADK01000421.1	87.387	111	105	215	3835	3936	5.78e-31	136
gi|54099129|gb|AADK01010583.1|	AADK01010583.1	88.288	111	56	161	6273	6382	8.58e-29	129
gi|54108698|gb|AADK01001014.1|	AADK01001014.1	88.288	111	56	161	28467	28358	8.58e-29	129
gi|54109638|gb|AADK01000074.1|	AADK01000074.1	92.793	111	105	215	34477	34368	1.45e-38	161
gi|54106435|gb|AADK01003277.1|	AADK01003277.1	83.929	112	10	116	5988	6094	1.45e-19	98.7
gi|54082181|gb|AADK01027531.1|	AADK01027531.1	85.714	112	5	112	1545	1434	5.42e-25	116
gi|54099448|gb|AADK01010264.1|	AADK01010264.1	92.857	112	104	215	8194	8084	4.16e-39	163
gi|54085863|gb|AADK01023849.1|	AADK01023849.1	88.496	113	61	166	3430	3319	2.46e-29	131
gi|54082181|gb|AADK01027531.1|	AADK01027531.1	89.381	113	103	215	858	747	3.2e-34	147
gi|54091571|gb|AADK01018141.1|	AADK01018141.1	93.805	113	102	213	6439	6328	1.19e-39	165
gi|54101879|gb|AADK01007833.1|	AADK01007833.1	82.456	114	1	107	13266	13379	8.04e-23	109
gi|54068334|gb|AADK01041322.1|	AADK01041322.1	85.965	114	102	215	1229	1121	2.02e-30	134
gi|54107555|gb|AADK01002157.1|	AADK01002157.1	85.965	114	39	145	15005	15118	1.27e-26	122
gi|54098154|gb|AADK01011558.1|	AADK01011558.1	90.351	114	102	215	6654	6765	9.17e-35	149
gi|54108702|gb|AADK01001010.1|	AADK01001010.1	90.351	114	102	215	22625	22514	9.17e-35	149
gi|54092763|gb|AADK01016949.1|	AADK01016949.1	91.228	114	102	215	6438	6550	1.77e-37	158
gi|54101247|gb|AADK01008465.1|	AADK01008465.1	91.228	114	102	215	6740	6852	1.77e-37	158
gi|54099484|gb|AADK01010228.1|	AADK01010228.1	92.105	114	102	215	775	886	1.77e-37	158
gi|54058753|gb|AADK01050833.1|	AADK01050833.1	92.982	114	102	215	554	665	4.16e-39	163
gi|54100681|gb|AADK01009031.1|	AADK01009031.1	93.86	114	102	215	11798	11686	2.8e-41	170
gi|54097177|gb|AADK01012535.1|	AADK01012535.1	94.737	114	102	215	6155	6043	6.59e-43	176
gi|54092022|gb|AADK01017690.1|	AADK01017690.1	95.614	114	102	215	6603	6491	5.41e-44	179
gi|54100521|gb|AADK01009191.1|	AADK01009191.1	95.614	114	102	215	312	200	5.41e-44	179
gi|54107496|gb|AADK01002216.1|	AADK01002216.1	87.069	116	53	161	9361	9476	2.46e-29	131
gi|54109268|gb|AADK01000444.1|	AADK01000444.1	89.655	116	53	161	23343	23458	4.75e-32	140
gi|54067768|gb|AADK01041888.1|	AADK01041888.1	93.103	116	100	215	633	747	2.8e-41	170
gi|54081343|gb|AADK01028369.1|	AADK01028369.1	82.906	117	49	159	1837	1950	2.3e-23	111
gi|54104733|gb|AADK01004979.1|	AADK01004979.1	88.034	117	5	112	2674	2790	8.58e-29	129
gi|54109614|gb|AADK01000098.1|	AADK01000098.1	88.983	118	51	166	18443	18553	1.12e-33	145
gi|54109454|gb|AADK01000258.1|	AADK01000258.1	90.678	118	102	215	40786	40902	2.63e-35	150
gi|54094935|gb|AADK01014777.1|	AADK01014777.1	81.513	119	2	112	1518	1635	5.07e-19	96.9
gi|54101799|gb|AADK01007913.1|	AADK01007913.1	84.874	119	1	111	7883	7765	1.55e-25	118
gi|54073157|gb|AADK01036555.1|	AADK01036555.1	86.667	120	10	121	1618	1737	2.02e-30	134
gi|54085736|gb|AADK01023976.1|	AADK01023976.1	87.5	120	96	215	2986	2869	1.36e-32	141
gi|54105761|gb|AADK01003951.1|	AADK01003951.1	87.5	120	66	179	16924	17042	7.05e-30	132
gi|54094486|gb|AADK01015226.1|	AADK01015226.1	85.484	124	43	161	1856	1977	3e-28	127
gi|54108221|gb|AADK01001491.1|	AADK01001491.1	83.2	125	62	179	4266	4143	4.45e-26	120
gi|54104435|gb|AADK01005277.1|	AADK01005277.1	86.4	125	35	153	6981	6857	5.78e-31	136
gi|54083729|gb|AADK01025983.1|	AADK01025983.1	88	125	30	148	58	180	3.9e-33	143
gi|54101412|gb|AADK01008300.1|	AADK01008300.1	91.2	125	90	213	3019	2896	9.79e-41	168
gi|54080654|gb|AADK01029058.1|	AADK01029058.1	81.746	126	1	121	3627	3750	2.81e-22	107
gi|54053749|gb|AADK01055837.1|	AADK01055837.1	82.677	127	48	166	632	757	5.42e-25	116
gi|54109254|gb|AADK01000458.1|	AADK01000458.1	85.827	127	1	121	32244	32367	2.02e-30	134
gi|54103481|gb|AADK01006231.1|	AADK01006231.1	88.976	127	90	215	15049	14924	5.07e-38	159
gi|54088067|gb|AADK01021645.1|	AADK01021645.1	82.031	128	1	121	5824	5702	2.81e-22	107
gi|54092442|gb|AADK01017270.1|	AADK01017270.1	89.062	128	11	130	6785	6658	7.52e-36	152
gi|54109441|gb|AADK01000271.1|	AADK01000271.1	81.395	129	58	179	32037	31910	8.04e-23	109
gi|54102578|gb|AADK01007134.1|	AADK01007134.1	86.822	129	54	179	12440	12313	1.36e-32	141
gi|54087261|gb|AADK01022451.1|	AADK01022451.1	82.308	130	5	126	5359	5230	5.42e-25	116
gi|54082841|gb|AADK01026871.1|	AADK01026871.1	91.538	130	87	215	856	728	1.89e-43	178
gi|54091180|gb|AADK01018532.1|	AADK01018532.1	96.154	130	87	215	1138	1010	1.36e-51	205
gi|54107960|gb|AADK01001752.1|	AADK01001752.1	81.679	131	57	179	19250	19378	2.3e-23	111
gi|54105126|gb|AADK01004586.1|	AADK01004586.1	87.879	132	55	179	11297	11167	2.63e-35	150
gi|54102686|gb|AADK01007026.1|	AADK01007026.1	84.962	133	36	159	1454	1324	3.2e-34	147
gi|54101116|gb|AADK01008596.1|	AADK01008596.1	88.971	136	3	131	5355	5222	2.16e-36	154
gi|54105712|gb|AADK01004000.1|	AADK01004000.1	89.928	139	1	133	5354	5217	8.03e-42	172
gi|54075359|gb|AADK01034353.1|	AADK01034353.1	81.429	140	48	179	1436	1573	6.6e-24	113
gi|54103649|gb|AADK01006063.1|	AADK01006063.1	85	140	35	166	2249	2111	3.9e-33	143
gi|54073611|gb|AADK01036101.1|	AADK01036101.1	84.397	141	1	133	411	551	4.75e-32	140
gi|54108950|gb|AADK01000762.1|	AADK01000762.1	87.234	141	27	162	18953	19093	1.19e-39	165
gi|54102682|gb|AADK01007030.1|	AADK01007030.1	85.915	142	27	161	12193	12055	9.17e-35	149
gi|54101469|gb|AADK01008243.1|	AADK01008243.1	82.517	143	1	136	9068	8933	2.46e-29	131
gi|54080366|gb|AADK01029346.1|	AADK01029346.1	82.517	143	41	176	581	716	3e-28	127
gi|54092693|gb|AADK01017019.1|	AADK01017019.1	87.413	143	76	215	2425	2567	6.59e-43	176
gi|54049968|gb|AADK01059618.1|	AADK01059618.1	90.21	143	19	154	1	143	4.44e-45	183
gi|54084283|gb|AADK01025429.1|	AADK01025429.1	81.25	144	76	215	2592	2459	1.66e-31	138
gi|54107256|gb|AADK01002456.1|	AADK01002456.1	88.194	144	76	215	10237	10095	2.3e-42	174
gi|54088379|gb|AADK01021333.1|	AADK01021333.1	90.972	144	10	147	4913	5056	1.04e-46	188
gi|54108269|gb|AADK01001443.1|	AADK01001443.1	90.972	144	76	215	16053	15912	1.04e-46	188
gi|54060115|gb|AADK01049471.1|	AADK01049471.1	82.069	145	7	145	973	1110	5.42e-25	116
gi|54093006|gb|AADK01016706.1|	AADK01016706.1	80.822	146	1	135	7047	6903	1.27e-26	122
gi|54104648|gb|AADK01005064.1|	AADK01005064.1	82.877	146	41	179	8151	8295	5.78e-31	136
gi|54072268|gb|AADK01037388.1|	AADK01037388.1	84.932	146	5	144	1351	1206	7.52e-36	152
gi|54063780|gb|AADK01045806.1|	AADK01045806.1	86.986	146	74	215	936	1080	9.79e-41	168
gi|54109189|gb|AADK01000523.1|	AADK01000523.1	88.356	146	10	148	32817	32672	2.8e-41	170
gi|54109189|gb|AADK01000523.1|	AADK01000523.1	88.356	146	10	148	34885	35030	2.8e-41	170
gi|54104960|gb|AADK01004752.1|	AADK01004752.1	81.633	147	5	145	10660	10516	8.58e-29	129
gi|54108533|gb|AADK01001179.1|	AADK01001179.1	87.162	148	27	168	26980	26834	1.19e-39	165
gi|54088011|gb|AADK01021701.1|	AADK01021701.1	81.208	149	11	153	1573	1438	7.05e-30	132
gi|54098362|gb|AADK01011350.1|	AADK01011350.1	89.933	149	71	215	5928	6074	1.04e-46	188
gi|54105150|gb|AADK01004562.1|	AADK01004562.1	81.333	150	37	179	10545	10405	5.78e-31	136
gi|54109232|gb|AADK01000480.1|	AADK01000480.1	85.333	150	1	140	3659	3808	2.16e-36	154
gi|54103359|gb|AADK01006353.1|	AADK01006353.1	88.667	150	11	153	10052	10198	6.59e-43	176
gi|54089169|gb|AADK01020543.1|	AADK01020543.1	89.333	150	11	153	641	787	1.55e-44	181
gi|54109436|gb|AADK01000276.1|	AADK01000276.1	81.457	151	18	161	6161	6021	2.46e-29	131
gi|54097309|gb|AADK01012403.1|	AADK01012403.1	83.553	152	23	166	8558	8408	3.2e-34	147
gi|54085878|gb|AADK01023834.1|	AADK01023834.1	84.211	152	17	161	4215	4363	7.52e-36	152
gi|54107642|gb|AADK01002070.1|	AADK01002070.1	84.211	152	10	153	4901	5050	7.52e-36	152
gi|54107945|gb|AADK01001767.1|	AADK01001767.1	90.789	152	17	162	14449	14298	5.78e-50	199
gi|54095622|gb|AADK01014090.1|	AADK01014090.1	81.046	153	31	179	8745	8599	1.55e-25	118
gi|54099152|gb|AADK01010560.1|	AADK01010560.1	82.353	153	35	179	4536	4687	4.75e-32	140
gi|54087103|gb|AADK01022609.1|	AADK01022609.1	84.314	153	10	146	2957	3109	9.79e-41	168
gi|54103910|gb|AADK01005802.1|	AADK01005802.1	88.235	153	10	155	5744	5592	4.44e-45	183
gi|54103963|gb|AADK01005749.1|	AADK01005749.1	89.542	153	9	153	14287	14438	1.55e-44	181
gi|54073614|gb|AADK01036098.1|	AADK01036098.1	86.364	154	32	179	1809	1961	3.42e-40	167
gi|54086059|gb|AADK01023653.1|	AADK01023653.1	88.961	154	10	156	2080	2233	1.27e-45	185
gi|54105584|gb|AADK01004128.1|	AADK01004128.1	85.161	155	31	179	8963	9113	3.42e-40	167
gi|54106921|gb|AADK01002791.1|	AADK01002791.1	87.097	155	14	161	1485	1635	1.89e-43	178
gi|54099226|gb|AADK01010486.1|	AADK01010486.1	87.742	155	12	159	10826	10675	1.55e-44	181
gi|54047124|gb|AADK01062462.1|	AADK01062462.1	82.692	156	14	161	141	293	3.2e-34	147
gi|54105110|gb|AADK01004602.1|	AADK01004602.1	82.692	156	14	161	10291	10443	3.2e-34	147
gi|54106877|gb|AADK01002835.1|	AADK01002835.1	84.615	156	12	161	11060	10908	5.07e-38	159
gi|54103333|gb|AADK01006379.1|	AADK01006379.1	85.897	156	12	159	14365	14518	5.07e-38	159
gi|54107159|gb|AADK01002553.1|	AADK01002553.1	87.179	156	1	149	8087	7932	6.59e-43	176
gi|54108978|gb|AADK01000734.1|	AADK01000734.1	90.385	156	7	154	450	295	5.78e-50	199
gi|54087880|gb|AADK01021832.1|	AADK01021832.1	80.892	157	10	166	4766	4628	2.63e-35	150
gi|54105992|gb|AADK01003720.1|	AADK01003720.1	81.529	157	30	179	13819	13971	5.78e-31	136
gi|54108873|gb|AADK01000839.1|	AADK01000839.1	82.166	157	10	159	25213	25066	1.12e-33	145
gi|54108162|gb|AADK01001550.1|	AADK01001550.1	84.076	157	12	161	5821	5674	4.16e-39	163
gi|54108075|gb|AADK01001637.1|	AADK01001637.1	84.713	157	9	158	17335	17480	9.79e-41	168
gi|54107888|gb|AADK01001824.1|	AADK01001824.1	85.35	157	4	152	17573	17725	5.07e-38	159
gi|54091903|gb|AADK01017809.1|	AADK01017809.1	87.898	157	10	160	5108	5261	4.44e-45	183
gi|54105400|gb|AADK01004312.1|	AADK01004312.1	82.278	158	11	160	9618	9772	1.36e-32	141
gi|54100177|gb|AADK01009535.1|	AADK01009535.1	83.544	158	10	161	10159	10313	2.16e-36	154
gi|54101453|gb|AADK01008259.1|	AADK01008259.1	83.544	158	4	154	928	1079	9.17e-35	149
gi|54102052|gb|AADK01007660.1|	AADK01007660.1	86.709	158	29	179	13247	13092	8.03e-42	172
gi|54103715|gb|AADK01005997.1|	AADK01005997.1	90.506	158	10	161	9487	9644	1.36e-51	205
gi|54100464|gb|AADK01009248.1|	AADK01009248.1	94.937	158	10	161	7436	7593	9.78e-60	232
gi|54098635|gb|AADK01011077.1|	AADK01011077.1	82.39	159	10	161	1358	1516	1.12e-33	145
gi|54096425|gb|AADK01013287.1|	AADK01013287.1	83.019	159	27	179	5568	5722	3.2e-34	147
gi|54102983|gb|AADK01006729.1|	AADK01006729.1	84.906	159	27	179	941	789	4.16e-39	163
gi|54106002|gb|AADK01003710.1|	AADK01003710.1	85.535	159	5	154	6730	6572	9.79e-41	168
gi|54109429|gb|AADK01000283.1|	AADK01000283.1	86.792	159	10	161	16031	15873	6.59e-43	176
gi|54099407|gb|AADK01010305.1|	AADK01010305.1	86.792	159	16	167	5911	5753	1.55e-44	181
gi|54095546|gb|AADK01014166.1|	AADK01014166.1	87.421	159	27	179	8327	8170	1.55e-44	181
gi|54101624|gb|AADK01008088.1|	AADK01008088.1	89.308	159	3	154	706	549	7.04e-49	196
gi|54065411|gb|AADK01044175.1|	AADK01044175.1	83.125	160	19	171	791	637	1.36e-32	141
gi|54087444|gb|AADK01022268.1|	AADK01022268.1	86.25	160	27	179	1799	1957	2.3e-42	174
gi|54102564|gb|AADK01007148.1|	AADK01007148.1	81.366	161	7	161	1229	1077	1.12e-33	145
gi|54074233|gb|AADK01035479.1|	AADK01035479.1	83.23	161	28	179	2520	2679	2.63e-35	150
gi|54090138|gb|AADK01019574.1|	AADK01019574.1	88.199	161	11	166	3801	3955	1.04e-46	188
gi|54093739|gb|AADK01015973.1|	AADK01015973.1	91.925	161	12	166	1393	1234	7.52e-55	215
gi|54087528|gb|AADK01022184.1|	AADK01022184.1	81.481	162	10	164	2998	2837	1.12e-33	145
gi|54074854|gb|AADK01034858.1|	AADK01034858.1	85.276	163	24	179	911	750	3.42e-40	167
gi|54107018|gb|AADK01002694.1|	AADK01002694.1	86.503	163	1	161	4239	4400	1.27e-45	185
gi|54106819|gb|AADK01002893.1|	AADK01002893.1	87.73	163	5	161	6027	5865	8.58e-48	192
gi|54100969|gb|AADK01008743.1|	AADK01008743.1	82.317	164	10	166	1125	1282	1.36e-32	141
gi|54100459|gb|AADK01009253.1|	AADK01009253.1	82.927	164	1	159	3712	3867	2.16e-36	154
gi|54100461|gb|AADK01009251.1|	AADK01009251.1	84.146	164	1	157	4147	4309	4.16e-39	163
gi|54107292|gb|AADK01002420.1|	AADK01002420.1	84.146	164	10	166	16563	16723	1.19e-39	165
gi|54101974|gb|AADK01007738.1|	AADK01007738.1	84.146	164	10	166	8973	9135	4.16e-39	163
gi|54103871|gb|AADK01005841.1|	AADK01005841.1	84.756	164	5	160	1635	1472	9.79e-41	168
gi|54099271|gb|AADK01010441.1|	AADK01010441.1	86.585	164	4	161	6495	6656	1.89e-43	178
gi|54085362|gb|AADK01024350.1|	AADK01024350.1	87.195	164	59	215	1709	1547	3.65e-46	187
gi|54101638|gb|AADK01008074.1|	AADK01008074.1	87.195	164	10	166	12247	12085	3.65e-46	187
gi|54097186|gb|AADK01012526.1|	AADK01012526.1	88.415	164	5	161	4157	3994	5.78e-50	199
gi|54096050|gb|AADK01013662.1|	AADK01013662.1	83.636	165	10	167	4658	4821	1.45e-38	161
gi|54109287|gb|AADK01000425.1|	AADK01000425.1	84.848	165	22	179	29243	29080	2.8e-41	170
gi|54095404|gb|AADK01014308.1|	AADK01014308.1	86.061	165	1	160	4362	4199	1.55e-44	181
gi|54075909|gb|AADK01033803.1|	AADK01033803.1	87.273	165	2	160	1523	1686	3.65e-46	187
gi|54092571|gb|AADK01017141.1|	AADK01017141.1	89.697	165	7	167	653	816	1.12e-52	208
gi|54074844|gb|AADK01034868.1|	AADK01034868.1	85.542	166	10	168	2865	2701	6.59e-43	176
gi|54105500|gb|AADK01004212.1|	AADK01004212.1	87.349	166	5	164	4813	4978	8.58e-48	192
gi|54109585|gb|AADK01000127.1|	AADK01000127.1	88.554	166	57	215	30160	30324	5.78e-50	199
gi|54089046|gb|AADK01020666.1|	AADK01020666.1	82.036	167	13	166	4414	4252	1.12e-33	145
gi|54100870|gb|AADK01008842.1|	AADK01008842.1	83.234	167	53	215	11190	11034	1.45e-38	161
gi|54091032|gb|AADK01018680.1|	AADK01018680.1	85.03	167	3	160	3826	3664	9.79e-41	168
gi|54099707|gb|AADK01010005.1|	AADK01010005.1	86.826	167	1	160	9536	9373	1.27e-45	185
gi|54091000|gb|AADK01018712.1|	AADK01018712.1	86.826	167	17	181	6980	6818	1.55e-44	181
gi|54093138|gb|AADK01016574.1|	AADK01016574.1	88.623	167	56	215	7543	7378	7.04e-49	196
gi|54109003|gb|AADK01000709.1|	AADK01000709.1	88.623	167	56	215	21209	21044	7.04e-49	196
gi|54100824|gb|AADK01008888.1|	AADK01008888.1	90.419	167	13	172	7222	7057	6.17e-56	219
gi|54101706|gb|AADK01008006.1|	AADK01008006.1	83.333	168	1	159	3108	2945	1.45e-38	161
gi|54108654|gb|AADK01001058.1|	AADK01001058.1	83.333	168	1	161	21173	21339	1.45e-38	161
gi|54078544|gb|AADK01031168.1|	AADK01031168.1	83.333	168	1	160	2060	2224	5.07e-38	159
gi|54097196|gb|AADK01012516.1|	AADK01012516.1	83.333	168	5	166	5021	4863	5.07e-38	159
gi|54100380|gb|AADK01009332.1|	AADK01009332.1	86.31	168	1	162	11212	11050	1.89e-43	178
gi|54074851|gb|AADK01034861.1|	AADK01034861.1	86.905	168	19	179	2969	2804	2.99e-47	190
gi|54101416|gb|AADK01008296.1|	AADK01008296.1	88.69	168	14	179	3942	3783	1.36e-51	205
gi|54099737|gb|AADK01009975.1|	AADK01009975.1	80.473	169	24	179	2790	2623	1.66e-31	138
gi|54092710|gb|AADK01017002.1|	AADK01017002.1	81.657	169	1	161	4010	4178	2.63e-35	150
gi|54106552|gb|AADK01003160.1|	AADK01003160.1	84.024	169	5	166	15988	16154	1.19e-39	165
gi|54095581|gb|AADK01014131.1|	AADK01014131.1	84.615	169	1	161	7992	8160	8.03e-42	172
gi|54075504|gb|AADK01034208.1|	AADK01034208.1	85.207	169	10	172	18	181	5.41e-44	179
gi|54107939|gb|AADK01001773.1|	AADK01001773.1	85.207	169	5	166	14741	14905	6.59e-43	176
gi|54107290|gb|AADK01002422.1|	AADK01002422.1	85.799	169	52	214	21136	20969	1.27e-45	185
gi|54109646|gb|AADK01000066.1|	AADK01000066.1	85.799	169	1	161	36598	36431	4.44e-45	183
gi|54044010|gb|AADK01065576.1|	AADK01065576.1	86.391	169	52	214	553	386	1.27e-45	185
gi|54109614|gb|AADK01000098.1|	AADK01000098.1	86.982	169	1	166	18270	18429	2.99e-47	190
gi|54095805|gb|AADK01013907.1|	AADK01013907.1	89.349	169	6	166	6927	6760	1.36e-51	205
gi|54105042|gb|AADK01004670.1|	AADK01004670.1	89.941	169	1	161	4630	4464	3.2e-53	210
gi|54068047|gb|AADK01041609.1|	AADK01041609.1	80.588	170	53	215	1149	985	3.2e-34	147
gi|54100333|gb|AADK01009379.1|	AADK01009379.1	82.353	170	10	166	3305	3470	5.07e-38	159
gi|54107900|gb|AADK01001812.1|	AADK01001812.1	82.353	170	4	166	10510	10350	1.12e-33	145
gi|54095436|gb|AADK01014276.1|	AADK01014276.1	84.118	170	53	215	1646	1478	2.8e-41	170
gi|54086767|gb|AADK01022945.1|	AADK01022945.1	85.882	170	1	161	4905	5074	1.27e-45	185
gi|54070088|gb|AADK01039568.1|	AADK01039568.1	85.882	170	53	215	598	766	4.44e-45	183
gi|54096534|gb|AADK01013178.1|	AADK01013178.1	85.882	170	3	165	6104	6272	4.44e-45	183
gi|54109480|gb|AADK01000232.1|	AADK01000232.1	85.882	170	5	166	2521	2354	8.03e-42	172
gi|54106894|gb|AADK01002818.1|	AADK01002818.1	83.626	171	3	166	18543	18378	1.77e-37	158
gi|54107775|gb|AADK01001937.1|	AADK01001937.1	85.965	171	1	166	18324	18485	1.55e-44	181
gi|54093494|gb|AADK01016218.1|	AADK01016218.1	86.55	171	11	175	6867	6701	3.65e-46	187
gi|54100461|gb|AADK01009251.1|	AADK01009251.1	86.55	171	3	166	4574	4742	3.65e-46	187
gi|54108642|gb|AADK01001070.1|	AADK01001070.1	87.719	171	52	215	17664	17494	2.02e-49	197
gi|54106894|gb|AADK01002818.1|	AADK01002818.1	89.474	171	1	161	18886	18717	3.89e-52	206
gi|54072321|gb|AADK01037335.1|	AADK01037335.1	81.977	172	14	179	1965	2125	5.07e-38	159
gi|54089560|gb|AADK01020152.1|	AADK01020152.1	85.465	172	1	166	1133	1302	1.89e-43	178
gi|54097622|gb|AADK01012090.1|	AADK01012090.1	86.628	172	15	179	7085	6915	7.04e-49	196
gi|54103823|gb|AADK01005889.1|	AADK01005889.1	89.535	172	16	179	3891	3721	7.52e-55	215
gi|54084266|gb|AADK01025446.1|	AADK01025446.1	83.815	173	1	166	3381	3213	9.79e-41	168
gi|54106303|gb|AADK01003409.1|	AADK01003409.1	84.393	173	1	166	3719	3886	2.8e-41	170
gi|54102937|gb|AADK01006775.1|	AADK01006775.1	84.971	173	14	179	8988	8817	1.27e-45	185
gi|54081096|gb|AADK01028616.1|	AADK01028616.1	84.971	173	12	177	2232	2061	5.41e-44	179
gi|54096473|gb|AADK01013239.1|	AADK01013239.1	84.971	173	1	166	6916	7086	6.59e-43	176
gi|54065123|gb|AADK01044463.1|	AADK01044463.1	84.971	173	49	215	294	462	8.03e-42	172
gi|54103473|gb|AADK01006239.1|	AADK01006239.1	84.971	173	49	215	378	210	8.03e-42	172
gi|54104562|gb|AADK01005150.1|	AADK01005150.1	85.549	173	1	166	11322	11153	1.55e-44	181
gi|54099054|gb|AADK01010658.1|	AADK01010658.1	85.549	173	1	166	3161	2998	1.89e-43	178
gi|54064722|gb|AADK01044864.1|	AADK01044864.1	89.595	173	17	181	13	184	9.16e-54	212
gi|54087876|gb|AADK01021836.1|	AADK01021836.1	83.333	174	3	166	1280	1111	5.07e-38	159
gi|54092365|gb|AADK01017347.1|	AADK01017347.1	84.483	174	55	215	4372	4539	1.89e-43	178
gi|54083177|gb|AADK01026535.1|	AADK01026535.1	84.483	174	1	166	3639	3810	2.8e-41	170
gi|54073031|gb|AADK01036681.1|	AADK01036681.1	85.057	174	1	166	1198	1366	9.79e-41	168
gi|54104857|gb|AADK01004855.1|	AADK01004855.1	87.356	174	51	215	1001	829	1.66e-50	201
gi|54103574|gb|AADK01006138.1|	AADK01006138.1	89.08	174	3	168	7412	7584	2.62e-54	214
gi|54086313|gb|AADK01023399.1|	AADK01023399.1	82.857	175	3	175	661	497	9.79e-41	168
gi|54103430|gb|AADK01006282.1|	AADK01006282.1	82.857	175	11	179	8796	8625	3.42e-40	167
gi|54073039|gb|AADK01036673.1|	AADK01036673.1	88	175	1	166	485	313	1.36e-51	205
gi|54107216|gb|AADK01002496.1|	AADK01002496.1	88	175	11	179	8208	8378	5.78e-50	199
gi|54106783|gb|AADK01002929.1|	AADK01002929.1	89.143	175	46	213	4062	4232	1.12e-52	208
gi|54108753|gb|AADK01000959.1|	AADK01000959.1	81.25	176	5	178	5277	5438	7.52e-36	152
gi|54068173|gb|AADK01041483.1|	AADK01041483.1	85.795	176	10	179	1391	1223	1.27e-45	185
gi|54096426|gb|AADK01013286.1|	AADK01013286.1	89.205	176	10	179	2229	2403	7.52e-55	215
gi|54107950|gb|AADK01001762.1|	AADK01001762.1	81.921	177	10	179	11798	11623	6.18e-37	156
gi|54076037|gb|AADK01033675.1|	AADK01033675.1	82.486	177	9	179	1716	1891	9.79e-41	168
gi|54087332|gb|AADK01022380.1|	AADK01022380.1	82.486	177	1	170	2987	3159	4.16e-39	163
gi|54093159|gb|AADK01016553.1|	AADK01016553.1	82.486	177	13	179	6003	5831	1.45e-38	161
gi|54109623|gb|AADK01000089.1|	AADK01000089.1	83.051	177	9	179	7410	7239	6.59e-43	176
gi|54067097|gb|AADK01042559.1|	AADK01042559.1	84.181	177	10	179	1033	858	1.89e-43	178
gi|54093076|gb|AADK01016636.1|	AADK01016636.1	84.746	177	10	179	457	632	4.44e-45	183
gi|54105021|gb|AADK01004691.1|	AADK01004691.1	87.006	177	10	179	2179	2004	7.04e-49	196
gi|54106395|gb|AADK01003317.1|	AADK01003317.1	87.571	177	45	214	17919	18094	1.36e-51	205
gi|54099057|gb|AADK01010655.1|	AADK01010655.1	88.136	177	12	179	5522	5347	3.89e-52	206
gi|54045767|gb|AADK01063819.1|	AADK01063819.1	88.701	177	9	179	335	164	1.12e-52	208
gi|54088480|gb|AADK01021232.1|	AADK01021232.1	88.701	177	9	179	3771	3942	1.12e-52	208
gi|54102043|gb|AADK01007669.1|	AADK01007669.1	89.266	177	10	179	980	1155	2.62e-54	214
gi|54084018|gb|AADK01025694.1|	AADK01025694.1	89.831	177	9	179	1375	1200	5.06e-57	223
gi|54109693|gb|AADK01000019.1|	AADK01000019.1	82.022	178	1	166	38059	37889	2.16e-36	154
gi|54105206|gb|AADK01004506.1|	AADK01004506.1	85.393	178	1	166	5420	5594	1.89e-43	178
gi|54102768|gb|AADK01006944.1|	AADK01006944.1	86.517	178	8	177	309	485	2.99e-47	190
gi|54080235|gb|AADK01029477.1|	AADK01029477.1	87.079	178	8	179	3003	3179	1.66e-50	201
gi|54103529|gb|AADK01006183.1|	AADK01006183.1	80.447	179	1	179	11478	11634	8.03e-42	172
gi|54095853|gb|AADK01013859.1|	AADK01013859.1	81.006	179	1	166	3037	2864	2.16e-36	154
gi|54092033|gb|AADK01017679.1|	AADK01017679.1	81.564	179	5	174	4981	5156	4.16e-39	163
gi|54057398|gb|AADK01052188.1|	AADK01052188.1	82.682	179	5	176	953	1129	9.79e-41	168
gi|54096021|gb|AADK01013691.1|	AADK01013691.1	87.709	179	6	177	417	241	1.36e-51	205
gi|54086709|gb|AADK01023003.1|	AADK01023003.1	80	180	3	179	4646	4482	7.52e-36	152
gi|54093654|gb|AADK01016058.1|	AADK01016058.1	83.333	180	2	179	2505	2676	6.59e-43	176
gi|54099319|gb|AADK01010393.1|	AADK01010393.1	83.889	180	5	175	3329	3151	8.03e-42	172
gi|54103407|gb|AADK01006305.1|	AADK01006305.1	84.444	180	1	179	12752	12587	2.99e-47	190
gi|54089277|gb|AADK01020435.1|	AADK01020435.1	85.556	180	6	172	5015	5192	2.99e-47	190
gi|54109408|gb|AADK01000304.1|	AADK01000304.1	86.667	180	10	183	24967	24789	1.66e-50	201
gi|54082900|gb|AADK01026812.1|	AADK01026812.1	86.667	180	5	179	3000	2824	2.02e-49	197
gi|54104957|gb|AADK01004755.1|	AADK01004755.1	88.333	180	3	179	7522	7699	9.16e-54	212
gi|54077307|gb|AADK01032405.1|	AADK01032405.1	81.215	181	1	166	1676	1852	2.16e-36	154
gi|54091422|gb|AADK01018290.1|	AADK01018290.1	87.845	181	42	215	3488	3668	7.52e-55	215
gi|54107067|gb|AADK01002645.1|	AADK01002645.1	91.16	181	42	215	20716	20895	8.03e-61	235
gi|54107509|gb|AADK01002203.1|	AADK01002203.1	81.868	182	4	179	22662	22483	1.19e-39	165
gi|54091089|gb|AADK01018623.1|	AADK01018623.1	84.615	182	4	179	3799	3968	1.89e-43	178
gi|54097119|gb|AADK01012593.1|	AADK01012593.1	87.363	182	1	179	7349	7170	9.16e-54	212
gi|54094636|gb|AADK01015076.1|	AADK01015076.1	87.912	182	6	179	2337	2161	3.2e-53	210
gi|54107419|gb|AADK01002293.1|	AADK01002293.1	88.462	182	5	179	14520	14700	2.62e-54	214
gi|54087287|gb|AADK01022425.1|	AADK01022425.1	89.56	182	40	215	1596	1416	4.16e-58	226
gi|54102835|gb|AADK01006877.1|	AADK01006877.1	90.659	182	5	179	12261	12440	1.19e-58	228
gi|54054934|gb|AADK01054652.1|	AADK01054652.1	81.967	183	4	179	265	445	4.16e-39	163
gi|54080618|gb|AADK01029094.1|	AADK01029094.1	83.06	183	48	215	1403	1222	1.89e-43	178
gi|54088202|gb|AADK01021510.1|	AADK01021510.1	84.699	183	6	179	1050	1231	1.55e-44	181
gi|54090302|gb|AADK01019410.1|	AADK01019410.1	85.246	183	5	177	936	1109	5.78e-50	199
gi|54099765|gb|AADK01009947.1|	AADK01009947.1	85.246	183	5	179	1684	1504	7.04e-49	196
gi|54095891|gb|AADK01013821.1|	AADK01013821.1	86.339	183	5	179	8307	8126	5.78e-50	199
gi|54106412|gb|AADK01003300.1|	AADK01003300.1	86.885	183	5	179	7483	7302	4.74e-51	203
gi|54107325|gb|AADK01002387.1|	AADK01002387.1	88.525	183	1	175	18111	18291	2.62e-54	214
gi|54094633|gb|AADK01015079.1|	AADK01015079.1	89.617	183	5	179	954	1135	4.16e-58	226
gi|54106269|gb|AADK01003443.1|	AADK01003443.1	89.617	183	39	215	6365	6184	1.45e-57	224
gi|54056250|gb|AADK01053336.1|	AADK01053336.1	81.522	184	10	178	709	891	3.42e-40	167
gi|54069711|gb|AADK01039945.1|	AADK01039945.1	82.609	184	1	182	367	538	9.79e-41	168
gi|54068285|gb|AADK01041371.1|	AADK01041371.1	85.87	184	3	179	759	941	7.04e-49	196
gi|54096755|gb|AADK01012957.1|	AADK01012957.1	85.87	184	3	179	2196	2375	2.46e-48	194
gi|54101657|gb|AADK01008055.1|	AADK01008055.1	89.674	184	5	179	9315	9133	1.45e-57	224
gi|54090619|gb|AADK01019093.1|	AADK01019093.1	81.081	185	1	179	2700	2883	6.18e-37	156
gi|54108301|gb|AADK01001411.1|	AADK01001411.1	81.081	185	2	179	22620	22445	2.63e-35	150
gi|54108469|gb|AADK01001243.1|	AADK01001243.1	84.324	185	7	179	24470	24651	1.27e-45	185
gi|54106476|gb|AADK01003236.1|	AADK01003236.1	85.405	185	3	179	14275	14092	2.46e-48	194
gi|54109659|gb|AADK01000053.1|	AADK01000053.1	86.486	185	3	179	13677	13495	2.46e-48	194
gi|54109510|gb|AADK01000202.1|	AADK01000202.1	87.027	185	2	179	6394	6576	3.89e-52	206
gi|54085685|gb|AADK01024027.1|	AADK01024027.1	87.568	185	1	179	2962	3141	1.12e-52	208
gi|54105575|gb|AADK01004137.1|	AADK01004137.1	88.649	185	1	179	12550	12732	7.52e-55	215
gi|54095915|gb|AADK01013797.1|	AADK01013797.1	82.796	186	1	179	4750	4927	9.79e-41	168
gi|54101894|gb|AADK01007818.1|	AADK01007818.1	82.796	186	1	179	1881	1698	9.79e-41	168
gi|54105020|gb|AADK01004692.1|	AADK01004692.1	83.333	186	1	179	3671	3488	1.55e-44	181
gi|54098081|gb|AADK01011631.1|	AADK01011631.1	83.871	186	31	215	3863	4028	1.66e-50	201
gi|54058047|gb|AADK01051539.1|	AADK01051539.1	84.409	186	1	179	910	730	5.41e-44	179
gi|54099417|gb|AADK01010295.1|	AADK01010295.1	84.946	186	37	215	3200	3019	8.58e-48	192
gi|54103464|gb|AADK01006248.1|	AADK01006248.1	85.484	186	1	179	2374	2201	5.78e-50	199
gi|54108730|gb|AADK01000982.1|	AADK01000982.1	85.484	186	1	179	19233	19414	8.58e-48	192
gi|54092813|gb|AADK01016899.1|	AADK01016899.1	87.097	186	1	179	1945	1762	2.62e-54	214
gi|54108464|gb|AADK01001248.1|	AADK01001248.1	87.097	186	1	179	24316	24135	3.2e-53	210
gi|54087319|gb|AADK01022393.1|	AADK01022393.1	87.634	186	1	179	3139	3322	1.12e-52	208
gi|54108993|gb|AADK01000719.1|	AADK01000719.1	88.172	186	1	179	1812	1629	2.62e-54	214
gi|54097360|gb|AADK01012352.1|	AADK01012352.1	90.323	186	1	179	8878	9061	8.03e-61	235
gi|54106135|gb|AADK01003577.1|	AADK01003577.1	80.749	187	2	179	9524	9704	7.52e-36	152
gi|54092203|gb|AADK01017509.1|	AADK01017509.1	81.818	187	3	179	6270	6452	1.19e-39	165
gi|54105828|gb|AADK01003884.1|	AADK01003884.1	82.888	187	1	179	850	1031	1.19e-39	165
gi|54093833|gb|AADK01015879.1|	AADK01015879.1	83.422	187	1	177	223	38	1.55e-44	181
gi|54109470|gb|AADK01000242.1|	AADK01000242.1	84.492	187	1	179	16739	16923	1.04e-46	188
gi|54080032|gb|AADK01029680.1|	AADK01029680.1	86.096	187	1	179	3482	3298	4.74e-51	203
gi|54095297|gb|AADK01014415.1|	AADK01014415.1	87.701	187	1	179	4925	4740	7.52e-55	215
gi|54085199|gb|AADK01024513.1|	AADK01024513.1	91.444	187	10	186	2048	2233	1.27e-64	248
gi|54104869|gb|AADK01004843.1|	AADK01004843.1	84.043	188	3	179	7875	8061	4.44e-45	183
gi|54109499|gb|AADK01000213.1|	AADK01000213.1	85.106	188	3	179	31317	31502	2.46e-48	194
gi|54109064|gb|AADK01000648.1|	AADK01000648.1	85.638	188	4	179	24297	24483	4.74e-51	203
gi|54106310|gb|AADK01003402.1|	AADK01003402.1	80.423	189	7	188	1503	1683	6.18e-37	156
gi|54106577|gb|AADK01003135.1|	AADK01003135.1	80.952	189	1	179	15168	15352	6.18e-37	156
gi|54098808|gb|AADK01010904.1|	AADK01010904.1	82.54	189	1	179	7955	7773	6.59e-43	176
gi|54094027|gb|AADK01015685.1|	AADK01015685.1	84.656	189	1	179	3463	3650	2.46e-48	194
gi|54106907|gb|AADK01002805.1|	AADK01002805.1	85.714	189	1	179	1572	1385	4.74e-51	203
gi|54079620|gb|AADK01030092.1|	AADK01030092.1	86.243	189	1	179	3481	3295	1.12e-52	208
gi|54090110|gb|AADK01019602.1|	AADK01019602.1	88.36	189	35	215	4122	3937	1.45e-57	224
gi|54076708|gb|AADK01033004.1|	AADK01033004.1	88.36	189	1	179	2442	2628	1.77e-56	221
gi|54107791|gb|AADK01001921.1|	AADK01001921.1	80	190	34	215	18431	18599	3.42e-40	167
gi|54061651|gb|AADK01047935.1|	AADK01047935.1	83.158	190	32	215	557	373	1.55e-44	181
gi|54066037|gb|AADK01043577.1|	AADK01043577.1	83.158	190	32	215	102	286	1.55e-44	181
gi|54104961|gb|AADK01004751.1|	AADK01004751.1	85.789	190	1	179	6499	6687	1.36e-51	205
gi|54093989|gb|AADK01015723.1|	AADK01015723.1	92.632	190	31	215	7481	7669	1.36e-70	268
gi|54082550|gb|AADK01027162.1|	AADK01027162.1	84.375	192	28	215	3458	3270	5.78e-50	199
gi|54064646|gb|AADK01044940.1|	AADK01044940.1	88.021	192	1	179	1203	1013	1.45e-57	224
gi|54046903|gb|AADK01062683.1|	AADK01062683.1	89.637	193	30	215	741	550	1.27e-64	248
gi|54086327|gb|AADK01023385.1|	AADK01023385.1	85.641	195	30	215	1565	1758	9.16e-54	212
gi|54106804|gb|AADK01002908.1|	AADK01002908.1	86.667	195	1	179	10760	10953	6.17e-56	219
gi|54096887|gb|AADK01012825.1|	AADK01012825.1	80.303	198	25	215	4058	3875	1.89e-43	178
gi|54058829|gb|AADK01050757.1|	AADK01050757.1	82.828	198	32	215	1154	958	2.99e-47	190
gi|54104183|gb|AADK01005529.1|	AADK01005529.1	85.354	198	10	200	5509	5317	3.89e-52	206
gi|54103515|gb|AADK01006197.1|	AADK01006197.1	87.879	198	1	190	13172	13368	3.41e-59	230
gi|54087523|gb|AADK01022189.1|	AADK01022189.1	89.95	199	24	215	4643	4446	3.64e-65	250
gi|54079107|gb|AADK01030605.1|	AADK01030605.1	92.462	199	22	215	1131	1328	7.51e-74	279
gi|54079682|gb|AADK01030030.1|	AADK01030030.1	93.467	199	10	201	2413	2216	5.06e-76	286
gi|54105271|gb|AADK01004441.1|	AADK01004441.1	85	200	1	198	356	172	5.06e-57	223
gi|54073047|gb|AADK01036665.1|	AADK01036665.1	85.5	200	1	198	1099	915	1.19e-58	228
gi|54101613|gb|AADK01008099.1|	AADK01008099.1	86	200	1	193	9210	9405	2.15e-55	217
gi|54098058|gb|AADK01011654.1|	AADK01011654.1	87	200	10	200	4706	4905	1.45e-57	224
gi|54086454|gb|AADK01023258.1|	AADK01023258.1	89	200	23	215	1117	1312	3.64e-65	250
gi|54099773|gb|AADK01009939.1|	AADK01009939.1	89	200	21	215	4852	4653	1.27e-64	248
gi|54096873|gb|AADK01012839.1|	AADK01012839.1	88.06	201	10	203	2273	2472	6.59e-62	239
gi|54070742|gb|AADK01038914.1|	AADK01038914.1	87.129	202	21	215	2260	2062	1.77e-56	221
gi|54085235|gb|AADK01024477.1|	AADK01024477.1	85.714	203	14	215	4516	4706	3.41e-59	230
gi|54104288|gb|AADK01005424.1|	AADK01005424.1	86.7	203	17	215	10251	10439	2.8e-60	233
gi|54104573|gb|AADK01005139.1|	AADK01005139.1	88.67	203	20	215	7244	7445	1.27e-64	248
gi|54069381|gb|AADK01040275.1|	AADK01040275.1	82.353	204	10	213	1800	1986	1.12e-52	208
gi|54105310|gb|AADK01004402.1|	AADK01004402.1	86.765	204	1	197	11049	11247	4.16e-58	226
gi|54103943|gb|AADK01005769.1|	AADK01005769.1	87.745	204	19	215	3637	3435	1.89e-62	241
gi|54100188|gb|AADK01009524.1|	AADK01009524.1	88.725	204	5	201	3322	3124	1.27e-64	248
gi|54109462|gb|AADK01000250.1|	AADK01000250.1	86.341	205	18	215	22408	22610	1.77e-56	221
gi|54109530|gb|AADK01000182.1|	AADK01000182.1	88.78	205	3	201	32102	31899	8.57e-67	255
gi|54086551|gb|AADK01023161.1|	AADK01023161.1	88.78	205	11	207	3578	3375	1.04e-65	251
gi|54099679|gb|AADK01010033.1|	AADK01010033.1	90.244	205	10	206	8844	8641	4.74e-70	266
gi|54095369|gb|AADK01014343.1|	AADK01014343.1	91.262	206	14	213	546	750	3.89e-71	269
gi|54109310|gb|AADK01000402.1|	AADK01000402.1	85.507	207	10	215	4142	4338	3.41e-59	230
gi|54106087|gb|AADK01003625.1|	AADK01003625.1	85.99	207	10	215	417	610	2.8e-60	233
gi|54103748|gb|AADK01005964.1|	AADK01005964.1	86.957	207	15	214	10249	10044	2.3e-61	237
gi|54090627|gb|AADK01019085.1|	AADK01019085.1	86.957	207	16	215	1538	1741	2.8e-60	233
gi|54097966|gb|AADK01011746.1|	AADK01011746.1	88.889	207	18	215	9691	9896	1.04e-65	251
gi|54097923|gb|AADK01011789.1|	AADK01011789.1	89.372	207	10	210	6183	6384	1.27e-64	248
gi|54104087|gb|AADK01005625.1|	AADK01005625.1	81.731	208	16	215	2177	2372	3.65e-46	187
gi|54084191|gb|AADK01025521.1|	AADK01025521.1	84.135	208	16	215	1729	1935	1.12e-52	208
gi|54068506|gb|AADK01041150.1|	AADK01041150.1	85.096	208	10	210	1715	1510	2.15e-55	217
gi|54093615|gb|AADK01016097.1|	AADK01016097.1	85.096	208	10	210	7285	7490	2.15e-55	217
gi|54099748|gb|AADK01009964.1|	AADK01009964.1	87.5	208	14	214	7193	7399	5.41e-63	242
gi|54084633|gb|AADK01025079.1|	AADK01025079.1	91.346	208	14	214	3922	3716	9.15e-73	275
gi|54103736|gb|AADK01005976.1|	AADK01005976.1	84.211	209	13	215	12559	12365	3.2e-53	210
gi|54103794|gb|AADK01005918.1|	AADK01005918.1	84.689	209	14	215	4479	4278	6.17e-56	219
gi|54101569|gb|AADK01008143.1|	AADK01008143.1	84.689	209	11	212	1928	2135	2.15e-55	217
gi|54060701|gb|AADK01048885.1|	AADK01048885.1	87.081	209	11	215	559	359	6.59e-62	239
gi|54102061|gb|AADK01007651.1|	AADK01007651.1	88.517	209	10	215	4019	3812	8.57e-67	255
gi|54105458|gb|AADK01004254.1|	AADK01004254.1	93.301	209	1	206	14613	14819	2.8e-79	297
gi|54109243|gb|AADK01000469.1|	AADK01000469.1	84.762	210	12	215	23516	23308	5.06e-57	223
gi|54094936|gb|AADK01014776.1|	AADK01014776.1	84.762	210	10	214	803	1000	6.17e-56	219
gi|54102029|gb|AADK01007683.1|	AADK01007683.1	84.762	210	12	215	7287	7085	3.89e-52	206
gi|54063186|gb|AADK01046400.1|	AADK01046400.1	86.19	210	14	215	578	371	4.16e-58	226
gi|54105728|gb|AADK01003984.1|	AADK01003984.1	87.143	210	3	202	16343	16137	2.3e-61	237
gi|54091257|gb|AADK01018455.1|	AADK01018455.1	88.095	210	13	215	3282	3074	1.04e-65	251
gi|54108122|gb|AADK01001590.1|	AADK01001590.1	88.571	210	10	215	17378	17176	5.77e-69	262
gi|54108505|gb|AADK01001207.1|	AADK01001207.1	89.524	210	10	213	15282	15487	2.46e-67	257
gi|54085597|gb|AADK01024115.1|	AADK01024115.1	91.429	210	13	215	4755	4547	6.16e-75	282
gi|54107297|gb|AADK01002415.1|	AADK01002415.1	80.569	211	11	214	6790	6593	4.44e-45	183
gi|54105473|gb|AADK01004239.1|	AADK01004239.1	81.517	211	12	215	11346	11139	4.44e-45	183
gi|54105034|gb|AADK01004678.1|	AADK01004678.1	83.886	211	7	215	533	334	1.77e-56	221
gi|54092782|gb|AADK01016930.1|	AADK01016930.1	84.36	211	13	215	7444	7239	9.16e-54	212
gi|54095412|gb|AADK01014300.1|	AADK01014300.1	84.36	211	12	215	1	205	1.12e-52	208
gi|54108229|gb|AADK01001483.1|	AADK01001483.1	86.73	211	12	215	16825	17034	6.59e-62	239
gi|54101252|gb|AADK01008460.1|	AADK01008460.1	87.204	211	12	215	7989	7780	1.55e-63	244
gi|54080849|gb|AADK01028863.1|	AADK01028863.1	87.204	211	11	215	3374	3583	5.41e-63	242
gi|54089546|gb|AADK01020166.1|	AADK01020166.1	87.204	211	10	214	4865	5069	5.41e-63	242
gi|54090505|gb|AADK01019207.1|	AADK01019207.1	87.204	211	12	215	4673	4467	5.41e-63	242
gi|54105419|gb|AADK01004293.1|	AADK01004293.1	87.204	211	6	205	1572	1777	5.41e-63	242
gi|54092143|gb|AADK01017569.1|	AADK01017569.1	87.678	211	12	215	6955	6746	1.27e-64	248
gi|54106735|gb|AADK01002977.1|	AADK01002977.1	87.678	211	12	215	15145	15353	1.55e-63	244
gi|54105879|gb|AADK01003833.1|	AADK01003833.1	89.573	211	12	215	13789	13580	5.77e-69	262
gi|54091271|gb|AADK01018441.1|	AADK01018441.1	90.995	211	12	215	5327	5533	3.19e-72	273
gi|54109530|gb|AADK01000182.1|	AADK01000182.1	90.995	211	8	213	16501	16706	3.19e-72	273
gi|54103145|gb|AADK01006567.1|	AADK01006567.1	80.189	212	6	215	4012	3827	1.66e-50	201
gi|54109400|gb|AADK01000312.1|	AADK01000312.1	83.019	212	11	215	24945	25152	4.74e-51	203
gi|54102238|gb|AADK01007474.1|	AADK01007474.1	84.434	212	10	214	3105	2896	7.52e-55	215
gi|54090039|gb|AADK01019673.1|	AADK01019673.1	84.906	212	10	214	5886	5679	1.77e-56	221
gi|54105195|gb|AADK01004517.1|	AADK01004517.1	86.321	212	11	215	9214	9424	2.3e-61	237
gi|54107207|gb|AADK01002505.1|	AADK01002505.1	86.792	212	1	205	16668	16877	2.3e-61	237
gi|54106641|gb|AADK01003071.1|	AADK01003071.1	86.792	212	10	214	19221	19014	8.03e-61	235
gi|54106516|gb|AADK01003196.1|	AADK01003196.1	86.792	212	3	201	4535	4329	9.78e-60	232
gi|54098927|gb|AADK01010785.1|	AADK01010785.1	87.264	212	10	215	9565	9356	2.3e-61	237
gi|54106756|gb|AADK01002956.1|	AADK01002956.1	88.208	212	10	215	15855	15645	2.99e-66	253
gi|54103248|gb|AADK01006464.1|	AADK01006464.1	88.679	212	13	215	6320	6530	4.74e-70	266
gi|54105768|gb|AADK01003944.1|	AADK01003944.1	88.679	212	10	215	12416	12625	8.57e-67	255
gi|54106266|gb|AADK01003446.1|	AADK01003446.1	89.151	212	10	214	1989	2199	1.65e-69	264
gi|54074709|gb|AADK01035003.1|	AADK01035003.1	89.151	212	1	204	495	705	2.02e-68	260
gi|54101759|gb|AADK01007953.1|	AADK01007953.1	89.151	212	10	214	3175	2965	7.03e-68	259
gi|54101166|gb|AADK01008546.1|	AADK01008546.1	89.623	212	10	214	8823	8613	1.36e-70	268
gi|54101164|gb|AADK01008548.1|	AADK01008548.1	90.566	212	10	215	11738	11945	9.15e-73	275
gi|54095206|gb|AADK01014506.1|	AADK01014506.1	91.038	212	11	215	932	1142	6.16e-75	282
gi|54088068|gb|AADK01021644.1|	AADK01021644.1	91.509	212	12	215	5057	4847	6.16e-75	282
gi|54088733|gb|AADK01020979.1|	AADK01020979.1	83.099	213	9	215	3147	2945	1.36e-51	205
gi|54083734|gb|AADK01025978.1|	AADK01025978.1	83.568	213	10	215	234	442	3.2e-53	210
gi|54104251|gb|AADK01005461.1|	AADK01005461.1	84.038	213	10	215	8237	8446	2.62e-54	214
gi|54096069|gb|AADK01013643.1|	AADK01013643.1	84.038	213	10	215	7681	7887	9.16e-54	212
gi|54094352|gb|AADK01015360.1|	AADK01015360.1	85.446	213	10	215	3432	3224	1.19e-58	228
gi|54106489|gb|AADK01003223.1|	AADK01003223.1	85.915	213	5	215	12531	12332	1.89e-62	241
gi|54083936|gb|AADK01025776.1|	AADK01025776.1	85.915	213	5	210	282	487	8.03e-61	235
gi|54068894|gb|AADK01040762.1|	AADK01040762.1	85.915	213	10	215	487	276	2.8e-60	233
gi|54106256|gb|AADK01003456.1|	AADK01003456.1	86.385	213	5	215	11790	11991	5.41e-63	242
gi|54109680|gb|AADK01000032.1|	AADK01000032.1	86.854	213	10	215	53291	53080	5.41e-63	242
gi|54092193|gb|AADK01017519.1|	AADK01017519.1	86.854	213	10	215	3526	3734	2.3e-61	237
gi|54099221|gb|AADK01010491.1|	AADK01010491.1	87.324	213	10	215	6061	6272	1.04e-65	251
gi|54094230|gb|AADK01015482.1|	AADK01015482.1	87.793	213	10	215	4669	4462	1.04e-65	251
gi|54084710|gb|AADK01025002.1|	AADK01025002.1	88.263	213	12	215	3163	2956	2.99e-66	253
gi|54106998|gb|AADK01002714.1|	AADK01002714.1	88.732	213	10	215	3387	3598	2.02e-68	260
gi|54109370|gb|AADK01000342.1|	AADK01000342.1	89.202	213	10	215	19321	19532	3.89e-71	269
gi|54072097|gb|AADK01037559.1|	AADK01037559.1	89.671	213	10	214	1115	1324	1.36e-70	268
gi|54100848|gb|AADK01008864.1|	AADK01008864.1	89.671	213	9	215	9177	9385	1.36e-70	268
gi|54096032|gb|AADK01013680.1|	AADK01013680.1	89.671	213	10	215	1173	962	4.74e-70	266
gi|54093280|gb|AADK01016432.1|	AADK01016432.1	92.019	213	10	215	357	568	1.45e-76	288
gi|54108840|gb|AADK01000872.1|	AADK01000872.1	82.71	214	10	215	14417	14225	1.36e-51	205
gi|54100831|gb|AADK01008881.1|	AADK01008881.1	83.178	214	9	215	11354	11561	1.12e-52	208
gi|54102777|gb|AADK01006935.1|	AADK01006935.1	85.047	214	8	215	13314	13526	3.41e-59	230
gi|54106726|gb|AADK01002986.1|	AADK01002986.1	85.981	214	5	215	8611	8404	2.3e-61	237
gi|54067830|gb|AADK01041826.1|	AADK01041826.1	86.449	214	5	210	1399	1188	2.8e-60	233
gi|54105696|gb|AADK01004016.1|	AADK01004016.1	86.916	214	10	215	4245	4036	1.55e-63	244
gi|54109146|gb|AADK01000566.1|	AADK01000566.1	87.383	214	9	215	17365	17571	8.57e-67	255
gi|54108367|gb|AADK01001345.1|	AADK01001345.1	88.318	214	9	215	17394	17606	7.03e-68	259
gi|54105961|gb|AADK01003751.1|	AADK01003751.1	88.318	214	10	215	18571	18359	8.57e-67	255
gi|54102416|gb|AADK01007296.1|	AADK01007296.1	88.785	214	9	215	2196	1985	7.03e-68	259
gi|54108837|gb|AADK01000875.1|	AADK01000875.1	89.252	214	10	215	9063	9275	1.36e-70	268
gi|54090014|gb|AADK01019698.1|	AADK01019698.1	89.252	214	3	215	1601	1808	4.74e-70	266
gi|54094706|gb|AADK01015006.1|	AADK01015006.1	89.72	214	10	215	2394	2606	1.65e-69	264
gi|54104837|gb|AADK01004875.1|	AADK01004875.1	80.465	215	9	215	396	597	3.65e-46	187
gi|54109103|gb|AADK01000609.1|	AADK01000609.1	81.395	215	7	215	866	1061	4.74e-51	203
gi|54109216|gb|AADK01000496.1|	AADK01000496.1	82.791	215	16	215	21455	21245	2.02e-49	197
gi|54109429|gb|AADK01000283.1|	AADK01000283.1	84.186	215	4	215	16244	16039	2.62e-54	214
gi|54089374|gb|AADK01020338.1|	AADK01020338.1	84.651	215	7	215	2912	3115	1.19e-58	228
gi|54109096|gb|AADK01000616.1|	AADK01000616.1	86.512	215	9	215	10552	10340	8.03e-61	235
gi|54075654|gb|AADK01034058.1|	AADK01034058.1	86.977	215	10	215	390	603	1.55e-63	244
gi|54088786|gb|AADK01020926.1|	AADK01020926.1	88.372	215	8	215	458	245	2.02e-68	260
gi|54105417|gb|AADK01004295.1|	AADK01004295.1	88.372	215	9	215	14776	14566	7.03e-68	259
gi|54057841|gb|AADK01051745.1|	AADK01051745.1	88.837	215	8	215	91	304	1.65e-69	264
gi|54109572|gb|AADK01000140.1|	AADK01000140.1	88.837	215	8	215	4768	4981	1.65e-69	264
gi|54090679|gb|AADK01019033.1|	AADK01019033.1	81.481	216	9	215	3654	3452	4.74e-51	203
gi|54102400|gb|AADK01007312.1|	AADK01007312.1	84.259	216	7	215	9992	9778	4.16e-58	226
gi|54094165|gb|AADK01015547.1|	AADK01015547.1	84.259	216	1	210	2235	2028	2.15e-55	217
gi|54106536|gb|AADK01003176.1|	AADK01003176.1	85.648	216	2	215	7543	7337	2.3e-61	237
gi|54089651|gb|AADK01020061.1|	AADK01020061.1	87.5	216	7	215	5126	4915	1.04e-65	251
gi|54086289|gb|AADK01023423.1|	AADK01023423.1	87.963	216	7	215	1609	1395	5.77e-69	262
gi|54104795|gb|AADK01004917.1|	AADK01004917.1	88.426	216	11	215	4504	4718	2.02e-68	260
gi|54102188|gb|AADK01007524.1|	AADK01007524.1	89.352	216	7	215	6988	7200	1.36e-70	268
gi|54098233|gb|AADK01011479.1|	AADK01011479.1	89.815	216	5	215	4325	4112	9.15e-73	275
gi|54105673|gb|AADK01004039.1|	AADK01004039.1	89.815	216	8	215	6532	6746	1.11e-71	271
gi|54106519|gb|AADK01003193.1|	AADK01003193.1	90.741	216	5	211	1318	1104	2.62e-73	277
gi|54053205|gb|AADK01056381.1|	AADK01056381.1	92.593	216	7	215	696	483	8.02e-80	298
gi|54091059|gb|AADK01018653.1|	AADK01018653.1	83.871	217	5	215	1221	1020	1.77e-56	221
gi|54080304|gb|AADK01029408.1|	AADK01029408.1	83.871	217	9	215	1541	1753	6.17e-56	219
gi|54046937|gb|AADK01062649.1|	AADK01062649.1	84.332	217	5	215	19	233	6.17e-56	219
gi|54104610|gb|AADK01005102.1|	AADK01005102.1	84.332	217	5	215	7521	7307	6.17e-56	219
gi|54072475|gb|AADK01037181.1|	AADK01037181.1	84.793	217	7	215	1411	1203	4.16e-58	226
gi|54108878|gb|AADK01000834.1|	AADK01000834.1	85.714	217	3	212	12522	12733	9.78e-60	232
gi|54083967|gb|AADK01025745.1|	AADK01025745.1	85.714	217	6	215	2743	2534	1.19e-58	228
gi|54107407|gb|AADK01002305.1|	AADK01002305.1	86.636	217	6	215	20124	20336	1.55e-63	244
gi|54093352|gb|AADK01016360.1|	AADK01016360.1	87.558	217	10	215	2912	2696	2.46e-67	257
gi|54103245|gb|AADK01006467.1|	AADK01006467.1	87.558	217	3	215	6790	6575	1.04e-65	251
gi|54102458|gb|AADK01007254.1|	AADK01007254.1	88.018	217	7	215	2881	3093	5.77e-69	262
gi|54108250|gb|AADK01001462.1|	AADK01001462.1	88.018	217	1	210	8971	9183	2.46e-67	257
gi|54103459|gb|AADK01006253.1|	AADK01006253.1	88.018	217	5	215	3141	2931	2.99e-66	253
gi|54101306|gb|AADK01008406.1|	AADK01008406.1	89.401	217	1	215	11612	11408	7.51e-74	279
gi|54096898|gb|AADK01012814.1|	AADK01012814.1	91.244	217	6	215	2635	2420	1.19e-77	291
gi|54108718|gb|AADK01000994.1|	AADK01000994.1	80.275	218	6	215	26212	26016	2.99e-47	190
gi|54109087|gb|AADK01000625.1|	AADK01000625.1	83.028	218	5	215	12293	12498	2.15e-55	217
gi|54080165|gb|AADK01029547.1|	AADK01029547.1	83.028	218	3	213	2756	2550	3.89e-52	206
gi|54099748|gb|AADK01009964.1|	AADK01009964.1	84.862	218	5	215	2322	2532	1.77e-56	221
gi|54089665|gb|AADK01020047.1|	AADK01020047.1	85.78	218	5	215	6295	6080	8.03e-61	235
gi|54108067|gb|AADK01001645.1|	AADK01001645.1	85.78	218	5	214	24216	24432	8.03e-61	235
gi|54107049|gb|AADK01002663.1|	AADK01002663.1	86.239	218	5	215	9252	9036	1.27e-64	248
gi|54109233|gb|AADK01000479.1|	AADK01000479.1	86.697	218	5	215	10477	10694	8.57e-67	255
gi|54046217|gb|AADK01063369.1|	AADK01063369.1	86.697	218	7	215	363	147	1.55e-63	244
gi|54049405|gb|AADK01060181.1|	AADK01060181.1	86.697	218	7	215	371	155	1.55e-63	244
gi|54094663|gb|AADK01015049.1|	AADK01015049.1	86.697	218	7	215	3799	4015	1.55e-63	244
gi|54094789|gb|AADK01014923.1|	AADK01014923.1	86.697	218	5	215	5323	5535	5.41e-63	242
gi|54095467|gb|AADK01014245.1|	AADK01014245.1	86.697	218	6	215	3758	3971	2.3e-61	237
gi|54091853|gb|AADK01017859.1|	AADK01017859.1	87.156	218	9	215	3685	3469	1.04e-65	251
gi|54106169|gb|AADK01003543.1|	AADK01003543.1	87.156	218	5	215	11860	12076	1.27e-64	248
gi|54070151|gb|AADK01039505.1|	AADK01039505.1	87.156	218	1	210	1095	880	1.89e-62	241
gi|54109511|gb|AADK01000201.1|	AADK01000201.1	88.991	218	1	215	31842	32055	3.89e-71	269
gi|54099597|gb|AADK01010115.1|	AADK01010115.1	88.991	218	5	214	2194	1978	5.77e-69	262
gi|54096474|gb|AADK01013238.1|	AADK01013238.1	89.45	218	6	215	7150	7366	4.74e-70	266
gi|54081885|gb|AADK01027827.1|	AADK01027827.1	89.908	218	5	215	351	137	2.15e-74	280
gi|54101133|gb|AADK01008579.1|	AADK01008579.1	89.908	218	5	215	4265	4049	9.15e-73	275
gi|54108352|gb|AADK01001360.1|	AADK01001360.1	90.826	218	5	215	5334	5118	1.77e-75	284
gi|54090748|gb|AADK01018964.1|	AADK01018964.1	92.202	218	3	215	4455	4670	2.3e-80	300
gi|54078323|gb|AADK01031389.1|	AADK01031389.1	82.192	219	5	215	3159	2946	7.04e-49	196
gi|54085969|gb|AADK01023743.1|	AADK01023743.1	82.648	219	5	215	1925	1723	2.62e-54	214
gi|54103638|gb|AADK01006074.1|	AADK01006074.1	83.105	219	10	215	1780	1563	2.62e-54	214
gi|54106068|gb|AADK01003644.1|	AADK01003644.1	83.105	219	5	215	2887	2674	1.12e-52	208
gi|54075671|gb|AADK01034041.1|	AADK01034041.1	84.475	219	1	213	1354	1564	5.06e-57	223
gi|54082344|gb|AADK01027368.1|	AADK01027368.1	85.845	219	4	215	47	263	2.3e-61	237
gi|54103779|gb|AADK01005933.1|	AADK01005933.1	85.845	219	10	215	8362	8579	2.3e-61	237
gi|54086152|gb|AADK01023560.1|	AADK01023560.1	86.758	219	6	215	308	522	1.55e-63	244
gi|54092179|gb|AADK01017533.1|	AADK01017533.1	86.758	219	7	215	355	138	5.41e-63	242
gi|54085910|gb|AADK01023802.1|	AADK01023802.1	87.215	219	5	215	1559	1776	3.64e-65	250
gi|54092191|gb|AADK01017521.1|	AADK01017521.1	87.215	219	5	215	2387	2170	3.64e-65	250
gi|54108471|gb|AADK01001241.1|	AADK01001241.1	87.215	219	4	215	12085	11874	4.44e-64	246
gi|54102856|gb|AADK01006856.1|	AADK01006856.1	87.671	219	5	215	7837	7620	8.57e-67	255
gi|54107460|gb|AADK01002252.1|	AADK01002252.1	88.128	219	12	215	3580	3798	1.65e-69	264
gi|54096823|gb|AADK01012889.1|	AADK01012889.1	88.584	219	5	215	6959	6742	1.65e-69	264
gi|54105816|gb|AADK01003896.1|	AADK01003896.1	89.041	219	1	215	5469	5253	3.89e-71	269
gi|54108599|gb|AADK01001113.1|	AADK01001113.1	89.041	219	5	215	6260	6043	1.65e-69	264
gi|54107039|gb|AADK01002673.1|	AADK01002673.1	89.954	219	5	215	20374	20157	2.62e-73	277
gi|54096747|gb|AADK01012965.1|	AADK01012965.1	90.411	219	5	215	8436	8218	4.15e-77	289
gi|54068212|gb|AADK01041444.1|	AADK01041444.1	90.868	219	4	215	723	507	5.06e-76	286
gi|54087131|gb|AADK01022581.1|	AADK01022581.1	91.324	219	5	215	3810	4026	1.45e-76	288
gi|54106782|gb|AADK01002930.1|	AADK01002930.1	81.818	220	3	215	10578	10370	1.66e-50	201
gi|54099535|gb|AADK01010177.1|	AADK01010177.1	81.818	220	9	215	11071	10853	2.02e-49	197
gi|54071850|gb|AADK01037806.1|	AADK01037806.1	83.636	220	4	215	1929	1716	9.16e-54	212
gi|54093861|gb|AADK01015851.1|	AADK01015851.1	84.545	220	4	215	7663	7876	1.45e-57	224
gi|54090948|gb|AADK01018764.1|	AADK01018764.1	85	220	3	215	5851	6069	2.8e-60	233
gi|54073534|gb|AADK01036178.1|	AADK01036178.1	85.455	220	5	215	1702	1918	2.3e-61	237
gi|54096977|gb|AADK01012735.1|	AADK01012735.1	85.455	220	4	215	2017	1799	2.8e-60	233
gi|54107248|gb|AADK01002464.1|	AADK01002464.1	85.455	220	3	215	5671	5888	2.8e-60	233
gi|54107451|gb|AADK01002261.1|	AADK01002261.1	85.909	220	1	215	18763	18549	8.03e-61	235
gi|54107318|gb|AADK01002394.1|	AADK01002394.1	87.727	220	1	211	11257	11475	2.46e-67	257
gi|54072241|gb|AADK01037415.1|	AADK01037415.1	89.545	220	1	215	1080	867	1.11e-71	271
gi|54081588|gb|AADK01028124.1|	AADK01028124.1	89.545	220	3	215	3806	4023	3.89e-71	269
gi|54090719|gb|AADK01018993.1|	AADK01018993.1	89.545	220	3	215	3957	3742	1.36e-70	268
gi|54075095|gb|AADK01034617.1|	AADK01034617.1	82.805	221	1	214	985	1203	1.12e-52	208
gi|54093977|gb|AADK01015735.1|	AADK01015735.1	83.71	221	1	214	5178	5385	5.06e-57	223
gi|54104345|gb|AADK01005367.1|	AADK01005367.1	84.163	221	2	215	897	1114	5.06e-57	223
gi|54090560|gb|AADK01019152.1|	AADK01019152.1	85.52	221	10	215	2452	2236	1.55e-63	244
gi|54090983|gb|AADK01018729.1|	AADK01018729.1	85.52	221	4	215	5043	4839	1.89e-62	241
gi|54106659|gb|AADK01003053.1|	AADK01003053.1	85.973	221	1	215	10392	10599	1.89e-62	241
gi|54106325|gb|AADK01003387.1|	AADK01003387.1	86.425	221	5	214	16316	16099	3.64e-65	250
gi|54102803|gb|AADK01006909.1|	AADK01006909.1	86.425	221	1	215	9276	9492	4.44e-64	246
gi|54080820|gb|AADK01028892.1|	AADK01028892.1	86.425	221	3	215	2147	1928	1.55e-63	244
gi|54106573|gb|AADK01003139.1|	AADK01003139.1	86.878	221	1	215	6555	6343	3.64e-65	250
gi|54075521|gb|AADK01034191.1|	AADK01034191.1	87.33	221	2	215	2041	2256	1.04e-65	251
gi|54095077|gb|AADK01014635.1|	AADK01014635.1	87.33	221	3	215	7303	7087	1.27e-64	248
gi|54089524|gb|AADK01020188.1|	AADK01020188.1	87.783	221	3	215	4568	4349	7.03e-68	259
gi|54089460|gb|AADK01020252.1|	AADK01020252.1	87.783	221	1	215	489	271	2.46e-67	257
gi|54109627|gb|AADK01000085.1|	AADK01000085.1	87.783	221	6	215	39992	40211	2.46e-67	257
gi|54086846|gb|AADK01022866.1|	AADK01022866.1	87.783	221	2	215	1332	1114	2.99e-66	253
gi|54109138|gb|AADK01000574.1|	AADK01000574.1	88.235	221	5	215	9682	9902	1.36e-70	268
gi|54102376|gb|AADK01007336.1|	AADK01007336.1	88.235	221	1	214	6898	7116	5.77e-69	262
gi|54103682|gb|AADK01006030.1|	AADK01006030.1	88.235	221	1	212	4114	4329	7.03e-68	259
gi|54099720|gb|AADK01009992.1|	AADK01009992.1	88.235	221	1	215	5818	6035	2.99e-66	253
gi|54045646|gb|AADK01063940.1|	AADK01063940.1	88.688	221	3	215	364	145	1.11e-71	271
gi|54074032|gb|AADK01035680.1|	AADK01035680.1	88.688	221	1	215	536	754	4.74e-70	266
gi|54088743|gb|AADK01020969.1|	AADK01020969.1	88.688	221	1	215	2028	1810	4.74e-70	266
gi|54089764|gb|AADK01019948.1|	AADK01019948.1	88.688	221	3	215	6460	6245	5.77e-69	262
gi|54100057|gb|AADK01009655.1|	AADK01009655.1	89.593	221	1	215	2192	2409	2.62e-73	277
gi|54102049|gb|AADK01007663.1|	AADK01007663.1	90.045	221	1	215	9130	8912	2.15e-74	280
gi|54109047|gb|AADK01000665.1|	AADK01000665.1	90.498	221	1	215	13863	14081	2.15e-74	280
gi|54109631|gb|AADK01000081.1|	AADK01000081.1	90.95	221	1	215	38570	38353	5.06e-76	286
gi|54109625|gb|AADK01000087.1|	AADK01000087.1	90.95	221	1	215	42861	42643	1.77e-75	284
gi|54097699|gb|AADK01012013.1|	AADK01012013.1	82.432	222	1	213	5160	4942	1.36e-51	205
gi|54099949|gb|AADK01009763.1|	AADK01009763.1	82.883	222	1	215	8703	8902	1.19e-58	228
gi|54098335|gb|AADK01011377.1|	AADK01011377.1	82.883	222	1	215	9206	9413	1.12e-52	208
gi|54099853|gb|AADK01009859.1|	AADK01009859.1	83.333	222	5	215	1282	1073	5.06e-57	223
gi|54108772|gb|AADK01000940.1|	AADK01000940.1	83.333	222	5	215	12779	12558	2.15e-55	217
gi|54100577|gb|AADK01009135.1|	AADK01009135.1	84.234	222	1	215	9046	9260	7.52e-55	215
gi|54080025|gb|AADK01029687.1|	AADK01029687.1	84.685	222	8	215	2952	3173	2.8e-60	233
gi|54097585|gb|AADK01012127.1|	AADK01012127.1	84.685	222	8	215	469	690	2.8e-60	233
gi|54065372|gb|AADK01044214.1|	AADK01044214.1	84.685	222	1	215	96	315	1.19e-58	228
gi|54108904|gb|AADK01000808.1|	AADK01000808.1	84.685	222	1	215	12028	11814	1.19e-58	228
gi|54099429|gb|AADK01010283.1|	AADK01010283.1	84.685	222	1	215	3283	3072	5.06e-57	223
gi|54104660|gb|AADK01005052.1|	AADK01005052.1	85.135	222	1	215	5583	5802	2.8e-60	233
gi|54102705|gb|AADK01007007.1|	AADK01007007.1	85.135	222	1	215	2108	2319	4.16e-58	226
gi|54108155|gb|AADK01001557.1|	AADK01001557.1	85.586	222	4	215	13904	13684	8.03e-61	235
gi|54079017|gb|AADK01030695.1|	AADK01030695.1	86.036	222	1	215	2778	2561	1.27e-64	248
gi|54106421|gb|AADK01003291.1|	AADK01003291.1	86.036	222	1	215	5093	5306	1.27e-64	248
gi|54109233|gb|AADK01000479.1|	AADK01000479.1	86.486	222	1	215	33368	33148	8.57e-67	255
gi|54096337|gb|AADK01013375.1|	AADK01013375.1	86.486	222	1	215	3898	4114	1.55e-63	244
gi|54099505|gb|AADK01010207.1|	AADK01010207.1	86.486	222	1	214	2411	2192	5.41e-63	242
gi|54105368|gb|AADK01004344.1|	AADK01004344.1	86.937	222	1	215	1735	1953	2.46e-67	257
gi|54103848|gb|AADK01005864.1|	AADK01005864.1	86.937	222	1	214	89	309	1.04e-65	251
gi|54108542|gb|AADK01001170.1|	AADK01001170.1	86.937	222	1	215	14105	13886	1.04e-65	251
gi|54106087|gb|AADK01003625.1|	AADK01003625.1	86.937	222	1	215	8103	7887	3.64e-65	250
gi|54100967|gb|AADK01008745.1|	AADK01008745.1	87.387	222	1	215	547	328	8.57e-67	255
gi|54106412|gb|AADK01003300.1|	AADK01003300.1	87.387	222	1	215	17904	18119	7.03e-68	259
gi|54099541|gb|AADK01010171.1|	AADK01010171.1	87.387	222	1	214	10574	10355	2.46e-67	257
gi|54089494|gb|AADK01020218.1|	AADK01020218.1	87.387	222	1	215	1544	1763	8.57e-67	255
gi|54098605|gb|AADK01011107.1|	AADK01011107.1	87.387	222	1	214	2296	2076	8.57e-67	255
gi|54071166|gb|AADK01038490.1|	AADK01038490.1	87.838	222	1	215	2052	2272	1.65e-69	264
gi|54054907|gb|AADK01054679.1|	AADK01054679.1	87.838	222	1	215	428	644	5.77e-69	262
gi|54106566|gb|AADK01003146.1|	AADK01003146.1	88.288	222	1	213	6938	6718	4.74e-70	266
gi|54104114|gb|AADK01005598.1|	AADK01005598.1	88.288	222	1	215	14350	14131	2.02e-68	260
gi|54106901|gb|AADK01002811.1|	AADK01002811.1	88.288	222	1	215	2654	2439	7.03e-68	259
gi|54080146|gb|AADK01029566.1|	AADK01029566.1	88.739	222	1	215	3557	3338	3.89e-71	269
gi|54093840|gb|AADK01015872.1|	AADK01015872.1	88.739	222	1	215	2563	2344	3.89e-71	269
gi|54109554|gb|AADK01000158.1|	AADK01000158.1	88.739	222	1	215	43487	43268	3.89e-71	269
gi|54109583|gb|AADK01000129.1|	AADK01000129.1	88.739	222	1	215	25166	24948	4.74e-70	266
gi|54109624|gb|AADK01000088.1|	AADK01000088.1	89.64	222	1	215	27186	27405	7.51e-74	279
gi|54107095|gb|AADK01002617.1|	AADK01002617.1	89.64	222	1	215	15290	15505	2.62e-73	277
gi|54103395|gb|AADK01006317.1|	AADK01006317.1	90.09	222	1	215	12195	12415	5.06e-76	286
gi|54109461|gb|AADK01000251.1|	AADK01000251.1	90.541	222	1	215	15008	14789	1.19e-77	291
gi|54092670|gb|AADK01017042.1|	AADK01017042.1	90.541	222	1	215	923	705	1.77e-75	284
gi|54104429|gb|AADK01005283.1|	AADK01005283.1	90.991	222	1	215	10690	10475	9.77e-79	295
gi|54107760|gb|AADK01001952.1|	AADK01001952.1	90.991	222	1	213	5078	5298	1.77e-75	284
gi|54080543|gb|AADK01029169.1|	AADK01029169.1	91.441	222	1	215	3090	3307	3.41e-78	293
gi|54106618|gb|AADK01003094.1|	AADK01003094.1	92.342	222	1	215	11353	11572	2.3e-80	300
gi|54085935|gb|AADK01023777.1|	AADK01023777.1	80.269	223	7	215	4315	4112	2.46e-48	194
gi|54104829|gb|AADK01004883.1|	AADK01004883.1	80.269	223	1	215	10699	10911	2.46e-48	194
gi|54094089|gb|AADK01015623.1|	AADK01015623.1	81.614	223	1	214	4080	3868	5.78e-50	199
gi|54107394|gb|AADK01002318.1|	AADK01002318.1	82.511	223	3	215	1936	2144	1.12e-52	208
gi|54107543|gb|AADK01002169.1|	AADK01002169.1	83.857	223	1	215	19268	19047	1.77e-56	221
gi|54095316|gb|AADK01014396.1|	AADK01014396.1	84.753	223	1	215	1971	1753	1.19e-58	228
gi|54088451|gb|AADK01021261.1|	AADK01021261.1	85.202	223	1	215	2108	1890	2.3e-61	237
gi|54087625|gb|AADK01022087.1|	AADK01022087.1	85.65	223	1	215	146	357	6.59e-62	239
gi|54072109|gb|AADK01037547.1|	AADK01037547.1	86.099	223	1	215	1637	1417	3.64e-65	250
gi|54090325|gb|AADK01019387.1|	AADK01019387.1	86.099	223	1	215	4135	4355	1.89e-62	241
gi|54104031|gb|AADK01005681.1|	AADK01005681.1	86.547	223	1	215	8157	8369	1.04e-65	251
gi|54088569|gb|AADK01021143.1|	AADK01021143.1	86.547	223	4	215	1865	1646	1.27e-64	248
gi|54099174|gb|AADK01010538.1|	AADK01010538.1	86.547	223	1	215	6850	7071	1.27e-64	248
gi|54086740|gb|AADK01022972.1|	AADK01022972.1	86.547	223	1	215	503	284	4.44e-64	246
gi|54093626|gb|AADK01016086.1|	AADK01016086.1	86.547	223	1	215	7206	6987	4.44e-64	246
gi|54108249|gb|AADK01001463.1|	AADK01001463.1	86.547	223	1	215	11884	11666	4.44e-64	246
gi|54105223|gb|AADK01004489.1|	AADK01004489.1	86.996	223	3	215	2834	3054	1.04e-65	251
gi|54094297|gb|AADK01015415.1|	AADK01015415.1	88.789	223	1	215	4446	4226	5.77e-69	262
gi|54108339|gb|AADK01001373.1|	AADK01001373.1	89.238	223	5	214	6318	6539	9.15e-73	275
gi|54100810|gb|AADK01008902.1|	AADK01008902.1	89.686	223	3	215	7284	7505	6.16e-75	282
gi|54068427|gb|AADK01041229.1|	AADK01041229.1	90.135	223	1	215	360	139	1.77e-75	284
gi|54086214|gb|AADK01023498.1|	AADK01023498.1	90.135	223	1	215	5324	5103	1.77e-75	284
gi|54106954|gb|AADK01002758.1|	AADK01002758.1	90.583	223	1	215	2414	2193	4.15e-77	289
gi|54108563|gb|AADK01001149.1|	AADK01001149.1	91.48	223	2	215	6651	6871	9.77e-79	295
gi|54100457|gb|AADK01009255.1|	AADK01009255.1	86.161	224	1	213	10161	10378	1.27e-64	248
gi|54092657|gb|AADK01017055.1|	AADK01017055.1	86.161	224	1	215	4301	4523	4.44e-64	246
gi|54087680|gb|AADK01022032.1|	AADK01022032.1	86.607	224	1	215	1816	1594	1.04e-65	251
gi|54076510|gb|AADK01033202.1|	AADK01033202.1	87.054	224	1	215	2016	1794	8.57e-67	255
gi|54088694|gb|AADK01021018.1|	AADK01021018.1	87.5	224	3	215	979	757	5.77e-69	262
gi|54106990|gb|AADK01002722.1|	AADK01002722.1	87.5	224	1	215	11867	11645	8.57e-67	255
gi|54107837|gb|AADK01001875.1|	AADK01001875.1	89.286	224	2	215	8332	8553	2.15e-74	280
gi|54101617|gb|AADK01008095.1|	AADK01008095.1	84.444	225	5	215	8574	8797	3.41e-59	230
gi|54085105|gb|AADK01024607.1|	AADK01024607.1	84.889	225	1	215	350	130	2.8e-60	233
gi|54083140|gb|AADK01026572.1|	AADK01026572.1	85.778	225	1	215	2190	2413	1.55e-63	244
gi|54086328|gb|AADK01023384.1|	AADK01023384.1	86.222	225	1	215	2158	2378	1.27e-64	248
gi|54100531|gb|AADK01009181.1|	AADK01009181.1	86.667	225	1	215	1147	924	2.99e-66	253
gi|54107290|gb|AADK01002422.1|	AADK01002422.1	87.111	225	1	215	9562	9339	7.03e-68	259
gi|54106748|gb|AADK01002964.1|	AADK01002964.1	88.444	225	1	214	8171	7951	1.11e-71	271
gi|54102518|gb|AADK01007194.1|	AADK01007194.1	90.667	225	1	215	8190	8413	9.77e-79	295
gi|54103817|gb|AADK01005895.1|	AADK01005895.1	83.628	226	2	215	978	761	6.17e-56	219
gi|54109262|gb|AADK01000450.1|	AADK01000450.1	84.956	226	1	215	2603	2382	9.78e-60	232
gi|54109144|gb|AADK01000568.1|	AADK01000568.1	85.841	226	1	215	5461	5240	4.44e-64	246
gi|54104716|gb|AADK01004996.1|	AADK01004996.1	86.726	226	1	215	8927	9144	5.77e-69	262
gi|54108610|gb|AADK01001102.1|	AADK01001102.1	87.611	226	1	215	7302	7525	5.77e-69	262
gi|54082388|gb|AADK01027324.1|	AADK01027324.1	88.496	226	1	215	1886	1665	3.19e-72	273
gi|54106435|gb|AADK01003277.1|	AADK01003277.1	88.496	226	1	215	8324	8100	3.89e-71	269
gi|54109457|gb|AADK01000255.1|	AADK01000255.1	85.903	227	1	215	13859	13638	8.03e-61	235
gi|54106320|gb|AADK01003392.1|	AADK01003392.1	85.088	228	1	215	14429	14211	1.04e-65	251
gi|54109193|gb|AADK01000519.1|	AADK01000519.1	82.969	229	1	215	26560	26344	3.41e-59	230
gi|54108443|gb|AADK01001269.1|	AADK01001269.1	86.026	229	1	215	17148	16921	4.44e-64	246
gi|54090147|gb|AADK01019565.1|	AADK01019565.1	87.773	229	1	215	694	921	3.19e-72	273
gi|54083536|gb|AADK01026176.1|	AADK01026176.1	80.087	231	5	215	4613	4387	7.04e-49	196
gi|54104270|gb|AADK01005442.1|	AADK01005442.1	84.416	231	1	215	13563	13334	5.41e-63	242
gi|54100967|gb|AADK01008745.1|	AADK01008745.1	87.879	231	1	215	11088	11316	9.15e-73	275
gi|54092642|gb|AADK01017070.1|	AADK01017070.1	84.979	233	1	215	2177	1949	1.04e-65	251
gi|54109709|gb|AADK01000003.1|	AADK01000003.1	81.857	237	1	214	35078	35312	7.52e-55	215
gi|54104963|gb|AADK01004749.1|	AADK01004749.1	80.252	238	1	215	9410	9176	1.66e-50	201
gi|54106287|gb|AADK01003425.1|	AADK01003425.1	82.773	238	1	215	14360	14127	1.19e-58	228
gi|54107396|gb|AADK01002316.1|	AADK01002316.1	80.328	244	1	215	17338	17098	2.15e-55	217
gi|54107586|gb|AADK01002126.1|	AADK01002126.1	80.137	146	33	171	11686	11544	1.01e-28	129
gi|54084262|gb|AADK01025450.1|	AADK01025450.1	80.147	136	10	145	3827	3953	4.29e-27	123
gi|54088131|gb|AADK01021581.1|	AADK01021581.1	80.162	247	10	249	1531	1286	3.09e-54	214
gi|54087314|gb|AADK01022398.1|	AADK01022398.1	80.328	244	16	249	4201	4441	3.09e-54	214
gi|54099784|gb|AADK01009928.1|	AADK01009928.1	80.714	140	12	145	10334	10473	3.52e-28	127
gi|54092099|gb|AADK01017613.1|	AADK01017613.1	82.128	235	8	238	563	330	4.01e-59	230
gi|54102933|gb|AADK01006779.1|	AADK01006779.1	84.932	146	20	162	12673	12529	3.09e-35	150
gi|54079564|gb|AADK01030148.1|	AADK01030148.1	98.394	249	1	249	26	272	9.42e-118	425

## Sheet: Bmor_Hel1Ca
query sequence
TCTTTATATTATATATTTCTTCTGTGCGTGTGTTTGTCACTGAACTCCTCCTAAACGGCTGGACCGATTTAATGATTTTTTGTATCTTTGGTGGCCCCTGGATGGTTTAGATTCACAAATCAGCCCGGCAGATGGCGCTGCAGTCGGTATCTAGGTTATTTTATCTTTCCTAGAAATAATTTATAtggcaaaacaacgtttgccgggccagctag
blastn in Bombyx mori strain Dazao WGS
Name	Accession	% Identity	Alignment length	Query stare	Query end	Hit start	Hit end	E-value	Score
gi|54092442|gb|AADK01017270.1|	AADK01017270.1	89.062	128	11	130	6785	6658	7.52e-36	152
gi|54101116|gb|AADK01008596.1|	AADK01008596.1	88.971	136	3	131	5355	5222	2.16e-36	154
gi|54105712|gb|AADK01004000.1|	AADK01004000.1	89.928	139	1	133	5354	5217	8.03e-42	172
gi|54073611|gb|AADK01036101.1|	AADK01036101.1	84.397	141	1	133	411	551	4.75e-32	140
gi|54093006|gb|AADK01016706.1|	AADK01016706.1	80.822	146	1	135	7047	6903	1.27e-26	122
gi|54101469|gb|AADK01008243.1|	AADK01008243.1	82.517	143	1	136	9068	8933	2.46e-29	131
gi|54109232|gb|AADK01000480.1|	AADK01000480.1	85.333	150	1	140	3659	3808	2.16e-36	154
gi|54072268|gb|AADK01037388.1|	AADK01037388.1	84.932	146	5	144	1351	1206	7.52e-36	152
gi|54107555|gb|AADK01002157.1|	AADK01002157.1	85.965	114	39	145	15005	15118	1.27e-26	122
gi|54060115|gb|AADK01049471.1|	AADK01049471.1	82.069	145	7	145	973	1110	5.42e-25	116
gi|54104960|gb|AADK01004752.1|	AADK01004752.1	81.633	147	5	145	10660	10516	8.58e-29	129
gi|54087103|gb|AADK01022609.1|	AADK01022609.1	84.314	153	10	146	2957	3109	9.79e-41	168
gi|54088379|gb|AADK01021333.1|	AADK01021333.1	90.972	144	10	147	4913	5056	1.04e-46	188
gi|54109326|gb|AADK01000386.1|	AADK01000386.1	89.423	104	52	148	29864	29967	3e-28	127
gi|54083729|gb|AADK01025983.1|	AADK01025983.1	88	125	30	148	58	180	3.9e-33	143
gi|54109189|gb|AADK01000523.1|	AADK01000523.1	88.356	146	10	148	32817	32672	2.8e-41	170
gi|54109189|gb|AADK01000523.1|	AADK01000523.1	88.356	146	10	148	34885	35030	2.8e-41	170
gi|54107159|gb|AADK01002553.1|	AADK01002553.1	87.179	156	1	149	8087	7932	6.59e-43	176
gi|54107888|gb|AADK01001824.1|	AADK01001824.1	85.35	157	4	152	17573	17725	5.07e-38	159
gi|54104435|gb|AADK01005277.1|	AADK01005277.1	86.4	125	35	153	6981	6857	5.78e-31	136
gi|54088011|gb|AADK01021701.1|	AADK01021701.1	81.208	149	11	153	1573	1438	7.05e-30	132
gi|54103359|gb|AADK01006353.1|	AADK01006353.1	88.667	150	11	153	10052	10198	6.59e-43	176
gi|54089169|gb|AADK01020543.1|	AADK01020543.1	89.333	150	11	153	641	787	1.55e-44	181
gi|54107642|gb|AADK01002070.1|	AADK01002070.1	84.211	152	10	153	4901	5050	7.52e-36	152
gi|54103963|gb|AADK01005749.1|	AADK01005749.1	89.542	153	9	153	14287	14438	1.55e-44	181
gi|54049968|gb|AADK01059618.1|	AADK01059618.1	90.21	143	19	154	1	143	4.44e-45	183
gi|54108978|gb|AADK01000734.1|	AADK01000734.1	90.385	156	7	154	450	295	5.78e-50	199
gi|54101453|gb|AADK01008259.1|	AADK01008259.1	83.544	158	4	154	928	1079	9.17e-35	149
gi|54106002|gb|AADK01003710.1|	AADK01003710.1	85.535	159	5	154	6730	6572	9.79e-41	168
gi|54101624|gb|AADK01008088.1|	AADK01008088.1	89.308	159	3	154	706	549	7.04e-49	196
gi|54103910|gb|AADK01005802.1|	AADK01005802.1	88.235	153	10	155	5744	5592	4.44e-45	183
gi|54086059|gb|AADK01023653.1|	AADK01023653.1	88.961	154	10	156	2080	2233	1.27e-45	185
gi|54100461|gb|AADK01009251.1|	AADK01009251.1	84.146	164	1	157	4147	4309	4.16e-39	163
gi|54108075|gb|AADK01001637.1|	AADK01001637.1	84.713	157	9	158	17335	17480	9.79e-41	168
gi|54081343|gb|AADK01028369.1|	AADK01028369.1	82.906	117	49	159	1837	1950	2.3e-23	111
gi|54102686|gb|AADK01007026.1|	AADK01007026.1	84.962	133	36	159	1454	1324	3.2e-34	147
gi|54099226|gb|AADK01010486.1|	AADK01010486.1	87.742	155	12	159	10826	10675	1.55e-44	181
gi|54103333|gb|AADK01006379.1|	AADK01006379.1	85.897	156	12	159	14365	14518	5.07e-38	159
gi|54108873|gb|AADK01000839.1|	AADK01000839.1	82.166	157	10	159	25213	25066	1.12e-33	145
gi|54100459|gb|AADK01009253.1|	AADK01009253.1	82.927	164	1	159	3712	3867	2.16e-36	154
gi|54101706|gb|AADK01008006.1|	AADK01008006.1	83.333	168	1	159	3108	2945	1.45e-38	161
gi|54108509|gb|AADK01001203.1|	AADK01001203.1	84.112	107	61	160	24952	25058	9.79e-22	105
gi|54091903|gb|AADK01017809.1|	AADK01017809.1	87.898	157	10	160	5108	5261	4.44e-45	183
gi|54105400|gb|AADK01004312.1|	AADK01004312.1	82.278	158	11	160	9618	9772	1.36e-32	141
gi|54103871|gb|AADK01005841.1|	AADK01005841.1	84.756	164	5	160	1635	1472	9.79e-41	168
gi|54095404|gb|AADK01014308.1|	AADK01014308.1	86.061	165	1	160	4362	4199	1.55e-44	181
gi|54075909|gb|AADK01033803.1|	AADK01033803.1	87.273	165	2	160	1523	1686	3.65e-46	187
gi|54091032|gb|AADK01018680.1|	AADK01018680.1	85.03	167	3	160	3826	3664	9.79e-41	168
gi|54099707|gb|AADK01010005.1|	AADK01010005.1	86.826	167	1	160	9536	9373	1.27e-45	185
gi|54078544|gb|AADK01031168.1|	AADK01031168.1	83.333	168	1	160	2060	2224	5.07e-38	159
gi|54099129|gb|AADK01010583.1|	AADK01010583.1	88.288	111	56	161	6273	6382	8.58e-29	129
gi|54108698|gb|AADK01001014.1|	AADK01001014.1	88.288	111	56	161	28467	28358	8.58e-29	129
gi|54107496|gb|AADK01002216.1|	AADK01002216.1	87.069	116	53	161	9361	9476	2.46e-29	131
gi|54109268|gb|AADK01000444.1|	AADK01000444.1	89.655	116	53	161	23343	23458	4.75e-32	140
gi|54094486|gb|AADK01015226.1|	AADK01015226.1	85.484	124	43	161	1856	1977	3e-28	127
gi|54102682|gb|AADK01007030.1|	AADK01007030.1	85.915	142	27	161	12193	12055	9.17e-35	149
gi|54109436|gb|AADK01000276.1|	AADK01000276.1	81.457	151	18	161	6161	6021	2.46e-29	131
gi|54085878|gb|AADK01023834.1|	AADK01023834.1	84.211	152	17	161	4215	4363	7.52e-36	152
gi|54106921|gb|AADK01002791.1|	AADK01002791.1	87.097	155	14	161	1485	1635	1.89e-43	178
gi|54047124|gb|AADK01062462.1|	AADK01062462.1	82.692	156	14	161	141	293	3.2e-34	147
gi|54105110|gb|AADK01004602.1|	AADK01004602.1	82.692	156	14	161	10291	10443	3.2e-34	147
gi|54106877|gb|AADK01002835.1|	AADK01002835.1	84.615	156	12	161	11060	10908	5.07e-38	159
gi|54108162|gb|AADK01001550.1|	AADK01001550.1	84.076	157	12	161	5821	5674	4.16e-39	163
gi|54100177|gb|AADK01009535.1|	AADK01009535.1	83.544	158	10	161	10159	10313	2.16e-36	154
gi|54103715|gb|AADK01005997.1|	AADK01005997.1	90.506	158	10	161	9487	9644	1.36e-51	205
gi|54100464|gb|AADK01009248.1|	AADK01009248.1	94.937	158	10	161	7436	7593	9.78e-60	232
gi|54098635|gb|AADK01011077.1|	AADK01011077.1	82.39	159	10	161	1358	1516	1.12e-33	145
gi|54109429|gb|AADK01000283.1|	AADK01000283.1	86.792	159	10	161	16031	15873	6.59e-43	176
gi|54102564|gb|AADK01007148.1|	AADK01007148.1	81.366	161	7	161	1229	1077	1.12e-33	145
gi|54107018|gb|AADK01002694.1|	AADK01002694.1	86.503	163	1	161	4239	4400	1.27e-45	185
gi|54106819|gb|AADK01002893.1|	AADK01002893.1	87.73	163	5	161	6027	5865	8.58e-48	192
gi|54099271|gb|AADK01010441.1|	AADK01010441.1	86.585	164	4	161	6495	6656	1.89e-43	178
gi|54097186|gb|AADK01012526.1|	AADK01012526.1	88.415	164	5	161	4157	3994	5.78e-50	199
gi|54108654|gb|AADK01001058.1|	AADK01001058.1	83.333	168	1	161	21173	21339	1.45e-38	161
gi|54092710|gb|AADK01017002.1|	AADK01017002.1	81.657	169	1	161	4010	4178	2.63e-35	150
gi|54095581|gb|AADK01014131.1|	AADK01014131.1	84.615	169	1	161	7992	8160	8.03e-42	172
gi|54109646|gb|AADK01000066.1|	AADK01000066.1	85.799	169	1	161	36598	36431	4.44e-45	183
gi|54105042|gb|AADK01004670.1|	AADK01004670.1	89.941	169	1	161	4630	4464	3.2e-53	210
gi|54086767|gb|AADK01022945.1|	AADK01022945.1	85.882	170	1	161	4905	5074	1.27e-45	185
gi|54106894|gb|AADK01002818.1|	AADK01002818.1	89.474	171	1	161	18886	18717	3.89e-52	206
gi|54108950|gb|AADK01000762.1|	AADK01000762.1	87.234	141	27	162	18953	19093	1.19e-39	165
gi|54107945|gb|AADK01001767.1|	AADK01001767.1	90.789	152	17	162	14449	14298	5.78e-50	199
gi|54100380|gb|AADK01009332.1|	AADK01009332.1	86.31	168	1	162	11212	11050	1.89e-43	178
gi|54087528|gb|AADK01022184.1|	AADK01022184.1	81.481	162	10	164	2998	2837	1.12e-33	145
gi|54105500|gb|AADK01004212.1|	AADK01004212.1	87.349	166	5	164	4813	4978	8.58e-48	192
gi|54096534|gb|AADK01013178.1|	AADK01013178.1	85.882	170	3	165	6104	6272	4.44e-45	183
gi|54085863|gb|AADK01023849.1|	AADK01023849.1	88.496	113	61	166	3430	3319	2.46e-29	131
gi|54109614|gb|AADK01000098.1|	AADK01000098.1	88.983	118	51	166	18443	18553	1.12e-33	145
gi|54053749|gb|AADK01055837.1|	AADK01055837.1	82.677	127	48	166	632	757	5.42e-25	116
gi|54103649|gb|AADK01006063.1|	AADK01006063.1	85	140	35	166	2249	2111	3.9e-33	143
gi|54097309|gb|AADK01012403.1|	AADK01012403.1	83.553	152	23	166	8558	8408	3.2e-34	147
gi|54087880|gb|AADK01021832.1|	AADK01021832.1	80.892	157	10	166	4766	4628	2.63e-35	150
gi|54090138|gb|AADK01019574.1|	AADK01019574.1	88.199	161	11	166	3801	3955	1.04e-46	188
gi|54093739|gb|AADK01015973.1|	AADK01015973.1	91.925	161	12	166	1393	1234	7.52e-55	215
gi|54100969|gb|AADK01008743.1|	AADK01008743.1	82.317	164	10	166	1125	1282	1.36e-32	141
gi|54107292|gb|AADK01002420.1|	AADK01002420.1	84.146	164	10	166	16563	16723	1.19e-39	165
gi|54101974|gb|AADK01007738.1|	AADK01007738.1	84.146	164	10	166	8973	9135	4.16e-39	163
gi|54101638|gb|AADK01008074.1|	AADK01008074.1	87.195	164	10	166	12247	12085	3.65e-46	187
gi|54089046|gb|AADK01020666.1|	AADK01020666.1	82.036	167	13	166	4414	4252	1.12e-33	145
gi|54097196|gb|AADK01012516.1|	AADK01012516.1	83.333	168	5	166	5021	4863	5.07e-38	159
gi|54106552|gb|AADK01003160.1|	AADK01003160.1	84.024	169	5	166	15988	16154	1.19e-39	165
gi|54107939|gb|AADK01001773.1|	AADK01001773.1	85.207	169	5	166	14741	14905	6.59e-43	176
gi|54109614|gb|AADK01000098.1|	AADK01000098.1	86.982	169	1	166	18270	18429	2.99e-47	190
gi|54095805|gb|AADK01013907.1|	AADK01013907.1	89.349	169	6	166	6927	6760	1.36e-51	205
gi|54100333|gb|AADK01009379.1|	AADK01009379.1	82.353	170	10	166	3305	3470	5.07e-38	159
gi|54107900|gb|AADK01001812.1|	AADK01001812.1	82.353	170	4	166	10510	10350	1.12e-33	145
gi|54109480|gb|AADK01000232.1|	AADK01000232.1	85.882	170	5	166	2521	2354	8.03e-42	172
gi|54106894|gb|AADK01002818.1|	AADK01002818.1	83.626	171	3	166	18543	18378	1.77e-37	158
gi|54107775|gb|AADK01001937.1|	AADK01001937.1	85.965	171	1	166	18324	18485	1.55e-44	181
gi|54100461|gb|AADK01009251.1|	AADK01009251.1	86.55	171	3	166	4574	4742	3.65e-46	187
gi|54089560|gb|AADK01020152.1|	AADK01020152.1	85.465	172	1	166	1133	1302	1.89e-43	178
gi|54084266|gb|AADK01025446.1|	AADK01025446.1	83.815	173	1	166	3381	3213	9.79e-41	168
gi|54106303|gb|AADK01003409.1|	AADK01003409.1	84.393	173	1	166	3719	3886	2.8e-41	170
gi|54096473|gb|AADK01013239.1|	AADK01013239.1	84.971	173	1	166	6916	7086	6.59e-43	176
gi|54104562|gb|AADK01005150.1|	AADK01005150.1	85.549	173	1	166	11322	11153	1.55e-44	181
gi|54099054|gb|AADK01010658.1|	AADK01010658.1	85.549	173	1	166	3161	2998	1.89e-43	178
gi|54087876|gb|AADK01021836.1|	AADK01021836.1	83.333	174	3	166	1280	1111	5.07e-38	159
gi|54083177|gb|AADK01026535.1|	AADK01026535.1	84.483	174	1	166	3639	3810	2.8e-41	170
gi|54073031|gb|AADK01036681.1|	AADK01036681.1	85.057	174	1	166	1198	1366	9.79e-41	168
gi|54073039|gb|AADK01036673.1|	AADK01036673.1	88	175	1	166	485	313	1.36e-51	205
gi|54109693|gb|AADK01000019.1|	AADK01000019.1	82.022	178	1	166	38059	37889	2.16e-36	154
gi|54105206|gb|AADK01004506.1|	AADK01004506.1	85.393	178	1	166	5420	5594	1.89e-43	178
gi|54095853|gb|AADK01013859.1|	AADK01013859.1	81.006	179	1	166	3037	2864	2.16e-36	154
gi|54077307|gb|AADK01032405.1|	AADK01032405.1	81.215	181	1	166	1676	1852	2.16e-36	154
gi|54099407|gb|AADK01010305.1|	AADK01010305.1	86.792	159	16	167	5911	5753	1.55e-44	181
gi|54096050|gb|AADK01013662.1|	AADK01013662.1	83.636	165	10	167	4658	4821	1.45e-38	161
gi|54092571|gb|AADK01017141.1|	AADK01017141.1	89.697	165	7	167	653	816	1.12e-52	208
gi|54108533|gb|AADK01001179.1|	AADK01001179.1	87.162	148	27	168	26980	26834	1.19e-39	165
gi|54074844|gb|AADK01034868.1|	AADK01034868.1	85.542	166	10	168	2865	2701	6.59e-43	176
gi|54103574|gb|AADK01006138.1|	AADK01006138.1	89.08	174	3	168	7412	7584	2.62e-54	214
gi|54087332|gb|AADK01022380.1|	AADK01022380.1	82.486	177	1	170	2987	3159	4.16e-39	163
gi|54065411|gb|AADK01044175.1|	AADK01044175.1	83.125	160	19	171	791	637	1.36e-32	141
gi|54100824|gb|AADK01008888.1|	AADK01008888.1	90.419	167	13	172	7222	7057	6.17e-56	219
gi|54075504|gb|AADK01034208.1|	AADK01034208.1	85.207	169	10	172	18	181	5.41e-44	179
gi|54089277|gb|AADK01020435.1|	AADK01020435.1	85.556	180	6	172	5015	5192	2.99e-47	190
gi|54092033|gb|AADK01017679.1|	AADK01017679.1	81.564	179	5	174	4981	5156	4.16e-39	163
gi|54093494|gb|AADK01016218.1|	AADK01016218.1	86.55	171	11	175	6867	6701	3.65e-46	187
gi|54086313|gb|AADK01023399.1|	AADK01023399.1	82.857	175	3	175	661	497	9.79e-41	168
gi|54099319|gb|AADK01010393.1|	AADK01010393.1	83.889	180	5	175	3329	3151	8.03e-42	172
gi|54107325|gb|AADK01002387.1|	AADK01002387.1	88.525	183	1	175	18111	18291	2.62e-54	214
gi|54080366|gb|AADK01029346.1|	AADK01029346.1	82.517	143	41	176	581	716	3e-28	127
gi|54057398|gb|AADK01052188.1|	AADK01052188.1	82.682	179	5	176	953	1129	9.79e-41	168
gi|54081096|gb|AADK01028616.1|	AADK01028616.1	84.971	173	12	177	2232	2061	5.41e-44	179
gi|54102768|gb|AADK01006944.1|	AADK01006944.1	86.517	178	8	177	309	485	2.99e-47	190
gi|54096021|gb|AADK01013691.1|	AADK01013691.1	87.709	179	6	177	417	241	1.36e-51	205
gi|54090302|gb|AADK01019410.1|	AADK01019410.1	85.246	183	5	177	936	1109	5.78e-50	199
gi|54093833|gb|AADK01015879.1|	AADK01015879.1	83.422	187	1	177	223	38	1.55e-44	181
gi|54108753|gb|AADK01000959.1|	AADK01000959.1	81.25	176	5	178	5277	5438	7.52e-36	152
gi|54056250|gb|AADK01053336.1|	AADK01053336.1	81.522	184	10	178	709	891	3.42e-40	167
gi|54054504|gb|AADK01055082.1|	AADK01055082.1	81.481	108	77	179	196	302	5.07e-19	96.9
gi|54107940|gb|AADK01001772.1|	AADK01001772.1	83.333	108	76	179	8304	8198	9.79e-22	105
gi|54105761|gb|AADK01003951.1|	AADK01003951.1	87.5	120	66	179	16924	17042	7.05e-30	132
gi|54108221|gb|AADK01001491.1|	AADK01001491.1	83.2	125	62	179	4266	4143	4.45e-26	120
gi|54109441|gb|AADK01000271.1|	AADK01000271.1	81.395	129	58	179	32037	31910	8.04e-23	109
gi|54102578|gb|AADK01007134.1|	AADK01007134.1	86.822	129	54	179	12440	12313	1.36e-32	141
gi|54107960|gb|AADK01001752.1|	AADK01001752.1	81.679	131	57	179	19250	19378	2.3e-23	111
gi|54105126|gb|AADK01004586.1|	AADK01004586.1	87.879	132	55	179	11297	11167	2.63e-35	150
gi|54075359|gb|AADK01034353.1|	AADK01034353.1	81.429	140	48	179	1436	1573	6.6e-24	113
gi|54104648|gb|AADK01005064.1|	AADK01005064.1	82.877	146	41	179	8151	8295	5.78e-31	136
gi|54105150|gb|AADK01004562.1|	AADK01004562.1	81.333	150	37	179	10545	10405	5.78e-31	136
gi|54095622|gb|AADK01014090.1|	AADK01014090.1	81.046	153	31	179	8745	8599	1.55e-25	118
gi|54099152|gb|AADK01010560.1|	AADK01010560.1	82.353	153	35	179	4536	4687	4.75e-32	140
gi|54073614|gb|AADK01036098.1|	AADK01036098.1	86.364	154	32	179	1809	1961	3.42e-40	167
gi|54105584|gb|AADK01004128.1|	AADK01004128.1	85.161	155	31	179	8963	9113	3.42e-40	167
gi|54105992|gb|AADK01003720.1|	AADK01003720.1	81.529	157	30	179	13819	13971	5.78e-31	136
gi|54102052|gb|AADK01007660.1|	AADK01007660.1	86.709	158	29	179	13247	13092	8.03e-42	172
gi|54096425|gb|AADK01013287.1|	AADK01013287.1	83.019	159	27	179	5568	5722	3.2e-34	147
gi|54102983|gb|AADK01006729.1|	AADK01006729.1	84.906	159	27	179	941	789	4.16e-39	163
gi|54095546|gb|AADK01014166.1|	AADK01014166.1	87.421	159	27	179	8327	8170	1.55e-44	181
gi|54087444|gb|AADK01022268.1|	AADK01022268.1	86.25	160	27	179	1799	1957	2.3e-42	174
gi|54074233|gb|AADK01035479.1|	AADK01035479.1	83.23	161	28	179	2520	2679	2.63e-35	150
gi|54074854|gb|AADK01034858.1|	AADK01034858.1	85.276	163	24	179	911	750	3.42e-40	167
gi|54109287|gb|AADK01000425.1|	AADK01000425.1	84.848	165	22	179	29243	29080	2.8e-41	170
gi|54074851|gb|AADK01034861.1|	AADK01034861.1	86.905	168	19	179	2969	2804	2.99e-47	190
gi|54101416|gb|AADK01008296.1|	AADK01008296.1	88.69	168	14	179	3942	3783	1.36e-51	205
gi|54099737|gb|AADK01009975.1|	AADK01009975.1	80.473	169	24	179	2790	2623	1.66e-31	138
gi|54072321|gb|AADK01037335.1|	AADK01037335.1	81.977	172	14	179	1965	2125	5.07e-38	159
gi|54097622|gb|AADK01012090.1|	AADK01012090.1	86.628	172	15	179	7085	6915	7.04e-49	196
gi|54103823|gb|AADK01005889.1|	AADK01005889.1	89.535	172	16	179	3891	3721	7.52e-55	215
gi|54102937|gb|AADK01006775.1|	AADK01006775.1	84.971	173	14	179	8988	8817	1.27e-45	185
gi|54103430|gb|AADK01006282.1|	AADK01006282.1	82.857	175	11	179	8796	8625	3.42e-40	167
gi|54107216|gb|AADK01002496.1|	AADK01002496.1	88	175	11	179	8208	8378	5.78e-50	199
gi|54068173|gb|AADK01041483.1|	AADK01041483.1	85.795	176	10	179	1391	1223	1.27e-45	185
gi|54096426|gb|AADK01013286.1|	AADK01013286.1	89.205	176	10	179	2229	2403	7.52e-55	215
gi|54107950|gb|AADK01001762.1|	AADK01001762.1	81.921	177	10	179	11798	11623	6.18e-37	156
gi|54076037|gb|AADK01033675.1|	AADK01033675.1	82.486	177	9	179	1716	1891	9.79e-41	168
gi|54093159|gb|AADK01016553.1|	AADK01016553.1	82.486	177	13	179	6003	5831	1.45e-38	161
gi|54109623|gb|AADK01000089.1|	AADK01000089.1	83.051	177	9	179	7410	7239	6.59e-43	176
gi|54067097|gb|AADK01042559.1|	AADK01042559.1	84.181	177	10	179	1033	858	1.89e-43	178
gi|54093076|gb|AADK01016636.1|	AADK01016636.1	84.746	177	10	179	457	632	4.44e-45	183
gi|54105021|gb|AADK01004691.1|	AADK01004691.1	87.006	177	10	179	2179	2004	7.04e-49	196
gi|54099057|gb|AADK01010655.1|	AADK01010655.1	88.136	177	12	179	5522	5347	3.89e-52	206
gi|54045767|gb|AADK01063819.1|	AADK01063819.1	88.701	177	9	179	335	164	1.12e-52	208
gi|54088480|gb|AADK01021232.1|	AADK01021232.1	88.701	177	9	179	3771	3942	1.12e-52	208
gi|54102043|gb|AADK01007669.1|	AADK01007669.1	89.266	177	10	179	980	1155	2.62e-54	214
gi|54084018|gb|AADK01025694.1|	AADK01025694.1	89.831	177	9	179	1375	1200	5.06e-57	223
gi|54080235|gb|AADK01029477.1|	AADK01029477.1	87.079	178	8	179	3003	3179	1.66e-50	201
gi|54103529|gb|AADK01006183.1|	AADK01006183.1	80.447	179	1	179	11478	11634	8.03e-42	172
gi|54086709|gb|AADK01023003.1|	AADK01023003.1	80	180	3	179	4646	4482	7.52e-36	152
gi|54093654|gb|AADK01016058.1|	AADK01016058.1	83.333	180	2	179	2505	2676	6.59e-43	176
gi|54103407|gb|AADK01006305.1|	AADK01006305.1	84.444	180	1	179	12752	12587	2.99e-47	190
gi|54082900|gb|AADK01026812.1|	AADK01026812.1	86.667	180	5	179	3000	2824	2.02e-49	197
gi|54104957|gb|AADK01004755.1|	AADK01004755.1	88.333	180	3	179	7522	7699	9.16e-54	212
gi|54107509|gb|AADK01002203.1|	AADK01002203.1	81.868	182	4	179	22662	22483	1.19e-39	165
gi|54091089|gb|AADK01018623.1|	AADK01018623.1	84.615	182	4	179	3799	3968	1.89e-43	178
gi|54097119|gb|AADK01012593.1|	AADK01012593.1	87.363	182	1	179	7349	7170	9.16e-54	212
gi|54094636|gb|AADK01015076.1|	AADK01015076.1	87.912	182	6	179	2337	2161	3.2e-53	210
gi|54107419|gb|AADK01002293.1|	AADK01002293.1	88.462	182	5	179	14520	14700	2.62e-54	214
gi|54102835|gb|AADK01006877.1|	AADK01006877.1	90.659	182	5	179	12261	12440	1.19e-58	228
gi|54054934|gb|AADK01054652.1|	AADK01054652.1	81.967	183	4	179	265	445	4.16e-39	163
gi|54088202|gb|AADK01021510.1|	AADK01021510.1	84.699	183	6	179	1050	1231	1.55e-44	181
gi|54099765|gb|AADK01009947.1|	AADK01009947.1	85.246	183	5	179	1684	1504	7.04e-49	196
gi|54095891|gb|AADK01013821.1|	AADK01013821.1	86.339	183	5	179	8307	8126	5.78e-50	199
gi|54106412|gb|AADK01003300.1|	AADK01003300.1	86.885	183	5	179	7483	7302	4.74e-51	203
gi|54094633|gb|AADK01015079.1|	AADK01015079.1	89.617	183	5	179	954	1135	4.16e-58	226
gi|54068285|gb|AADK01041371.1|	AADK01041371.1	85.87	184	3	179	759	941	7.04e-49	196
gi|54096755|gb|AADK01012957.1|	AADK01012957.1	85.87	184	3	179	2196	2375	2.46e-48	194
gi|54101657|gb|AADK01008055.1|	AADK01008055.1	89.674	184	5	179	9315	9133	1.45e-57	224
gi|54090619|gb|AADK01019093.1|	AADK01019093.1	81.081	185	1	179	2700	2883	6.18e-37	156
gi|54108301|gb|AADK01001411.1|	AADK01001411.1	81.081	185	2	179	22620	22445	2.63e-35	150
gi|54108469|gb|AADK01001243.1|	AADK01001243.1	84.324	185	7	179	24470	24651	1.27e-45	185
gi|54106476|gb|AADK01003236.1|	AADK01003236.1	85.405	185	3	179	14275	14092	2.46e-48	194
gi|54109659|gb|AADK01000053.1|	AADK01000053.1	86.486	185	3	179	13677	13495	2.46e-48	194
gi|54109510|gb|AADK01000202.1|	AADK01000202.1	87.027	185	2	179	6394	6576	3.89e-52	206
gi|54085685|gb|AADK01024027.1|	AADK01024027.1	87.568	185	1	179	2962	3141	1.12e-52	208
gi|54105575|gb|AADK01004137.1|	AADK01004137.1	88.649	185	1	179	12550	12732	7.52e-55	215
gi|54095915|gb|AADK01013797.1|	AADK01013797.1	82.796	186	1	179	4750	4927	9.79e-41	168
gi|54101894|gb|AADK01007818.1|	AADK01007818.1	82.796	186	1	179	1881	1698	9.79e-41	168
gi|54105020|gb|AADK01004692.1|	AADK01004692.1	83.333	186	1	179	3671	3488	1.55e-44	181
gi|54058047|gb|AADK01051539.1|	AADK01051539.1	84.409	186	1	179	910	730	5.41e-44	179
gi|54103464|gb|AADK01006248.1|	AADK01006248.1	85.484	186	1	179	2374	2201	5.78e-50	199
gi|54108730|gb|AADK01000982.1|	AADK01000982.1	85.484	186	1	179	19233	19414	8.58e-48	192
gi|54092813|gb|AADK01016899.1|	AADK01016899.1	87.097	186	1	179	1945	1762	2.62e-54	214
gi|54108464|gb|AADK01001248.1|	AADK01001248.1	87.097	186	1	179	24316	24135	3.2e-53	210
gi|54087319|gb|AADK01022393.1|	AADK01022393.1	87.634	186	1	179	3139	3322	1.12e-52	208
gi|54108993|gb|AADK01000719.1|	AADK01000719.1	88.172	186	1	179	1812	1629	2.62e-54	214
gi|54097360|gb|AADK01012352.1|	AADK01012352.1	90.323	186	1	179	8878	9061	8.03e-61	235
gi|54106135|gb|AADK01003577.1|	AADK01003577.1	80.749	187	2	179	9524	9704	7.52e-36	152
gi|54092203|gb|AADK01017509.1|	AADK01017509.1	81.818	187	3	179	6270	6452	1.19e-39	165
gi|54105828|gb|AADK01003884.1|	AADK01003884.1	82.888	187	1	179	850	1031	1.19e-39	165
gi|54109470|gb|AADK01000242.1|	AADK01000242.1	84.492	187	1	179	16739	16923	1.04e-46	188
gi|54080032|gb|AADK01029680.1|	AADK01029680.1	86.096	187	1	179	3482	3298	4.74e-51	203
gi|54095297|gb|AADK01014415.1|	AADK01014415.1	87.701	187	1	179	4925	4740	7.52e-55	215
gi|54104869|gb|AADK01004843.1|	AADK01004843.1	84.043	188	3	179	7875	8061	4.44e-45	183
gi|54109499|gb|AADK01000213.1|	AADK01000213.1	85.106	188	3	179	31317	31502	2.46e-48	194
gi|54109064|gb|AADK01000648.1|	AADK01000648.1	85.638	188	4	179	24297	24483	4.74e-51	203
gi|54106577|gb|AADK01003135.1|	AADK01003135.1	80.952	189	1	179	15168	15352	6.18e-37	156
gi|54098808|gb|AADK01010904.1|	AADK01010904.1	82.54	189	1	179	7955	7773	6.59e-43	176
gi|54094027|gb|AADK01015685.1|	AADK01015685.1	84.656	189	1	179	3463	3650	2.46e-48	194
gi|54106907|gb|AADK01002805.1|	AADK01002805.1	85.714	189	1	179	1572	1385	4.74e-51	203
gi|54079620|gb|AADK01030092.1|	AADK01030092.1	86.243	189	1	179	3481	3295	1.12e-52	208
gi|54076708|gb|AADK01033004.1|	AADK01033004.1	88.36	189	1	179	2442	2628	1.77e-56	221
gi|54104961|gb|AADK01004751.1|	AADK01004751.1	85.789	190	1	179	6499	6687	1.36e-51	205
gi|54064646|gb|AADK01044940.1|	AADK01044940.1	88.021	192	1	179	1203	1013	1.45e-57	224
gi|54106804|gb|AADK01002908.1|	AADK01002908.1	86.667	195	1	179	10760	10953	6.17e-56	219
gi|54091000|gb|AADK01018712.1|	AADK01018712.1	86.826	167	17	181	6980	6818	1.55e-44	181
gi|54064722|gb|AADK01044864.1|	AADK01044864.1	89.595	173	17	181	13	184	9.16e-54	212
gi|54069711|gb|AADK01039945.1|	AADK01039945.1	82.609	184	1	182	367	538	9.79e-41	168
gi|54109408|gb|AADK01000304.1|	AADK01000304.1	86.667	180	10	183	24967	24789	1.66e-50	201
gi|54085199|gb|AADK01024513.1|	AADK01024513.1	91.444	187	10	186	2048	2233	1.27e-64	248
gi|54106310|gb|AADK01003402.1|	AADK01003402.1	80.423	189	7	188	1503	1683	6.18e-37	156
gi|54103515|gb|AADK01006197.1|	AADK01006197.1	87.879	198	1	190	13172	13368	3.41e-59	230
gi|54101613|gb|AADK01008099.1|	AADK01008099.1	86	200	1	193	9210	9405	2.15e-55	217
gi|54105310|gb|AADK01004402.1|	AADK01004402.1	86.765	204	1	197	11049	11247	4.16e-58	226
gi|54105271|gb|AADK01004441.1|	AADK01004441.1	85	200	1	198	356	172	5.06e-57	223
gi|54073047|gb|AADK01036665.1|	AADK01036665.1	85.5	200	1	198	1099	915	1.19e-58	228
gi|54104183|gb|AADK01005529.1|	AADK01005529.1	85.354	198	10	200	5509	5317	3.89e-52	206
gi|54098058|gb|AADK01011654.1|	AADK01011654.1	87	200	10	200	4706	4905	1.45e-57	224
gi|54079682|gb|AADK01030030.1|	AADK01030030.1	93.467	199	10	201	2413	2216	5.06e-76	286
gi|54100188|gb|AADK01009524.1|	AADK01009524.1	88.725	204	5	201	3322	3124	1.27e-64	248
gi|54109530|gb|AADK01000182.1|	AADK01000182.1	88.78	205	3	201	32102	31899	8.57e-67	255
gi|54106516|gb|AADK01003196.1|	AADK01003196.1	86.792	212	3	201	4535	4329	9.78e-60	232
gi|54105728|gb|AADK01003984.1|	AADK01003984.1	87.143	210	3	202	16343	16137	2.3e-61	237
gi|54096873|gb|AADK01012839.1|	AADK01012839.1	88.06	201	10	203	2273	2472	6.59e-62	239
gi|54074709|gb|AADK01035003.1|	AADK01035003.1	89.151	212	1	204	495	705	2.02e-68	260
gi|54105419|gb|AADK01004293.1|	AADK01004293.1	87.204	211	6	205	1572	1777	5.41e-63	242
gi|54107207|gb|AADK01002505.1|	AADK01002505.1	86.792	212	1	205	16668	16877	2.3e-61	237
gi|54091703|gb|AADK01018009.1|	AADK01018009.1	92.661	109	98	206	4543	4649	2.16e-36	154
gi|54099679|gb|AADK01010033.1|	AADK01010033.1	90.244	205	10	206	8844	8641	4.74e-70	266
gi|54105458|gb|AADK01004254.1|	AADK01004254.1	93.301	209	1	206	14613	14819	2.8e-79	297
gi|54086551|gb|AADK01023161.1|	AADK01023161.1	88.78	205	11	207	3578	3375	1.04e-65	251
gi|54097923|gb|AADK01011789.1|	AADK01011789.1	89.372	207	10	210	6183	6384	1.27e-64	248
gi|54068506|gb|AADK01041150.1|	AADK01041150.1	85.096	208	10	210	1715	1510	2.15e-55	217
gi|54093615|gb|AADK01016097.1|	AADK01016097.1	85.096	208	10	210	7285	7490	2.15e-55	217
gi|54083936|gb|AADK01025776.1|	AADK01025776.1	85.915	213	5	210	282	487	8.03e-61	235
gi|54067830|gb|AADK01041826.1|	AADK01041826.1	86.449	214	5	210	1399	1188	2.8e-60	233
gi|54094165|gb|AADK01015547.1|	AADK01015547.1	84.259	216	1	210	2235	2028	2.15e-55	217
gi|54108250|gb|AADK01001462.1|	AADK01001462.1	88.018	217	1	210	8971	9183	2.46e-67	257
gi|54070151|gb|AADK01039505.1|	AADK01039505.1	87.156	218	1	210	1095	880	1.89e-62	241
gi|54106519|gb|AADK01003193.1|	AADK01003193.1	90.741	216	5	211	1318	1104	2.62e-73	277
gi|54107318|gb|AADK01002394.1|	AADK01002394.1	87.727	220	1	211	11257	11475	2.46e-67	257
gi|54101569|gb|AADK01008143.1|	AADK01008143.1	84.689	209	11	212	1928	2135	2.15e-55	217
gi|54108878|gb|AADK01000834.1|	AADK01000834.1	85.714	217	3	212	12522	12733	9.78e-60	232
gi|54103682|gb|AADK01006030.1|	AADK01006030.1	88.235	221	1	212	4114	4329	7.03e-68	259
gi|54091571|gb|AADK01018141.1|	AADK01018141.1	93.805	113	102	213	6439	6328	1.19e-39	165
gi|54101412|gb|AADK01008300.1|	AADK01008300.1	91.2	125	90	213	3019	2896	9.79e-41	168
gi|54106783|gb|AADK01002929.1|	AADK01002929.1	89.143	175	46	213	4062	4232	1.12e-52	208
gi|54069381|gb|AADK01040275.1|	AADK01040275.1	82.353	204	10	213	1800	1986	1.12e-52	208
gi|54095369|gb|AADK01014343.1|	AADK01014343.1	91.262	206	14	213	546	750	3.89e-71	269
gi|54108505|gb|AADK01001207.1|	AADK01001207.1	89.524	210	10	213	15282	15487	2.46e-67	257
gi|54109530|gb|AADK01000182.1|	AADK01000182.1	90.995	211	8	213	16501	16706	3.19e-72	273
gi|54080165|gb|AADK01029547.1|	AADK01029547.1	83.028	218	3	213	2756	2550	3.89e-52	206
gi|54075671|gb|AADK01034041.1|	AADK01034041.1	84.475	219	1	213	1354	1564	5.06e-57	223
gi|54097699|gb|AADK01012013.1|	AADK01012013.1	82.432	222	1	213	5160	4942	1.36e-51	205
gi|54106566|gb|AADK01003146.1|	AADK01003146.1	88.288	222	1	213	6938	6718	4.74e-70	266
gi|54107760|gb|AADK01001952.1|	AADK01001952.1	90.991	222	1	213	5078	5298	1.77e-75	284
gi|54100457|gb|AADK01009255.1|	AADK01009255.1	86.161	224	1	213	10161	10378	1.27e-64	248
gi|54083155|gb|AADK01026557.1|	AADK01026557.1	95.37	108	107	214	47	151	1.45e-38	161
gi|54107290|gb|AADK01002422.1|	AADK01002422.1	85.799	169	52	214	21136	20969	1.27e-45	185
gi|54044010|gb|AADK01065576.1|	AADK01065576.1	86.391	169	52	214	553	386	1.27e-45	185
gi|54106395|gb|AADK01003317.1|	AADK01003317.1	87.571	177	45	214	17919	18094	1.36e-51	205
gi|54103748|gb|AADK01005964.1|	AADK01005964.1	86.957	207	15	214	10249	10044	2.3e-61	237
gi|54099748|gb|AADK01009964.1|	AADK01009964.1	87.5	208	14	214	7193	7399	5.41e-63	242
gi|54084633|gb|AADK01025079.1|	AADK01025079.1	91.346	208	14	214	3922	3716	9.15e-73	275
gi|54094936|gb|AADK01014776.1|	AADK01014776.1	84.762	210	10	214	803	1000	6.17e-56	219
gi|54107297|gb|AADK01002415.1|	AADK01002415.1	80.569	211	11	214	6790	6593	4.44e-45	183
gi|54089546|gb|AADK01020166.1|	AADK01020166.1	87.204	211	10	214	4865	5069	5.41e-63	242
gi|54102238|gb|AADK01007474.1|	AADK01007474.1	84.434	212	10	214	3105	2896	7.52e-55	215
gi|54090039|gb|AADK01019673.1|	AADK01019673.1	84.906	212	10	214	5886	5679	1.77e-56	221
gi|54106641|gb|AADK01003071.1|	AADK01003071.1	86.792	212	10	214	19221	19014	8.03e-61	235
gi|54106266|gb|AADK01003446.1|	AADK01003446.1	89.151	212	10	214	1989	2199	1.65e-69	264
gi|54101759|gb|AADK01007953.1|	AADK01007953.1	89.151	212	10	214	3175	2965	7.03e-68	259
gi|54101166|gb|AADK01008546.1|	AADK01008546.1	89.623	212	10	214	8823	8613	1.36e-70	268
gi|54072097|gb|AADK01037559.1|	AADK01037559.1	89.671	213	10	214	1115	1324	1.36e-70	268
gi|54108067|gb|AADK01001645.1|	AADK01001645.1	85.78	218	5	214	24216	24432	8.03e-61	235
gi|54099597|gb|AADK01010115.1|	AADK01010115.1	88.991	218	5	214	2194	1978	5.77e-69	262
gi|54075095|gb|AADK01034617.1|	AADK01034617.1	82.805	221	1	214	985	1203	1.12e-52	208
gi|54093977|gb|AADK01015735.1|	AADK01015735.1	83.71	221	1	214	5178	5385	5.06e-57	223
gi|54106325|gb|AADK01003387.1|	AADK01003387.1	86.425	221	5	214	16316	16099	3.64e-65	250
gi|54102376|gb|AADK01007336.1|	AADK01007336.1	88.235	221	1	214	6898	7116	5.77e-69	262
gi|54099505|gb|AADK01010207.1|	AADK01010207.1	86.486	222	1	214	2411	2192	5.41e-63	242
gi|54103848|gb|AADK01005864.1|	AADK01005864.1	86.937	222	1	214	89	309	1.04e-65	251
gi|54099541|gb|AADK01010171.1|	AADK01010171.1	87.387	222	1	214	10574	10355	2.46e-67	257
gi|54098605|gb|AADK01011107.1|	AADK01011107.1	87.387	222	1	214	2296	2076	8.57e-67	255
gi|54094089|gb|AADK01015623.1|	AADK01015623.1	81.614	223	1	214	4080	3868	5.78e-50	199
gi|54108339|gb|AADK01001373.1|	AADK01001373.1	89.238	223	5	214	6318	6539	9.15e-73	275
gi|54106748|gb|AADK01002964.1|	AADK01002964.1	88.444	225	1	214	8171	7951	1.11e-71	271
gi|54109709|gb|AADK01000003.1|	AADK01000003.1	81.857	237	1	214	35078	35312	7.52e-55	215
gi|54108235|gb|AADK01001477.1|	AADK01001477.1	90	100	116	215	4867	4769	7.05e-30	132
gi|54086675|gb|AADK01023037.1|	AADK01023037.1	87.255	102	115	215	5508	5414	1.89e-24	114
gi|54076145|gb|AADK01033567.1|	AADK01033567.1	92.308	104	112	215	430	531	1.12e-33	145
gi|54088013|gb|AADK01021699.1|	AADK01021699.1	93.269	104	112	215	5412	5514	7.52e-36	152
gi|54100609|gb|AADK01009103.1|	AADK01009103.1	90.654	107	109	215	7979	7875	1.36e-32	141
gi|54109291|gb|AADK01000421.1|	AADK01000421.1	87.387	111	105	215	3835	3936	5.78e-31	136
gi|54109638|gb|AADK01000074.1|	AADK01000074.1	92.793	111	105	215	34477	34368	1.45e-38	161
gi|54099448|gb|AADK01010264.1|	AADK01010264.1	92.857	112	104	215	8194	8084	4.16e-39	163
gi|54082181|gb|AADK01027531.1|	AADK01027531.1	89.381	113	103	215	858	747	3.2e-34	147
gi|54068334|gb|AADK01041322.1|	AADK01041322.1	85.965	114	102	215	1229	1121	2.02e-30	134
gi|54098154|gb|AADK01011558.1|	AADK01011558.1	90.351	114	102	215	6654	6765	9.17e-35	149
gi|54108702|gb|AADK01001010.1|	AADK01001010.1	90.351	114	102	215	22625	22514	9.17e-35	149
gi|54092763|gb|AADK01016949.1|	AADK01016949.1	91.228	114	102	215	6438	6550	1.77e-37	158
gi|54101247|gb|AADK01008465.1|	AADK01008465.1	91.228	114	102	215	6740	6852	1.77e-37	158
gi|54099484|gb|AADK01010228.1|	AADK01010228.1	92.105	114	102	215	775	886	1.77e-37	158
gi|54058753|gb|AADK01050833.1|	AADK01050833.1	92.982	114	102	215	554	665	4.16e-39	163
gi|54100681|gb|AADK01009031.1|	AADK01009031.1	93.86	114	102	215	11798	11686	2.8e-41	170
gi|54097177|gb|AADK01012535.1|	AADK01012535.1	94.737	114	102	215	6155	6043	6.59e-43	176
gi|54092022|gb|AADK01017690.1|	AADK01017690.1	95.614	114	102	215	6603	6491	5.41e-44	179
gi|54100521|gb|AADK01009191.1|	AADK01009191.1	95.614	114	102	215	312	200	5.41e-44	179
gi|54067768|gb|AADK01041888.1|	AADK01041888.1	93.103	116	100	215	633	747	2.8e-41	170
gi|54109454|gb|AADK01000258.1|	AADK01000258.1	90.678	118	102	215	40786	40902	2.63e-35	150
gi|54085736|gb|AADK01023976.1|	AADK01023976.1	87.5	120	96	215	2986	2869	1.36e-32	141
gi|54103481|gb|AADK01006231.1|	AADK01006231.1	88.976	127	90	215	15049	14924	5.07e-38	159
gi|54082841|gb|AADK01026871.1|	AADK01026871.1	91.538	130	87	215	856	728	1.89e-43	178
gi|54091180|gb|AADK01018532.1|	AADK01018532.1	96.154	130	87	215	1138	1010	1.36e-51	205
gi|54092693|gb|AADK01017019.1|	AADK01017019.1	87.413	143	76	215	2425	2567	6.59e-43	176
gi|54084283|gb|AADK01025429.1|	AADK01025429.1	81.25	144	76	215	2592	2459	1.66e-31	138
gi|54107256|gb|AADK01002456.1|	AADK01002456.1	88.194	144	76	215	10237	10095	2.3e-42	174
gi|54108269|gb|AADK01001443.1|	AADK01001443.1	90.972	144	76	215	16053	15912	1.04e-46	188
gi|54063780|gb|AADK01045806.1|	AADK01045806.1	86.986	146	74	215	936	1080	9.79e-41	168
gi|54098362|gb|AADK01011350.1|	AADK01011350.1	89.933	149	71	215	5928	6074	1.04e-46	188
gi|54085362|gb|AADK01024350.1|	AADK01024350.1	87.195	164	59	215	1709	1547	3.65e-46	187
gi|54109585|gb|AADK01000127.1|	AADK01000127.1	88.554	166	57	215	30160	30324	5.78e-50	199
gi|54100870|gb|AADK01008842.1|	AADK01008842.1	83.234	167	53	215	11190	11034	1.45e-38	161
gi|54093138|gb|AADK01016574.1|	AADK01016574.1	88.623	167	56	215	7543	7378	7.04e-49	196
gi|54109003|gb|AADK01000709.1|	AADK01000709.1	88.623	167	56	215	21209	21044	7.04e-49	196
gi|54068047|gb|AADK01041609.1|	AADK01041609.1	80.588	170	53	215	1149	985	3.2e-34	147
gi|54095436|gb|AADK01014276.1|	AADK01014276.1	84.118	170	53	215	1646	1478	2.8e-41	170
gi|54070088|gb|AADK01039568.1|	AADK01039568.1	85.882	170	53	215	598	766	4.44e-45	183
gi|54108642|gb|AADK01001070.1|	AADK01001070.1	87.719	171	52	215	17664	17494	2.02e-49	197
gi|54065123|gb|AADK01044463.1|	AADK01044463.1	84.971	173	49	215	294	462	8.03e-42	172
gi|54103473|gb|AADK01006239.1|	AADK01006239.1	84.971	173	49	215	378	210	8.03e-42	172
gi|54092365|gb|AADK01017347.1|	AADK01017347.1	84.483	174	55	215	4372	4539	1.89e-43	178
gi|54104857|gb|AADK01004855.1|	AADK01004855.1	87.356	174	51	215	1001	829	1.66e-50	201
gi|54091422|gb|AADK01018290.1|	AADK01018290.1	87.845	181	42	215	3488	3668	7.52e-55	215
gi|54107067|gb|AADK01002645.1|	AADK01002645.1	91.16	181	42	215	20716	20895	8.03e-61	235
gi|54087287|gb|AADK01022425.1|	AADK01022425.1	89.56	182	40	215	1596	1416	4.16e-58	226
gi|54080618|gb|AADK01029094.1|	AADK01029094.1	83.06	183	48	215	1403	1222	1.89e-43	178
gi|54106269|gb|AADK01003443.1|	AADK01003443.1	89.617	183	39	215	6365	6184	1.45e-57	224
gi|54098081|gb|AADK01011631.1|	AADK01011631.1	83.871	186	31	215	3863	4028	1.66e-50	201
gi|54099417|gb|AADK01010295.1|	AADK01010295.1	84.946	186	37	215	3200	3019	8.58e-48	192
gi|54090110|gb|AADK01019602.1|	AADK01019602.1	88.36	189	35	215	4122	3937	1.45e-57	224
gi|54107791|gb|AADK01001921.1|	AADK01001921.1	80	190	34	215	18431	18599	3.42e-40	167
gi|54061651|gb|AADK01047935.1|	AADK01047935.1	83.158	190	32	215	557	373	1.55e-44	181
gi|54066037|gb|AADK01043577.1|	AADK01043577.1	83.158	190	32	215	102	286	1.55e-44	181
gi|54093989|gb|AADK01015723.1|	AADK01015723.1	92.632	190	31	215	7481	7669	1.36e-70	268
gi|54082550|gb|AADK01027162.1|	AADK01027162.1	84.375	192	28	215	3458	3270	5.78e-50	199
gi|54046903|gb|AADK01062683.1|	AADK01062683.1	89.637	193	30	215	741	550	1.27e-64	248
gi|54086327|gb|AADK01023385.1|	AADK01023385.1	85.641	195	30	215	1565	1758	9.16e-54	212
gi|54096887|gb|AADK01012825.1|	AADK01012825.1	80.303	198	25	215	4058	3875	1.89e-43	178
gi|54058829|gb|AADK01050757.1|	AADK01050757.1	82.828	198	32	215	1154	958	2.99e-47	190
gi|54087523|gb|AADK01022189.1|	AADK01022189.1	89.95	199	24	215	4643	4446	3.64e-65	250
gi|54079107|gb|AADK01030605.1|	AADK01030605.1	92.462	199	22	215	1131	1328	7.51e-74	279
gi|54086454|gb|AADK01023258.1|	AADK01023258.1	89	200	23	215	1117	1312	3.64e-65	250
gi|54099773|gb|AADK01009939.1|	AADK01009939.1	89	200	21	215	4852	4653	1.27e-64	248
gi|54070742|gb|AADK01038914.1|	AADK01038914.1	87.129	202	21	215	2260	2062	1.77e-56	221
gi|54085235|gb|AADK01024477.1|	AADK01024477.1	85.714	203	14	215	4516	4706	3.41e-59	230
gi|54104288|gb|AADK01005424.1|	AADK01005424.1	86.7	203	17	215	10251	10439	2.8e-60	233
gi|54104573|gb|AADK01005139.1|	AADK01005139.1	88.67	203	20	215	7244	7445	1.27e-64	248
gi|54103943|gb|AADK01005769.1|	AADK01005769.1	87.745	204	19	215	3637	3435	1.89e-62	241
gi|54109462|gb|AADK01000250.1|	AADK01000250.1	86.341	205	18	215	22408	22610	1.77e-56	221
gi|54109310|gb|AADK01000402.1|	AADK01000402.1	85.507	207	10	215	4142	4338	3.41e-59	230
gi|54106087|gb|AADK01003625.1|	AADK01003625.1	85.99	207	10	215	417	610	2.8e-60	233
gi|54090627|gb|AADK01019085.1|	AADK01019085.1	86.957	207	16	215	1538	1741	2.8e-60	233
gi|54097966|gb|AADK01011746.1|	AADK01011746.1	88.889	207	18	215	9691	9896	1.04e-65	251
gi|54104087|gb|AADK01005625.1|	AADK01005625.1	81.731	208	16	215	2177	2372	3.65e-46	187
gi|54084191|gb|AADK01025521.1|	AADK01025521.1	84.135	208	16	215	1729	1935	1.12e-52	208
gi|54103736|gb|AADK01005976.1|	AADK01005976.1	84.211	209	13	215	12559	12365	3.2e-53	210
gi|54103794|gb|AADK01005918.1|	AADK01005918.1	84.689	209	14	215	4479	4278	6.17e-56	219
gi|54060701|gb|AADK01048885.1|	AADK01048885.1	87.081	209	11	215	559	359	6.59e-62	239
gi|54102061|gb|AADK01007651.1|	AADK01007651.1	88.517	209	10	215	4019	3812	8.57e-67	255
gi|54109243|gb|AADK01000469.1|	AADK01000469.1	84.762	210	12	215	23516	23308	5.06e-57	223
gi|54102029|gb|AADK01007683.1|	AADK01007683.1	84.762	210	12	215	7287	7085	3.89e-52	206
gi|54063186|gb|AADK01046400.1|	AADK01046400.1	86.19	210	14	215	578	371	4.16e-58	226
gi|54091257|gb|AADK01018455.1|	AADK01018455.1	88.095	210	13	215	3282	3074	1.04e-65	251
gi|54108122|gb|AADK01001590.1|	AADK01001590.1	88.571	210	10	215	17378	17176	5.77e-69	262
gi|54085597|gb|AADK01024115.1|	AADK01024115.1	91.429	210	13	215	4755	4547	6.16e-75	282
gi|54105473|gb|AADK01004239.1|	AADK01004239.1	81.517	211	12	215	11346	11139	4.44e-45	183
gi|54105034|gb|AADK01004678.1|	AADK01004678.1	83.886	211	7	215	533	334	1.77e-56	221
gi|54092782|gb|AADK01016930.1|	AADK01016930.1	84.36	211	13	215	7444	7239	9.16e-54	212
gi|54095412|gb|AADK01014300.1|	AADK01014300.1	84.36	211	12	215	1	205	1.12e-52	208
gi|54108229|gb|AADK01001483.1|	AADK01001483.1	86.73	211	12	215	16825	17034	6.59e-62	239
gi|54101252|gb|AADK01008460.1|	AADK01008460.1	87.204	211	12	215	7989	7780	1.55e-63	244
gi|54080849|gb|AADK01028863.1|	AADK01028863.1	87.204	211	11	215	3374	3583	5.41e-63	242
gi|54090505|gb|AADK01019207.1|	AADK01019207.1	87.204	211	12	215	4673	4467	5.41e-63	242
gi|54092143|gb|AADK01017569.1|	AADK01017569.1	87.678	211	12	215	6955	6746	1.27e-64	248
gi|54106735|gb|AADK01002977.1|	AADK01002977.1	87.678	211	12	215	15145	15353	1.55e-63	244
gi|54105879|gb|AADK01003833.1|	AADK01003833.1	89.573	211	12	215	13789	13580	5.77e-69	262
gi|54091271|gb|AADK01018441.1|	AADK01018441.1	90.995	211	12	215	5327	5533	3.19e-72	273
gi|54103145|gb|AADK01006567.1|	AADK01006567.1	80.189	212	6	215	4012	3827	1.66e-50	201
gi|54109400|gb|AADK01000312.1|	AADK01000312.1	83.019	212	11	215	24945	25152	4.74e-51	203
gi|54105195|gb|AADK01004517.1|	AADK01004517.1	86.321	212	11	215	9214	9424	2.3e-61	237
gi|54098927|gb|AADK01010785.1|	AADK01010785.1	87.264	212	10	215	9565	9356	2.3e-61	237
gi|54106756|gb|AADK01002956.1|	AADK01002956.1	88.208	212	10	215	15855	15645	2.99e-66	253
gi|54103248|gb|AADK01006464.1|	AADK01006464.1	88.679	212	13	215	6320	6530	4.74e-70	266
gi|54105768|gb|AADK01003944.1|	AADK01003944.1	88.679	212	10	215	12416	12625	8.57e-67	255
gi|54101164|gb|AADK01008548.1|	AADK01008548.1	90.566	212	10	215	11738	11945	9.15e-73	275
gi|54095206|gb|AADK01014506.1|	AADK01014506.1	91.038	212	11	215	932	1142	6.16e-75	282
gi|54088068|gb|AADK01021644.1|	AADK01021644.1	91.509	212	12	215	5057	4847	6.16e-75	282
gi|54088733|gb|AADK01020979.1|	AADK01020979.1	83.099	213	9	215	3147	2945	1.36e-51	205
gi|54083734|gb|AADK01025978.1|	AADK01025978.1	83.568	213	10	215	234	442	3.2e-53	210
gi|54104251|gb|AADK01005461.1|	AADK01005461.1	84.038	213	10	215	8237	8446	2.62e-54	214
gi|54096069|gb|AADK01013643.1|	AADK01013643.1	84.038	213	10	215	7681	7887	9.16e-54	212
gi|54094352|gb|AADK01015360.1|	AADK01015360.1	85.446	213	10	215	3432	3224	1.19e-58	228
gi|54106489|gb|AADK01003223.1|	AADK01003223.1	85.915	213	5	215	12531	12332	1.89e-62	241
gi|54068894|gb|AADK01040762.1|	AADK01040762.1	85.915	213	10	215	487	276	2.8e-60	233
gi|54106256|gb|AADK01003456.1|	AADK01003456.1	86.385	213	5	215	11790	11991	5.41e-63	242
gi|54109680|gb|AADK01000032.1|	AADK01000032.1	86.854	213	10	215	53291	53080	5.41e-63	242
gi|54092193|gb|AADK01017519.1|	AADK01017519.1	86.854	213	10	215	3526	3734	2.3e-61	237
gi|54099221|gb|AADK01010491.1|	AADK01010491.1	87.324	213	10	215	6061	6272	1.04e-65	251
gi|54094230|gb|AADK01015482.1|	AADK01015482.1	87.793	213	10	215	4669	4462	1.04e-65	251
gi|54084710|gb|AADK01025002.1|	AADK01025002.1	88.263	213	12	215	3163	2956	2.99e-66	253
gi|54106998|gb|AADK01002714.1|	AADK01002714.1	88.732	213	10	215	3387	3598	2.02e-68	260
gi|54109370|gb|AADK01000342.1|	AADK01000342.1	89.202	213	10	215	19321	19532	3.89e-71	269
gi|54100848|gb|AADK01008864.1|	AADK01008864.1	89.671	213	9	215	9177	9385	1.36e-70	268
gi|54096032|gb|AADK01013680.1|	AADK01013680.1	89.671	213	10	215	1173	962	4.74e-70	266
gi|54093280|gb|AADK01016432.1|	AADK01016432.1	92.019	213	10	215	357	568	1.45e-76	288
gi|54108840|gb|AADK01000872.1|	AADK01000872.1	82.71	214	10	215	14417	14225	1.36e-51	205
gi|54100831|gb|AADK01008881.1|	AADK01008881.1	83.178	214	9	215	11354	11561	1.12e-52	208
gi|54102777|gb|AADK01006935.1|	AADK01006935.1	85.047	214	8	215	13314	13526	3.41e-59	230
gi|54106726|gb|AADK01002986.1|	AADK01002986.1	85.981	214	5	215	8611	8404	2.3e-61	237
gi|54105696|gb|AADK01004016.1|	AADK01004016.1	86.916	214	10	215	4245	4036	1.55e-63	244
gi|54109146|gb|AADK01000566.1|	AADK01000566.1	87.383	214	9	215	17365	17571	8.57e-67	255
gi|54108367|gb|AADK01001345.1|	AADK01001345.1	88.318	214	9	215	17394	17606	7.03e-68	259
gi|54105961|gb|AADK01003751.1|	AADK01003751.1	88.318	214	10	215	18571	18359	8.57e-67	255
gi|54102416|gb|AADK01007296.1|	AADK01007296.1	88.785	214	9	215	2196	1985	7.03e-68	259
gi|54108837|gb|AADK01000875.1|	AADK01000875.1	89.252	214	10	215	9063	9275	1.36e-70	268
gi|54090014|gb|AADK01019698.1|	AADK01019698.1	89.252	214	3	215	1601	1808	4.74e-70	266
gi|54094706|gb|AADK01015006.1|	AADK01015006.1	89.72	214	10	215	2394	2606	1.65e-69	264
gi|54104837|gb|AADK01004875.1|	AADK01004875.1	80.465	215	9	215	396	597	3.65e-46	187
gi|54109103|gb|AADK01000609.1|	AADK01000609.1	81.395	215	7	215	866	1061	4.74e-51	203
gi|54109216|gb|AADK01000496.1|	AADK01000496.1	82.791	215	16	215	21455	21245	2.02e-49	197
gi|54109429|gb|AADK01000283.1|	AADK01000283.1	84.186	215	4	215	16244	16039	2.62e-54	214
gi|54089374|gb|AADK01020338.1|	AADK01020338.1	84.651	215	7	215	2912	3115	1.19e-58	228
gi|54109096|gb|AADK01000616.1|	AADK01000616.1	86.512	215	9	215	10552	10340	8.03e-61	235
gi|54075654|gb|AADK01034058.1|	AADK01034058.1	86.977	215	10	215	390	603	1.55e-63	244
gi|54088786|gb|AADK01020926.1|	AADK01020926.1	88.372	215	8	215	458	245	2.02e-68	260
gi|54105417|gb|AADK01004295.1|	AADK01004295.1	88.372	215	9	215	14776	14566	7.03e-68	259
gi|54057841|gb|AADK01051745.1|	AADK01051745.1	88.837	215	8	215	91	304	1.65e-69	264
gi|54109572|gb|AADK01000140.1|	AADK01000140.1	88.837	215	8	215	4768	4981	1.65e-69	264
gi|54090679|gb|AADK01019033.1|	AADK01019033.1	81.481	216	9	215	3654	3452	4.74e-51	203
gi|54102400|gb|AADK01007312.1|	AADK01007312.1	84.259	216	7	215	9992	9778	4.16e-58	226
gi|54106536|gb|AADK01003176.1|	AADK01003176.1	85.648	216	2	215	7543	7337	2.3e-61	237
gi|54089651|gb|AADK01020061.1|	AADK01020061.1	87.5	216	7	215	5126	4915	1.04e-65	251
gi|54086289|gb|AADK01023423.1|	AADK01023423.1	87.963	216	7	215	1609	1395	5.77e-69	262
gi|54104795|gb|AADK01004917.1|	AADK01004917.1	88.426	216	11	215	4504	4718	2.02e-68	260
gi|54102188|gb|AADK01007524.1|	AADK01007524.1	89.352	216	7	215	6988	7200	1.36e-70	268
gi|54098233|gb|AADK01011479.1|	AADK01011479.1	89.815	216	5	215	4325	4112	9.15e-73	275
gi|54105673|gb|AADK01004039.1|	AADK01004039.1	89.815	216	8	215	6532	6746	1.11e-71	271
gi|54053205|gb|AADK01056381.1|	AADK01056381.1	92.593	216	7	215	696	483	8.02e-80	298
gi|54091059|gb|AADK01018653.1|	AADK01018653.1	83.871	217	5	215	1221	1020	1.77e-56	221
gi|54080304|gb|AADK01029408.1|	AADK01029408.1	83.871	217	9	215	1541	1753	6.17e-56	219
gi|54046937|gb|AADK01062649.1|	AADK01062649.1	84.332	217	5	215	19	233	6.17e-56	219
gi|54104610|gb|AADK01005102.1|	AADK01005102.1	84.332	217	5	215	7521	7307	6.17e-56	219
gi|54072475|gb|AADK01037181.1|	AADK01037181.1	84.793	217	7	215	1411	1203	4.16e-58	226
gi|54083967|gb|AADK01025745.1|	AADK01025745.1	85.714	217	6	215	2743	2534	1.19e-58	228
gi|54107407|gb|AADK01002305.1|	AADK01002305.1	86.636	217	6	215	20124	20336	1.55e-63	244
gi|54093352|gb|AADK01016360.1|	AADK01016360.1	87.558	217	10	215	2912	2696	2.46e-67	257
gi|54103245|gb|AADK01006467.1|	AADK01006467.1	87.558	217	3	215	6790	6575	1.04e-65	251
gi|54102458|gb|AADK01007254.1|	AADK01007254.1	88.018	217	7	215	2881	3093	5.77e-69	262
gi|54103459|gb|AADK01006253.1|	AADK01006253.1	88.018	217	5	215	3141	2931	2.99e-66	253
gi|54101306|gb|AADK01008406.1|	AADK01008406.1	89.401	217	1	215	11612	11408	7.51e-74	279
gi|54096898|gb|AADK01012814.1|	AADK01012814.1	91.244	217	6	215	2635	2420	1.19e-77	291
gi|54108718|gb|AADK01000994.1|	AADK01000994.1	80.275	218	6	215	26212	26016	2.99e-47	190
gi|54109087|gb|AADK01000625.1|	AADK01000625.1	83.028	218	5	215	12293	12498	2.15e-55	217
gi|54099748|gb|AADK01009964.1|	AADK01009964.1	84.862	218	5	215	2322	2532	1.77e-56	221
gi|54089665|gb|AADK01020047.1|	AADK01020047.1	85.78	218	5	215	6295	6080	8.03e-61	235
gi|54107049|gb|AADK01002663.1|	AADK01002663.1	86.239	218	5	215	9252	9036	1.27e-64	248
gi|54109233|gb|AADK01000479.1|	AADK01000479.1	86.697	218	5	215	10477	10694	8.57e-67	255
gi|54046217|gb|AADK01063369.1|	AADK01063369.1	86.697	218	7	215	363	147	1.55e-63	244
gi|54049405|gb|AADK01060181.1|	AADK01060181.1	86.697	218	7	215	371	155	1.55e-63	244
gi|54094663|gb|AADK01015049.1|	AADK01015049.1	86.697	218	7	215	3799	4015	1.55e-63	244
gi|54094789|gb|AADK01014923.1|	AADK01014923.1	86.697	218	5	215	5323	5535	5.41e-63	242
gi|54095467|gb|AADK01014245.1|	AADK01014245.1	86.697	218	6	215	3758	3971	2.3e-61	237
gi|54091853|gb|AADK01017859.1|	AADK01017859.1	87.156	218	9	215	3685	3469	1.04e-65	251
gi|54106169|gb|AADK01003543.1|	AADK01003543.1	87.156	218	5	215	11860	12076	1.27e-64	248
gi|54109511|gb|AADK01000201.1|	AADK01000201.1	88.991	218	1	215	31842	32055	3.89e-71	269
gi|54096474|gb|AADK01013238.1|	AADK01013238.1	89.45	218	6	215	7150	7366	4.74e-70	266
gi|54081885|gb|AADK01027827.1|	AADK01027827.1	89.908	218	5	215	351	137	2.15e-74	280
gi|54101133|gb|AADK01008579.1|	AADK01008579.1	89.908	218	5	215	4265	4049	9.15e-73	275
gi|54108352|gb|AADK01001360.1|	AADK01001360.1	90.826	218	5	215	5334	5118	1.77e-75	284
gi|54090748|gb|AADK01018964.1|	AADK01018964.1	92.202	218	3	215	4455	4670	2.3e-80	300
gi|54078323|gb|AADK01031389.1|	AADK01031389.1	82.192	219	5	215	3159	2946	7.04e-49	196
gi|54085969|gb|AADK01023743.1|	AADK01023743.1	82.648	219	5	215	1925	1723	2.62e-54	214
gi|54103638|gb|AADK01006074.1|	AADK01006074.1	83.105	219	10	215	1780	1563	2.62e-54	214
gi|54106068|gb|AADK01003644.1|	AADK01003644.1	83.105	219	5	215	2887	2674	1.12e-52	208
gi|54082344|gb|AADK01027368.1|	AADK01027368.1	85.845	219	4	215	47	263	2.3e-61	237
gi|54103779|gb|AADK01005933.1|	AADK01005933.1	85.845	219	10	215	8362	8579	2.3e-61	237
gi|54086152|gb|AADK01023560.1|	AADK01023560.1	86.758	219	6	215	308	522	1.55e-63	244
gi|54092179|gb|AADK01017533.1|	AADK01017533.1	86.758	219	7	215	355	138	5.41e-63	242
gi|54085910|gb|AADK01023802.1|	AADK01023802.1	87.215	219	5	215	1559	1776	3.64e-65	250
gi|54092191|gb|AADK01017521.1|	AADK01017521.1	87.215	219	5	215	2387	2170	3.64e-65	250
gi|54108471|gb|AADK01001241.1|	AADK01001241.1	87.215	219	4	215	12085	11874	4.44e-64	246
gi|54102856|gb|AADK01006856.1|	AADK01006856.1	87.671	219	5	215	7837	7620	8.57e-67	255
gi|54107460|gb|AADK01002252.1|	AADK01002252.1	88.128	219	12	215	3580	3798	1.65e-69	264
gi|54096823|gb|AADK01012889.1|	AADK01012889.1	88.584	219	5	215	6959	6742	1.65e-69	264
gi|54105816|gb|AADK01003896.1|	AADK01003896.1	89.041	219	1	215	5469	5253	3.89e-71	269
gi|54108599|gb|AADK01001113.1|	AADK01001113.1	89.041	219	5	215	6260	6043	1.65e-69	264
gi|54107039|gb|AADK01002673.1|	AADK01002673.1	89.954	219	5	215	20374	20157	2.62e-73	277
gi|54096747|gb|AADK01012965.1|	AADK01012965.1	90.411	219	5	215	8436	8218	4.15e-77	289
gi|54068212|gb|AADK01041444.1|	AADK01041444.1	90.868	219	4	215	723	507	5.06e-76	286
gi|54087131|gb|AADK01022581.1|	AADK01022581.1	91.324	219	5	215	3810	4026	1.45e-76	288
gi|54106782|gb|AADK01002930.1|	AADK01002930.1	81.818	220	3	215	10578	10370	1.66e-50	201
gi|54099535|gb|AADK01010177.1|	AADK01010177.1	81.818	220	9	215	11071	10853	2.02e-49	197
gi|54071850|gb|AADK01037806.1|	AADK01037806.1	83.636	220	4	215	1929	1716	9.16e-54	212
gi|54093861|gb|AADK01015851.1|	AADK01015851.1	84.545	220	4	215	7663	7876	1.45e-57	224
gi|54090948|gb|AADK01018764.1|	AADK01018764.1	85	220	3	215	5851	6069	2.8e-60	233
gi|54073534|gb|AADK01036178.1|	AADK01036178.1	85.455	220	5	215	1702	1918	2.3e-61	237
gi|54096977|gb|AADK01012735.1|	AADK01012735.1	85.455	220	4	215	2017	1799	2.8e-60	233
gi|54107248|gb|AADK01002464.1|	AADK01002464.1	85.455	220	3	215	5671	5888	2.8e-60	233
gi|54107451|gb|AADK01002261.1|	AADK01002261.1	85.909	220	1	215	18763	18549	8.03e-61	235
gi|54072241|gb|AADK01037415.1|	AADK01037415.1	89.545	220	1	215	1080	867	1.11e-71	271
gi|54081588|gb|AADK01028124.1|	AADK01028124.1	89.545	220	3	215	3806	4023	3.89e-71	269
gi|54090719|gb|AADK01018993.1|	AADK01018993.1	89.545	220	3	215	3957	3742	1.36e-70	268
gi|54104345|gb|AADK01005367.1|	AADK01005367.1	84.163	221	2	215	897	1114	5.06e-57	223
gi|54090560|gb|AADK01019152.1|	AADK01019152.1	85.52	221	10	215	2452	2236	1.55e-63	244
gi|54090983|gb|AADK01018729.1|	AADK01018729.1	85.52	221	4	215	5043	4839	1.89e-62	241
gi|54106659|gb|AADK01003053.1|	AADK01003053.1	85.973	221	1	215	10392	10599	1.89e-62	241
gi|54102803|gb|AADK01006909.1|	AADK01006909.1	86.425	221	1	215	9276	9492	4.44e-64	246
gi|54080820|gb|AADK01028892.1|	AADK01028892.1	86.425	221	3	215	2147	1928	1.55e-63	244
gi|54106573|gb|AADK01003139.1|	AADK01003139.1	86.878	221	1	215	6555	6343	3.64e-65	250
gi|54075521|gb|AADK01034191.1|	AADK01034191.1	87.33	221	2	215	2041	2256	1.04e-65	251
gi|54095077|gb|AADK01014635.1|	AADK01014635.1	87.33	221	3	215	7303	7087	1.27e-64	248
gi|54089524|gb|AADK01020188.1|	AADK01020188.1	87.783	221	3	215	4568	4349	7.03e-68	259
gi|54089460|gb|AADK01020252.1|	AADK01020252.1	87.783	221	1	215	489	271	2.46e-67	257
gi|54109627|gb|AADK01000085.1|	AADK01000085.1	87.783	221	6	215	39992	40211	2.46e-67	257
gi|54086846|gb|AADK01022866.1|	AADK01022866.1	87.783	221	2	215	1332	1114	2.99e-66	253
gi|54109138|gb|AADK01000574.1|	AADK01000574.1	88.235	221	5	215	9682	9902	1.36e-70	268
gi|54099720|gb|AADK01009992.1|	AADK01009992.1	88.235	221	1	215	5818	6035	2.99e-66	253
gi|54045646|gb|AADK01063940.1|	AADK01063940.1	88.688	221	3	215	364	145	1.11e-71	271
gi|54074032|gb|AADK01035680.1|	AADK01035680.1	88.688	221	1	215	536	754	4.74e-70	266
gi|54088743|gb|AADK01020969.1|	AADK01020969.1	88.688	221	1	215	2028	1810	4.74e-70	266
gi|54089764|gb|AADK01019948.1|	AADK01019948.1	88.688	221	3	215	6460	6245	5.77e-69	262
gi|54100057|gb|AADK01009655.1|	AADK01009655.1	89.593	221	1	215	2192	2409	2.62e-73	277
gi|54102049|gb|AADK01007663.1|	AADK01007663.1	90.045	221	1	215	9130	8912	2.15e-74	280
gi|54109047|gb|AADK01000665.1|	AADK01000665.1	90.498	221	1	215	13863	14081	2.15e-74	280
gi|54109631|gb|AADK01000081.1|	AADK01000081.1	90.95	221	1	215	38570	38353	5.06e-76	286
gi|54109625|gb|AADK01000087.1|	AADK01000087.1	90.95	221	1	215	42861	42643	1.77e-75	284
gi|54099949|gb|AADK01009763.1|	AADK01009763.1	82.883	222	1	215	8703	8902	1.19e-58	228
gi|54098335|gb|AADK01011377.1|	AADK01011377.1	82.883	222	1	215	9206	9413	1.12e-52	208
gi|54099853|gb|AADK01009859.1|	AADK01009859.1	83.333	222	5	215	1282	1073	5.06e-57	223
gi|54108772|gb|AADK01000940.1|	AADK01000940.1	83.333	222	5	215	12779	12558	2.15e-55	217
gi|54100577|gb|AADK01009135.1|	AADK01009135.1	84.234	222	1	215	9046	9260	7.52e-55	215
gi|54080025|gb|AADK01029687.1|	AADK01029687.1	84.685	222	8	215	2952	3173	2.8e-60	233
gi|54097585|gb|AADK01012127.1|	AADK01012127.1	84.685	222	8	215	469	690	2.8e-60	233
gi|54065372|gb|AADK01044214.1|	AADK01044214.1	84.685	222	1	215	96	315	1.19e-58	228
gi|54108904|gb|AADK01000808.1|	AADK01000808.1	84.685	222	1	215	12028	11814	1.19e-58	228
gi|54099429|gb|AADK01010283.1|	AADK01010283.1	84.685	222	1	215	3283	3072	5.06e-57	223
gi|54104660|gb|AADK01005052.1|	AADK01005052.1	85.135	222	1	215	5583	5802	2.8e-60	233
gi|54102705|gb|AADK01007007.1|	AADK01007007.1	85.135	222	1	215	2108	2319	4.16e-58	226
gi|54108155|gb|AADK01001557.1|	AADK01001557.1	85.586	222	4	215	13904	13684	8.03e-61	235
gi|54079017|gb|AADK01030695.1|	AADK01030695.1	86.036	222	1	215	2778	2561	1.27e-64	248
gi|54106421|gb|AADK01003291.1|	AADK01003291.1	86.036	222	1	215	5093	5306	1.27e-64	248
gi|54109233|gb|AADK01000479.1|	AADK01000479.1	86.486	222	1	215	33368	33148	8.57e-67	255
gi|54096337|gb|AADK01013375.1|	AADK01013375.1	86.486	222	1	215	3898	4114	1.55e-63	244
gi|54105368|gb|AADK01004344.1|	AADK01004344.1	86.937	222	1	215	1735	1953	2.46e-67	257
gi|54108542|gb|AADK01001170.1|	AADK01001170.1	86.937	222	1	215	14105	13886	1.04e-65	251
gi|54106087|gb|AADK01003625.1|	AADK01003625.1	86.937	222	1	215	8103	7887	3.64e-65	250
gi|54100967|gb|AADK01008745.1|	AADK01008745.1	87.387	222	1	215	547	328	8.57e-67	255
gi|54106412|gb|AADK01003300.1|	AADK01003300.1	87.387	222	1	215	17904	18119	7.03e-68	259
gi|54089494|gb|AADK01020218.1|	AADK01020218.1	87.387	222	1	215	1544	1763	8.57e-67	255
gi|54071166|gb|AADK01038490.1|	AADK01038490.1	87.838	222	1	215	2052	2272	1.65e-69	264
gi|54054907|gb|AADK01054679.1|	AADK01054679.1	87.838	222	1	215	428	644	5.77e-69	262
gi|54104114|gb|AADK01005598.1|	AADK01005598.1	88.288	222	1	215	14350	14131	2.02e-68	260
gi|54106901|gb|AADK01002811.1|	AADK01002811.1	88.288	222	1	215	2654	2439	7.03e-68	259
gi|54080146|gb|AADK01029566.1|	AADK01029566.1	88.739	222	1	215	3557	3338	3.89e-71	269
gi|54093840|gb|AADK01015872.1|	AADK01015872.1	88.739	222	1	215	2563	2344	3.89e-71	269
gi|54109554|gb|AADK01000158.1|	AADK01000158.1	88.739	222	1	215	43487	43268	3.89e-71	269
gi|54109583|gb|AADK01000129.1|	AADK01000129.1	88.739	222	1	215	25166	24948	4.74e-70	266
gi|54109624|gb|AADK01000088.1|	AADK01000088.1	89.64	222	1	215	27186	27405	7.51e-74	279
gi|54107095|gb|AADK01002617.1|	AADK01002617.1	89.64	222	1	215	15290	15505	2.62e-73	277
gi|54103395|gb|AADK01006317.1|	AADK01006317.1	90.09	222	1	215	12195	12415	5.06e-76	286
gi|54109461|gb|AADK01000251.1|	AADK01000251.1	90.541	222	1	215	15008	14789	1.19e-77	291
gi|54092670|gb|AADK01017042.1|	AADK01017042.1	90.541	222	1	215	923	705	1.77e-75	284
gi|54104429|gb|AADK01005283.1|	AADK01005283.1	90.991	222	1	215	10690	10475	9.77e-79	295
gi|54080543|gb|AADK01029169.1|	AADK01029169.1	91.441	222	1	215	3090	3307	3.41e-78	293
gi|54106618|gb|AADK01003094.1|	AADK01003094.1	92.342	222	1	215	11353	11572	2.3e-80	300
gi|54085935|gb|AADK01023777.1|	AADK01023777.1	80.269	223	7	215	4315	4112	2.46e-48	194
gi|54104829|gb|AADK01004883.1|	AADK01004883.1	80.269	223	1	215	10699	10911	2.46e-48	194
gi|54107394|gb|AADK01002318.1|	AADK01002318.1	82.511	223	3	215	1936	2144	1.12e-52	208
gi|54107543|gb|AADK01002169.1|	AADK01002169.1	83.857	223	1	215	19268	19047	1.77e-56	221
gi|54095316|gb|AADK01014396.1|	AADK01014396.1	84.753	223	1	215	1971	1753	1.19e-58	228
gi|54088451|gb|AADK01021261.1|	AADK01021261.1	85.202	223	1	215	2108	1890	2.3e-61	237
gi|54087625|gb|AADK01022087.1|	AADK01022087.1	85.65	223	1	215	146	357	6.59e-62	239
gi|54072109|gb|AADK01037547.1|	AADK01037547.1	86.099	223	1	215	1637	1417	3.64e-65	250
gi|54090325|gb|AADK01019387.1|	AADK01019387.1	86.099	223	1	215	4135	4355	1.89e-62	241
gi|54104031|gb|AADK01005681.1|	AADK01005681.1	86.547	223	1	215	8157	8369	1.04e-65	251
gi|54088569|gb|AADK01021143.1|	AADK01021143.1	86.547	223	4	215	1865	1646	1.27e-64	248
gi|54099174|gb|AADK01010538.1|	AADK01010538.1	86.547	223	1	215	6850	7071	1.27e-64	248
gi|54086740|gb|AADK01022972.1|	AADK01022972.1	86.547	223	1	215	503	284	4.44e-64	246
gi|54093626|gb|AADK01016086.1|	AADK01016086.1	86.547	223	1	215	7206	6987	4.44e-64	246
gi|54108249|gb|AADK01001463.1|	AADK01001463.1	86.547	223	1	215	11884	11666	4.44e-64	246
gi|54105223|gb|AADK01004489.1|	AADK01004489.1	86.996	223	3	215	2834	3054	1.04e-65	251
gi|54094297|gb|AADK01015415.1|	AADK01015415.1	88.789	223	1	215	4446	4226	5.77e-69	262
gi|54100810|gb|AADK01008902.1|	AADK01008902.1	89.686	223	3	215	7284	7505	6.16e-75	282
gi|54068427|gb|AADK01041229.1|	AADK01041229.1	90.135	223	1	215	360	139	1.77e-75	284
gi|54086214|gb|AADK01023498.1|	AADK01023498.1	90.135	223	1	215	5324	5103	1.77e-75	284
gi|54106954|gb|AADK01002758.1|	AADK01002758.1	90.583	223	1	215	2414	2193	4.15e-77	289
gi|54108563|gb|AADK01001149.1|	AADK01001149.1	91.48	223	2	215	6651	6871	9.77e-79	295
gi|54092657|gb|AADK01017055.1|	AADK01017055.1	86.161	224	1	215	4301	4523	4.44e-64	246
gi|54087680|gb|AADK01022032.1|	AADK01022032.1	86.607	224	1	215	1816	1594	1.04e-65	251
gi|54076510|gb|AADK01033202.1|	AADK01033202.1	87.054	224	1	215	2016	1794	8.57e-67	255
gi|54088694|gb|AADK01021018.1|	AADK01021018.1	87.5	224	3	215	979	757	5.77e-69	262
gi|54106990|gb|AADK01002722.1|	AADK01002722.1	87.5	224	1	215	11867	11645	8.57e-67	255
gi|54107837|gb|AADK01001875.1|	AADK01001875.1	89.286	224	2	215	8332	8553	2.15e-74	280
gi|54101617|gb|AADK01008095.1|	AADK01008095.1	84.444	225	5	215	8574	8797	3.41e-59	230
gi|54085105|gb|AADK01024607.1|	AADK01024607.1	84.889	225	1	215	350	130	2.8e-60	233
gi|54083140|gb|AADK01026572.1|	AADK01026572.1	85.778	225	1	215	2190	2413	1.55e-63	244
gi|54086328|gb|AADK01023384.1|	AADK01023384.1	86.222	225	1	215	2158	2378	1.27e-64	248
gi|54100531|gb|AADK01009181.1|	AADK01009181.1	86.667	225	1	215	1147	924	2.99e-66	253
gi|54107290|gb|AADK01002422.1|	AADK01002422.1	87.111	225	1	215	9562	9339	7.03e-68	259
gi|54102518|gb|AADK01007194.1|	AADK01007194.1	90.667	225	1	215	8190	8413	9.77e-79	295
gi|54103817|gb|AADK01005895.1|	AADK01005895.1	83.628	226	2	215	978	761	6.17e-56	219
gi|54109262|gb|AADK01000450.1|	AADK01000450.1	84.956	226	1	215	2603	2382	9.78e-60	232
gi|54109144|gb|AADK01000568.1|	AADK01000568.1	85.841	226	1	215	5461	5240	4.44e-64	246
gi|54104716|gb|AADK01004996.1|	AADK01004996.1	86.726	226	1	215	8927	9144	5.77e-69	262
gi|54108610|gb|AADK01001102.1|	AADK01001102.1	87.611	226	1	215	7302	7525	5.77e-69	262
gi|54082388|gb|AADK01027324.1|	AADK01027324.1	88.496	226	1	215	1886	1665	3.19e-72	273
gi|54106435|gb|AADK01003277.1|	AADK01003277.1	88.496	226	1	215	8324	8100	3.89e-71	269
gi|54109457|gb|AADK01000255.1|	AADK01000255.1	85.903	227	1	215	13859	13638	8.03e-61	235
gi|54106320|gb|AADK01003392.1|	AADK01003392.1	85.088	228	1	215	14429	14211	1.04e-65	251
gi|54109193|gb|AADK01000519.1|	AADK01000519.1	82.969	229	1	215	26560	26344	3.41e-59	230
gi|54108443|gb|AADK01001269.1|	AADK01001269.1	86.026	229	1	215	17148	16921	4.44e-64	246
gi|54090147|gb|AADK01019565.1|	AADK01019565.1	87.773	229	1	215	694	921	3.19e-72	273
gi|54083536|gb|AADK01026176.1|	AADK01026176.1	80.087	231	5	215	4613	4387	7.04e-49	196
gi|54104270|gb|AADK01005442.1|	AADK01005442.1	84.416	231	1	215	13563	13334	5.41e-63	242
gi|54100967|gb|AADK01008745.1|	AADK01008745.1	87.879	231	1	215	11088	11316	9.15e-73	275
gi|54092642|gb|AADK01017070.1|	AADK01017070.1	84.979	233	1	215	2177	1949	1.04e-65	251
gi|54104963|gb|AADK01004749.1|	AADK01004749.1	80.252	238	1	215	9410	9176	1.66e-50	201
gi|54106287|gb|AADK01003425.1|	AADK01003425.1	82.773	238	1	215	14360	14127	1.19e-58	228
gi|54107396|gb|AADK01002316.1|	AADK01002316.1	80.328	244	1	215	17338	17098	2.15e-55	217

## Sheet: Bmor_Hel1Aa
query sequence
TCTTATTTATATATAATTCTTCTGTCCGTGTGTATGTTAGTGAGCACCTCCTAAACGGCTAGACTGATTTTGATGAAATTTTGTGTGTGTATTCCAACGGGTTCGAGAATGGTTTAGATTCACAATTgaatattgtaataactttttttaattcatcaaaacagtccagatcaatactgtttattcaaaaagtttgagattttcgcATTTAAGATGTGTGTATAGGACAACATCTGTCGGGTCTGCTAG
blastn in Bombyx mori strain Dazao WGS
Name	Accession	% Identity	Alignment length	Query stare	Query end	Hit start	Hit end	E-value	Score
gi|54107586|gb|AADK01002126.1|	AADK01002126.1	80.137	146	33	171	11686	11544	1.01e-28	129
gi|54084262|gb|AADK01025450.1|	AADK01025450.1	80.147	136	10	145	3827	3953	4.29e-27	123
gi|54088131|gb|AADK01021581.1|	AADK01021581.1	80.162	247	10	249	1531	1286	3.09e-54	214
gi|54087314|gb|AADK01022398.1|	AADK01022398.1	80.328	244	16	249	4201	4441	3.09e-54	214
gi|54099784|gb|AADK01009928.1|	AADK01009928.1	80.714	140	12	145	10334	10473	3.52e-28	127
gi|54092099|gb|AADK01017613.1|	AADK01017613.1	82.128	235	8	238	563	330	4.01e-59	230
gi|54102933|gb|AADK01006779.1|	AADK01006779.1	84.932	146	20	162	12673	12529	3.09e-35	150
gi|54079564|gb|AADK01030148.1|	AADK01030148.1	98.394	249	1	249	26	272	9.42e-118	425

## Sheet: Cnem_Hel1Ea
query sequence
TCTTTATATATATAATTCTTCTGTGAGTGTGTATGTCACTGAACTCCTTCTAGACGACTGGACCGATGTCGATGAAACTTTTTGTATGTGTTCTAGGGAATTCGAGAATGGTTTAGATTCACAATTTGGTCCACTGGAAAATGTTTTTTTTAATTATTTTTTTAATAATAAGTAGTTGTTGATTTTAGAATGTTTCACATCGGATCCGACAGACTGCGCTACTGTCTAAGCATTAATGTCaagcgatacgaagtttgctgggtcagctag
blastn in Calephelis nemesis WGS
Name	Accession	% Identity	Alignment length	Query stare	Query end	Hit start	Hit end	E-value	Score
gi|1229592637|gb|NJDD01000745.1|	NJDD01000745.1	81	100	54	149	174162	174260	2.43e-15	86
gi|1229531483|gb|NJDD01029069.1|	NJDD01029069.1	82	100	138	236	457	358	1.34e-18	96.9
gi|1229592470|gb|NJDD01000813.1|	NJDD01000813.1	87	100	138	236	835534	835632	5e-24	114
gi|1229593109|gb|NJDD01000560.1|	NJDD01000560.1	88	100	56	155	261072	261171	7.93e-28	127
gi|1229557109|gb|NJDD01018064.1|	NJDD01018064.1	88	100	5	103	2874	2775	9.66e-27	123
gi|1229578447|gb|NJDD01007380.1|	NJDD01007380.1	92	100	171	270	75418	75319	2.96e-33	145
gi|1229545026|gb|NJDD01024114.1|	NJDD01024114.1	81.188	101	50	150	1204	1304	1.34e-18	96.9
gi|1229594396|gb|NJDD01000059.1|	NJDD01000059.1	82.178	101	10	110	166928	167023	1.34e-18	96.9
gi|1229594526|gb|NJDD01000009.1|	NJDD01000009.1	87.129	101	170	270	68698	68599	1.18e-25	120
gi|1229506836|gb|NJDD01037345.1|	NJDD01037345.1	90.099	101	14	114	1121	1021	4.39e-31	138
gi|1229586890|gb|NJDD01003298.1|	NJDD01003298.1	91.089	101	170	270	283803	283901	1.26e-31	140
gi|1229588396|gb|NJDD01002591.1|	NJDD01002591.1	91.089	101	169	269	331032	330933	4.39e-31	138
gi|1229593900|gb|NJDD01000246.1|	NJDD01000246.1	94.059	101	1	101	104280	104180	1.63e-36	156
gi|1229593926|gb|NJDD01000236.1|	NJDD01000236.1	81.373	102	169	270	147941	148042	3.85e-19	98.7
gi|1229586824|gb|NJDD01003329.1|	NJDD01003329.1	82.353	102	169	270	45369	45268	9.05e-21	104
gi|1229579218|gb|NJDD01006996.1|	NJDD01006996.1	83.333	102	15	116	55865	55767	2.59e-21	105
gi|1229592085|gb|NJDD01000972.1|	NJDD01000972.1	83.333	102	7	108	138501	138602	7.43e-22	107
gi|1229574982|gb|NJDD01009107.1|	NJDD01009107.1	84.314	102	107	208	45877	45779	6.1e-23	111
gi|1229590700|gb|NJDD01001554.1|	NJDD01001554.1	88.235	102	169	270	125965	126066	6.51e-29	131
gi|1229594000|gb|NJDD01000207.1|	NJDD01000207.1	92.157	102	1	102	437474	437575	2.43e-34	149
gi|1229587637|gb|NJDD01002949.1|	NJDD01002949.1	93.137	102	169	270	75034	74933	1.99e-35	152
gi|1229594307|gb|NJDD01000094.1|	NJDD01000094.1	94.118	102	1	102	73624	73725	4.68e-37	158
gi|1229575489|gb|NJDD01008854.1|	NJDD01008854.1	95.098	102	169	270	462	361	3.84e-38	161
gi|1229592002|gb|NJDD01001007.1|	NJDD01001007.1	95.098	102	167	268	328023	327922	3.84e-38	161
gi|1229579860|gb|NJDD01006678.1|	NJDD01006678.1	97.059	102	169	270	11266	11367	7.42e-41	170
gi|1229593134|gb|NJDD01000549.1|	NJDD01000549.1	98.039	102	169	270	189978	189877	1.75e-42	176
gi|1229564977|gb|NJDD01014128.1|	NJDD01014128.1	81.553	103	5	105	4739	4638	4.69e-18	95.1
gi|1229576666|gb|NJDD01008264.1|	NJDD01008264.1	83.495	103	47	149	49509	49408	2.59e-21	105
gi|1229592687|gb|NJDD01000726.1|	NJDD01000726.1	84.466	103	171	270	536085	535983	1.75e-23	113
gi|1229590115|gb|NJDD01001811.1|	NJDD01001811.1	85.437	103	54	155	132454	132354	7.43e-22	107
gi|1229587536|gb|NJDD01002997.1|	NJDD01002997.1	91.262	103	27	129	114147	114045	2.96e-33	145
gi|1229589269|gb|NJDD01002182.1|	NJDD01002182.1	92.233	103	168	270	101461	101562	8.47e-34	147
gi|1229593337|gb|NJDD01000470.1|	NJDD01000470.1	94.175	103	1	103	114600	114702	1.34e-37	159
gi|1229580636|gb|NJDD01006299.1|	NJDD01006299.1	94.175	103	1	103	5504	5402	1.34e-37	159
gi|1229583489|gb|NJDD01004928.1|	NJDD01004928.1	95.146	103	1	103	49414	49513	3.84e-38	161
gi|1229593790|gb|NJDD01000293.1|	NJDD01000293.1	97.087	103	168	270	23803	23701	2.13e-41	172
gi|1229593303|gb|NJDD01000484.1|	NJDD01000484.1	99.029	103	7	109	5126	5024	4.1e-44	181
gi|1229592818|gb|NJDD01000679.1|	NJDD01000679.1	100	103	168	270	125309	125207	9.65e-46	187
gi|1229594085|gb|NJDD01000175.1|	NJDD01000175.1	100	103	168	270	22441	22339	9.65e-46	187
gi|1229592183|gb|NJDD01000932.1|	NJDD01000932.1	82.692	104	115	214	218669	218771	3.16e-20	102
gi|1229593267|gb|NJDD01000498.1|	NJDD01000498.1	83.654	104	134	236	105228	105126	9.05e-21	104
gi|1229590110|gb|NJDD01001813.1|	NJDD01001813.1	87.5	104	71	173	67963	68064	4.11e-25	118
gi|1229588866|gb|NJDD01002372.1|	NJDD01002372.1	90.385	104	15	118	264330	264227	1.03e-32	143
gi|1229582231|gb|NJDD01005526.1|	NJDD01005526.1	91.346	104	167	270	102032	101929	8.47e-34	147
gi|1229592760|gb|NJDD01000701.1|	NJDD01000701.1	92.308	104	168	270	206431	206534	2.43e-34	149
gi|1229509081|gb|NJDD01036597.1|	NJDD01036597.1	92.308	104	167	270	574	471	1.99e-35	152
gi|1229590812|gb|NJDD01001505.1|	NJDD01001505.1	96.154	104	167	270	124336	124233	7.42e-41	170
gi|1229581955|gb|NJDD01005661.1|	NJDD01005661.1	96.154	104	167	270	2799	2696	7.42e-41	170
gi|1229592419|gb|NJDD01000833.1|	NJDD01000833.1	97.115	104	167	270	32333	32436	6.09e-42	174
gi|1229590852|gb|NJDD01001486.1|	NJDD01001486.1	100	104	1	104	150711	150814	2.77e-46	188
gi|1229589083|gb|NJDD01002270.1|	NJDD01002270.1	86.667	105	49	153	146760	146863	9.66e-27	123
gi|1229588811|gb|NJDD01002397.1|	NJDD01002397.1	87.619	105	16	120	19461	19359	2.27e-28	129
gi|1229582685|gb|NJDD01005313.1|	NJDD01005313.1	88.571	105	166	270	442826	442928	1.86e-29	132
gi|1229593361|gb|NJDD01000461.1|	NJDD01000461.1	90.476	105	166	270	67368	67264	2.96e-33	145
gi|1229593439|gb|NJDD01000432.1|	NJDD01000432.1	92.381	105	1	105	242896	243000	5.7e-36	154
gi|1229587948|gb|NJDD01002802.1|	NJDD01002802.1	95.238	105	166	270	220187	220291	9.04e-40	167
gi|1229576929|gb|NJDD01008132.1|	NJDD01008132.1	95.238	105	5	109	35449	35345	9.04e-40	167
gi|1229591548|gb|NJDD01001191.1|	NJDD01001191.1	96.19	105	166	270	435747	435851	2.13e-41	172
gi|1229570246|gb|NJDD01011492.1|	NJDD01011492.1	96.19	105	166	270	317	421	2.13e-41	172
gi|1229594526|gb|NJDD01000009.1|	NJDD01000009.1	81.132	106	54	159	171505	171608	3.85e-19	98.7
gi|1229571006|gb|NJDD01011118.1|	NJDD01011118.1	83.962	106	5	110	173	69	6.1e-23	111
gi|1229590873|gb|NJDD01001477.1|	NJDD01001477.1	89.623	106	165	270	89625	89730	3.6e-32	141
gi|1229592320|gb|NJDD01000875.1|	NJDD01000875.1	89.623	106	165	270	30786	30681	3.6e-32	141
gi|1229592929|gb|NJDD01000635.1|	NJDD01000635.1	91.509	106	165	270	284174	284279	6.95e-35	150
gi|1229565035|gb|NJDD01014099.1|	NJDD01014099.1	95.283	106	165	270	1	106	2.59e-40	168
gi|1229586261|gb|NJDD01003596.1|	NJDD01003596.1	96.226	106	165	270	75391	75286	6.09e-42	174
gi|1229593739|gb|NJDD01000315.1|	NJDD01000315.1	96.226	106	165	270	74302	74407	6.09e-42	174
gi|1229589306|gb|NJDD01002164.1|	NJDD01002164.1	97.17	106	1	106	25902	25797	5e-43	178
gi|1229594293|gb|NJDD01000099.1|	NJDD01000099.1	97.17	106	165	270	120435	120330	5e-43	178
gi|1229594296|gb|NJDD01000098.1|	NJDD01000098.1	99.057	106	1	106	97740	97635	9.65e-46	187
gi|1229589317|gb|NJDD01002159.1|	NJDD01002159.1	81.308	107	8	114	80841	80735	9.05e-21	104
gi|1229561005|gb|NJDD01016105.1|	NJDD01016105.1	81.308	107	5	111	52	157	1.1e-19	100
gi|1229590358|gb|NJDD01001702.1|	NJDD01001702.1	83.178	107	57	161	88201	88095	2.59e-21	105
gi|1229589949|gb|NJDD01001881.1|	NJDD01001881.1	86.916	107	3	109	247867	247973	6.51e-29	131
gi|1229586362|gb|NJDD01003548.1|	NJDD01003548.1	87.85	107	145	251	41768	41662	5.34e-30	134
gi|1229591979|gb|NJDD01001015.1|	NJDD01001015.1	88.785	107	55	161	25052	25157	1.53e-30	136
gi|1229579570|gb|NJDD01006822.1|	NJDD01006822.1	88.785	107	5	111	63996	63890	1.26e-31	140
gi|1229593763|gb|NJDD01000305.1|	NJDD01000305.1	89.72	107	1	107	667558	667453	1.26e-31	140
gi|1229584037|gb|NJDD01004672.1|	NJDD01004672.1	92.523	107	164	270	56496	56602	4.68e-37	158
gi|1229593682|gb|NJDD01000337.1|	NJDD01000337.1	93.458	107	11	117	707841	707947	3.84e-38	161
gi|1229585601|gb|NJDD01003902.1|	NJDD01003902.1	94.393	107	3	109	126175	126069	9.04e-40	167
gi|1229588965|gb|NJDD01002326.1|	NJDD01002326.1	96.262	107	164	270	4501	4607	1.75e-42	176
gi|1229589591|gb|NJDD01002037.1|	NJDD01002037.1	99.065	107	164	270	5341	5447	2.77e-46	188
gi|1229506243|gb|NJDD01037542.1|	NJDD01037542.1	80.556	108	130	237	11892	11786	1.34e-18	96.9
gi|1229591702|gb|NJDD01001126.1|	NJDD01001126.1	82.407	108	130	237	1333	1438	7.43e-22	107
gi|1229584559|gb|NJDD01004419.1|	NJDD01004419.1	82.407	108	129	236	24144	24248	9.05e-21	104
gi|1229550631|gb|NJDD01021284.1|	NJDD01021284.1	83.333	108	1	108	724	830	6.1e-23	111
gi|1229580932|gb|NJDD01006154.1|	NJDD01006154.1	84.259	108	163	270	46121	46214	7.93e-28	127
gi|1229515755|gb|NJDD01034385.1|	NJDD01034385.1	89.815	108	3	110	455	348	2.96e-33	145
gi|1229589695|gb|NJDD01001991.1|	NJDD01001991.1	91.667	108	163	270	134108	134215	5.7e-36	154
gi|1229592244|gb|NJDD01000908.1|	NJDD01000908.1	93.519	108	3	110	104981	104874	1.1e-38	163
gi|1229582389|gb|NJDD01005450.1|	NJDD01005450.1	93.519	108	1	108	48496	48603	1.1e-38	163
gi|1229591211|gb|NJDD01001334.1|	NJDD01001334.1	95.37	108	163	270	132040	132147	2.13e-41	172
gi|1229593564|gb|NJDD01000379.1|	NJDD01000379.1	98.148	108	163	270	69745	69638	9.65e-46	187
gi|1229576602|gb|NJDD01008296.1|	NJDD01008296.1	99.074	108	7	114	33482	33375	7.92e-47	190
gi|1229584985|gb|NJDD01004205.1|	NJDD01004205.1	99.074	108	161	268	7525	7418	7.92e-47	190
gi|1229588073|gb|NJDD01002742.1|	NJDD01002742.1	80.734	109	10	118	23214	23319	1.1e-19	100
gi|1229592470|gb|NJDD01000813.1|	NJDD01000813.1	85.321	109	167	270	127860	127757	1.18e-25	120
gi|1229584049|gb|NJDD01004666.1|	NJDD01004666.1	86.239	109	9	117	65210	65318	2.27e-28	129
gi|1229586718|gb|NJDD01003380.1|	NJDD01003380.1	86.239	109	99	207	136808	136702	3.37e-26	122
gi|1229590450|gb|NJDD01001663.1|	NJDD01001663.1	90.826	109	1	109	161549	161441	1.99e-35	152
gi|1229593430|gb|NJDD01000435.1|	NJDD01000435.1	92.661	109	166	270	297864	297756	1.34e-37	159
gi|1229586255|gb|NJDD01003599.1|	NJDD01003599.1	80	110	108	217	8135	8236	3.85e-19	98.7
gi|1229594281|gb|NJDD01000103.1|	NJDD01000103.1	80	110	127	236	1510361	1510463	1.64e-17	93.3
gi|1229592866|gb|NJDD01000660.1|	NJDD01000660.1	81.818	110	1	109	200231	200337	9.05e-21	104
gi|1229552486|gb|NJDD01020352.1|	NJDD01020352.1	83.636	110	1	110	1131	1022	4.11e-25	118
gi|1229577921|gb|NJDD01007635.1|	NJDD01007635.1	90	110	81	190	25019	25127	2.96e-33	145
gi|1229593409|gb|NJDD01000443.1|	NJDD01000443.1	98.182	110	76	185	492004	492113	7.92e-47	190
gi|1229593700|gb|NJDD01000330.1|	NJDD01000330.1	80.18	111	38	148	40892	40999	4.69e-18	95.1
gi|1229589829|gb|NJDD01001934.1|	NJDD01001934.1	80.18	111	1	107	89520	89627	3.85e-19	98.7
gi|1229589028|gb|NJDD01002295.1|	NJDD01002295.1	83.784	111	5	115	126437	126328	1.43e-24	116
gi|1229592637|gb|NJDD01000745.1|	NJDD01000745.1	87.387	111	160	270	173487	173387	4.39e-31	138
gi|1229584492|gb|NJDD01004452.1|	NJDD01004452.1	91.892	111	1	111	28144	28034	1.34e-37	159
gi|1229577392|gb|NJDD01007899.1|	NJDD01007899.1	92.793	111	160	270	7	117	3.16e-39	165
gi|1229585841|gb|NJDD01003784.1|	NJDD01003784.1	95.495	111	160	270	13581	13691	5e-43	178
gi|1229591875|gb|NJDD01001054.1|	NJDD01001054.1	80.357	112	5	116	198964	199072	3.16e-20	102
gi|1229588143|gb|NJDD01002710.1|	NJDD01002710.1	80.357	112	18	125	122254	122143	3.16e-20	102
gi|1229580926|gb|NJDD01006157.1|	NJDD01006157.1	81.25	112	7	118	20356	20253	6.1e-23	111
gi|1229593960|gb|NJDD01000223.1|	NJDD01000223.1	83.036	112	37	148	135144	135034	1.75e-23	113
gi|1229581843|gb|NJDD01005714.1|	NJDD01005714.1	86.607	112	3	112	214	103	1.86e-29	132
gi|1229592387|gb|NJDD01000847.1|	NJDD01000847.1	90.179	112	157	268	289126	289227	4.68e-37	158
gi|1229579243|gb|NJDD01006983.1|	NJDD01006983.1	91.071	112	48	159	12045	12156	4.68e-37	158
gi|1229581502|gb|NJDD01005883.1|	NJDD01005883.1	94.643	112	159	270	10461	10572	1.75e-42	176
gi|1229584210|gb|NJDD01004589.1|	NJDD01004589.1	97.321	112	158	269	168457	168568	2.77e-46	188
gi|1229586249|gb|NJDD01003601.1|	NJDD01003601.1	98.214	112	1	112	105775	105886	6.5e-48	194
gi|1229588222|gb|NJDD01002672.1|	NJDD01002672.1	81.416	113	5	117	60559	60449	7.43e-22	107
gi|1229589408|gb|NJDD01002118.1|	NJDD01002118.1	82.301	113	7	119	101423	101311	5e-24	114
gi|1229593185|gb|NJDD01000530.1|	NJDD01000530.1	83.186	113	78	190	55927	56036	1.43e-24	116
gi|1229593960|gb|NJDD01000223.1|	NJDD01000223.1	84.071	113	37	149	164183	164072	1.18e-25	120
gi|1229591985|gb|NJDD01001013.1|	NJDD01001013.1	85.841	113	8	120	4770	4882	1.86e-29	132
gi|1229576033|gb|NJDD01008582.1|	NJDD01008582.1	88.496	113	154	266	30062	30173	3.6e-32	141
gi|1229587416|gb|NJDD01003054.1|	NJDD01003054.1	90.265	113	158	270	50938	50826	5.7e-36	154
gi|1229590656|gb|NJDD01001572.1|	NJDD01001572.1	95.575	113	147	259	5032	4920	4.1e-44	181
gi|1229590012|gb|NJDD01001855.1|	NJDD01001855.1	96.46	113	157	269	132821	132933	9.65e-46	187
gi|1229594286|gb|NJDD01000102.1|	NJDD01000102.1	96.46	113	158	270	222138	222026	9.65e-46	187
gi|1229581984|gb|NJDD01005648.1|	NJDD01005648.1	97.345	113	158	270	65272	65160	7.92e-47	190
gi|1229577221|gb|NJDD01007986.1|	NJDD01007986.1	98.23	113	158	270	99656	99768	1.86e-48	196
gi|1229587416|gb|NJDD01003054.1|	NJDD01003054.1	81.579	114	28	141	91658	91545	6.1e-23	111
gi|1229592640|gb|NJDD01000744.1|	NJDD01000744.1	83.333	114	5	118	335532	335428	9.66e-27	123
gi|1229590397|gb|NJDD01001685.1|	NJDD01001685.1	87.719	114	16	129	180417	180304	1.03e-32	143
gi|1229586781|gb|NJDD01003348.1|	NJDD01003348.1	87.719	114	157	270	58569	58456	1.03e-32	143
gi|1229591793|gb|NJDD01001089.1|	NJDD01001089.1	90.351	114	157	270	934850	934740	5.7e-36	154
gi|1229593854|gb|NJDD01000266.1|	NJDD01000266.1	90.351	114	157	270	62115	62228	1.63e-36	156
gi|1229592921|gb|NJDD01000638.1|	NJDD01000638.1	91.228	114	157	270	206809	206696	3.84e-38	161
gi|1229566540|gb|NJDD01013350.1|	NJDD01013350.1	92.105	114	157	270	27280	27168	3.84e-38	161
gi|1229506836|gb|NJDD01037345.1|	NJDD01037345.1	92.982	114	156	269	800	687	7.42e-41	170
gi|1229591430|gb|NJDD01001239.1|	NJDD01001239.1	93.86	114	157	270	639702	639815	6.09e-42	174
gi|1229584775|gb|NJDD01004311.1|	NJDD01004311.1	94.737	114	157	270	231162	231275	1.43e-43	179
gi|1229589804|gb|NJDD01001945.1|	NJDD01001945.1	95.614	114	157	270	92248	92361	1.18e-44	183
gi|1229579605|gb|NJDD01006805.1|	NJDD01006805.1	95.614	114	156	269	92396	92509	1.18e-44	183
gi|1229589894|gb|NJDD01001905.1|	NJDD01001905.1	95.614	114	116	229	148913	148804	5e-43	178
gi|1229589126|gb|NJDD01002250.1|	NJDD01002250.1	96.491	114	157	270	15861	15974	2.77e-46	188
gi|1229593879|gb|NJDD01000254.1|	NJDD01000254.1	84.348	115	152	266	177774	177660	7.93e-28	127
gi|1229526548|gb|NJDD01030741.1|	NJDD01030741.1	86.087	115	1	115	624	736	1.86e-29	132
gi|1229568803|gb|NJDD01012214.1|	NJDD01012214.1	86.957	115	156	270	37688	37799	4.39e-31	138
gi|1229581791|gb|NJDD01005743.1|	NJDD01005743.1	86.957	115	156	270	1	115	1.26e-31	140
gi|1229579058|gb|NJDD01007075.1|	NJDD01007075.1	88.696	115	1	115	112061	111947	2.43e-34	149
gi|1229579273|gb|NJDD01006968.1|	NJDD01006968.1	89.565	115	1	115	431	545	5.7e-36	154
gi|1229586374|gb|NJDD01003543.1|	NJDD01003543.1	91.304	115	156	270	94870	94979	1.1e-38	163
gi|1229564977|gb|NJDD01014128.1|	NJDD01014128.1	93.043	115	156	270	4637	4523	2.13e-41	172
gi|1229594477|gb|NJDD01000027.1|	NJDD01000027.1	93.913	115	156	270	192715	192829	1.75e-42	176
gi|1229589798|gb|NJDD01001948.1|	NJDD01001948.1	95.652	115	156	270	313953	313839	3.37e-45	185
gi|1229541082|gb|NJDD01025854.1|	NJDD01025854.1	96.522	115	156	270	2553	2439	7.92e-47	190
gi|1229592568|gb|NJDD01000773.1|	NJDD01000773.1	80.172	116	107	219	10258	10371	1.34e-18	96.9
gi|1229583198|gb|NJDD01005072.1|	NJDD01005072.1	83.621	116	154	269	56362	56477	9.66e-27	123
gi|1229591957|gb|NJDD01001023.1|	NJDD01001023.1	86.207	116	118	233	546549	546660	1.86e-29	132
gi|1229592364|gb|NJDD01000856.1|	NJDD01000856.1	88.793	116	1	116	106682	106567	6.95e-35	150
gi|1229592312|gb|NJDD01000879.1|	NJDD01000879.1	90.517	116	1	116	75478	75367	1.34e-37	159
gi|1229577221|gb|NJDD01007986.1|	NJDD01007986.1	96.552	116	155	270	97049	97164	2.27e-47	192
gi|1229585835|gb|NJDD01003787.1|	NJDD01003787.1	82.051	117	120	236	15962	15848	5e-24	114
gi|1229592697|gb|NJDD01000723.1|	NJDD01000723.1	82.906	117	120	236	126190	126076	5e-24	114
gi|1229592826|gb|NJDD01000675.1|	NJDD01000675.1	89.744	117	154	270	33930	34043	1.63e-36	156
gi|1229588799|gb|NJDD01002402.1|	NJDD01002402.1	90.598	117	157	270	61649	61765	1.34e-37	159
gi|1229566216|gb|NJDD01013511.1|	NJDD01013511.1	92.308	117	6	122	18004	17888	7.42e-41	170
gi|1229582844|gb|NJDD01005240.1|	NJDD01005240.1	93.162	117	154	270	48524	48640	1.75e-42	176
gi|1229588845|gb|NJDD01002382.1|	NJDD01002382.1	94.017	117	154	270	151473	151589	1.43e-43	179
gi|1229578708|gb|NJDD01007250.1|	NJDD01007250.1	98.291	117	154	270	37366	37250	1.26e-50	203
gi|1229593439|gb|NJDD01000432.1|	NJDD01000432.1	80.508	118	1	118	240712	240596	2.59e-21	105
gi|1229565191|gb|NJDD01014021.1|	NJDD01014021.1	80.508	118	49	165	1812	1925	2.59e-21	105
gi|1229592043|gb|NJDD01000990.1|	NJDD01000990.1	82.203	118	6	123	27092	26981	5e-24	114
gi|1229572776|gb|NJDD01010217.1|	NJDD01010217.1	85.593	118	145	258	2232	2349	1.53e-30	136
gi|1229592023|gb|NJDD01000998.1|	NJDD01000998.1	92.373	118	1	118	112874	112991	2.13e-41	172
gi|1229566730|gb|NJDD01013255.1|	NJDD01013255.1	93.22	118	153	270	6343	6226	5e-43	178
gi|1229592058|gb|NJDD01000983.1|	NJDD01000983.1	94.068	118	153	270	287014	286897	4.1e-44	181
gi|1229592956|gb|NJDD01000626.1|	NJDD01000626.1	95.763	118	1	118	333397	333284	7.92e-47	190
gi|1229588239|gb|NJDD01002664.1|	NJDD01002664.1	97.458	118	153	270	454029	454146	1.53e-49	199
gi|1229594444|gb|NJDD01000040.1|	NJDD01000040.1	80.672	119	118	236	69341	69226	2.59e-21	105
gi|1229591243|gb|NJDD01001322.1|	NJDD01001322.1	81.513	119	5	123	106316	106433	1.75e-23	113
gi|1229591793|gb|NJDD01001089.1|	NJDD01001089.1	84.034	119	5	123	385958	386076	2.27e-28	129
gi|1229592066|gb|NJDD01000980.1|	NJDD01000980.1	84.034	119	13	131	279394	279511	2.77e-27	125
gi|1229588147|gb|NJDD01002708.1|	NJDD01002708.1	84.034	119	1	119	245008	245126	2.27e-28	129
gi|1229583035|gb|NJDD01005151.1|	NJDD01005151.1	88.235	119	9	127	1408	1526	1.99e-35	152
gi|1229591449|gb|NJDD01001232.1|	NJDD01001232.1	89.076	119	1	119	663790	663908	1.63e-36	156
gi|1229591967|gb|NJDD01001019.1|	NJDD01001019.1	94.118	119	152	270	382291	382173	1.18e-44	183
gi|1229590550|gb|NJDD01001616.1|	NJDD01001616.1	94.118	119	152	270	181605	181487	1.18e-44	183
gi|1229590364|gb|NJDD01001700.1|	NJDD01001700.1	94.118	119	152	270	67358	67240	1.18e-44	183
gi|1229590679|gb|NJDD01001562.1|	NJDD01001562.1	80	120	120	239	1135872	1135764	2.13e-22	109
gi|1229584308|gb|NJDD01004541.1|	NJDD01004541.1	81.667	120	3	119	80627	80746	1.43e-24	116
gi|1229592267|gb|NJDD01000897.1|	NJDD01000897.1	85.833	120	9	128	74698	74584	1.26e-31	140
gi|1229590323|gb|NJDD01001717.1|	NJDD01001717.1	86.667	120	1	120	2504	2385	2.96e-33	145
gi|1229589435|gb|NJDD01002105.1|	NJDD01002105.1	88.333	120	151	270	120566	120447	5.7e-36	154
gi|1229575695|gb|NJDD01008750.1|	NJDD01008750.1	90.833	120	152	270	88870	88988	1.34e-37	159
gi|1229591236|gb|NJDD01001324.1|	NJDD01001324.1	91.667	120	5	124	4918	5037	2.13e-41	172
gi|1229593319|gb|NJDD01000477.1|	NJDD01000477.1	91.667	120	5	123	6035	6154	2.59e-40	168
gi|1229584588|gb|NJDD01004406.1|	NJDD01004406.1	92.5	120	149	268	622742	622623	1.75e-42	176
gi|1229594260|gb|NJDD01000108.1|	NJDD01000108.1	93.333	120	5	124	172260	172141	4.1e-44	181
gi|1229592853|gb|NJDD01000665.1|	NJDD01000665.1	97.5	120	7	126	108535	108654	1.26e-50	203
gi|1229591254|gb|NJDD01001318.1|	NJDD01001318.1	82.645	121	49	169	538485	538367	1.43e-24	116
gi|1229589735|gb|NJDD01001974.1|	NJDD01001974.1	83.471	121	116	236	95195	95076	2.77e-27	125
gi|1229573921|gb|NJDD01009651.1|	NJDD01009651.1	84.298	121	147	267	7695	7815	1.86e-29	132
gi|1229586006|gb|NJDD01003712.1|	NJDD01003712.1	85.95	121	151	270	42623	42742	5.34e-30	134
gi|1229580938|gb|NJDD01006151.1|	NJDD01006151.1	86.777	121	3	123	121465	121585	8.47e-34	147
gi|1229589285|gb|NJDD01002174.1|	NJDD01002174.1	91.736	121	1	121	90007	89887	6.09e-42	174
gi|1229586788|gb|NJDD01003345.1|	NJDD01003345.1	95.868	121	150	270	116937	116817	1.86e-48	196
gi|1229582754|gb|NJDD01005284.1|	NJDD01005284.1	80.328	122	111	232	14224	14342	6.1e-23	111
gi|1229593173|gb|NJDD01000535.1|	NJDD01000535.1	81.148	122	115	236	93082	93199	1.43e-24	116
gi|1229488528|gb|NJDD01038678.1|	NJDD01038678.1	86.885	122	105	226	9	125	1.03e-32	143
gi|1229593710|gb|NJDD01000327.1|	NJDD01000327.1	88.525	122	150	270	951685	951806	5.7e-36	154
gi|1229551706|gb|NJDD01020744.1|	NJDD01020744.1	89.344	122	8	129	392	505	3.16e-39	165
gi|1229591967|gb|NJDD01001019.1|	NJDD01001019.1	90.984	122	39	160	382753	382632	7.42e-41	170
gi|1229586890|gb|NJDD01003298.1|	NJDD01003298.1	91.803	122	149	270	56653	56532	1.75e-42	176
gi|1229594299|gb|NJDD01000097.1|	NJDD01000097.1	91.803	122	149	270	234373	234494	1.75e-42	176
gi|1229584885|gb|NJDD01004256.1|	NJDD01004256.1	91.803	122	149	270	35778	35657	1.75e-42	176
gi|1229593917|gb|NJDD01000239.1|	NJDD01000239.1	92.623	122	5	126	98816	98695	1.43e-43	179
gi|1229586171|gb|NJDD01003638.1|	NJDD01003638.1	94.262	122	150	270	418292	418413	3.37e-45	185
gi|1229593726|gb|NJDD01000320.1|	NJDD01000320.1	97.541	122	1	122	36622	36501	1.03e-51	206
gi|1229591741|gb|NJDD01001109.1|	NJDD01001109.1	80.488	123	5	127	135201	135322	6.1e-23	111
gi|1229589988|gb|NJDD01001865.1|	NJDD01001865.1	81.301	123	90	212	8812	8922	1.43e-24	116
gi|1229588866|gb|NJDD01002372.1|	NJDD01002372.1	83.74	123	95	213	189527	189648	9.66e-27	123
gi|1229584176|gb|NJDD01004604.1|	NJDD01004604.1	84.553	123	39	160	457902	457782	6.51e-29	131
gi|1229594281|gb|NJDD01000103.1|	NJDD01000103.1	85.366	123	9	131	1091196	1091077	1.26e-31	140
gi|1229592307|gb|NJDD01000881.1|	NJDD01000881.1	90.244	123	146	268	480088	480206	9.04e-40	167
gi|1229563958|gb|NJDD01014630.1|	NJDD01014630.1	91.87	123	1	123	3219	3097	5e-43	178
gi|1229489559|gb|NJDD01038625.1|	NJDD01038625.1	91.87	123	151	270	701	579	1.75e-42	176
gi|1229590425|gb|NJDD01001673.1|	NJDD01001673.1	92.683	123	148	270	208921	208799	4.1e-44	181
gi|1229592995|gb|NJDD01000610.1|	NJDD01000610.1	94.309	123	148	270	73151	73029	7.92e-47	190
gi|1229583508|gb|NJDD01004919.1|	NJDD01004919.1	95.122	123	148	270	87339	87217	1.86e-48	196
gi|1229593141|gb|NJDD01000546.1|	NJDD01000546.1	95.935	123	146	268	2385	2507	1.53e-49	199
gi|1229592402|gb|NJDD01000840.1|	NJDD01000840.1	81.452	124	38	159	42315	42437	2.13e-22	109
gi|1229577552|gb|NJDD01007819.1|	NJDD01007819.1	83.871	124	147	270	254704	254595	3.6e-32	141
gi|1229523560|gb|NJDD01031799.1|	NJDD01031799.1	83.871	124	5	128	22474	22351	5.34e-30	134
gi|1229591449|gb|NJDD01001232.1|	NJDD01001232.1	87.097	124	148	270	373618	373741	2.43e-34	149
gi|1229588880|gb|NJDD01002366.1|	NJDD01002366.1	87.903	124	30	153	124721	124844	1.63e-36	156
gi|1229593075|gb|NJDD01000574.1|	NJDD01000574.1	90.323	124	148	270	119520	119643	9.04e-40	167
gi|1229587097|gb|NJDD01003201.1|	NJDD01003201.1	91.129	124	145	268	460700	460820	2.59e-40	168
gi|1229592609|gb|NJDD01000757.1|	NJDD01000757.1	91.935	124	5	128	57613	57490	1.43e-43	179
gi|1229578694|gb|NJDD01007257.1|	NJDD01007257.1	91.935	124	147	270	16300	16180	5e-43	178
gi|1229592540|gb|NJDD01000784.1|	NJDD01000784.1	95.161	124	5	128	372439	372316	5.34e-49	197
gi|1229523273|gb|NJDD01031897.1|	NJDD01031897.1	95.968	124	147	270	542	419	4.38e-50	201
gi|1229587311|gb|NJDD01003103.1|	NJDD01003103.1	80	125	4	128	50281	50403	2.59e-21	105
gi|1229553490|gb|NJDD01019852.1|	NJDD01019852.1	80.8	125	76	194	6001	6123	7.43e-22	107
gi|1229585578|gb|NJDD01003913.1|	NJDD01003913.1	82.4	125	71	195	29516	29629	1.86e-29	132
gi|1229587066|gb|NJDD01003216.1|	NJDD01003216.1	83.2	125	7	131	138488	138610	2.27e-28	129
gi|1229593586|gb|NJDD01000370.1|	NJDD01000370.1	88	125	48	172	100258	100134	4.68e-37	158
gi|1229592320|gb|NJDD01000875.1|	NJDD01000875.1	89.6	125	43	167	31128	31005	1.1e-38	163
gi|1229587220|gb|NJDD01003145.1|	NJDD01003145.1	92	125	146	270	71026	70902	4.1e-44	181
gi|1229593714|gb|NJDD01000326.1|	NJDD01000326.1	92.8	125	149	270	172007	171883	1.18e-44	183
gi|1229585916|gb|NJDD01003748.1|	NJDD01003748.1	97.6	125	146	270	22604	22727	2.95e-52	208
gi|1229592918|gb|NJDD01000639.1|	NJDD01000639.1	80.952	126	1	125	80006	79882	1.75e-23	113
gi|1229589778|gb|NJDD01001955.1|	NJDD01001955.1	82.54	126	1	125	182862	182737	2.77e-27	125
gi|1229587492|gb|NJDD01003018.1|	NJDD01003018.1	82.54	126	4	128	141249	141130	1.43e-24	116
gi|1229594184|gb|NJDD01000137.1|	NJDD01000137.1	84.921	126	145	270	221083	220972	6.95e-35	150
gi|1229594371|gb|NJDD01000069.1|	NJDD01000069.1	88.095	126	3	128	40995	40872	4.68e-37	158
gi|1229588051|gb|NJDD01002753.1|	NJDD01002753.1	88.095	126	145	270	293	414	1.34e-37	159
gi|1229500916|gb|NJDD01038055.1|	NJDD01038055.1	88.889	126	8	131	175717	175842	3.84e-38	161
gi|1229541045|gb|NJDD01025866.1|	NJDD01025866.1	91.27	126	145	270	6532	6408	6.09e-42	174
gi|1229582934|gb|NJDD01005199.1|	NJDD01005199.1	92.063	126	5	130	172610	172485	1.18e-44	183
gi|1229567057|gb|NJDD01013092.1|	NJDD01013092.1	92.857	126	145	270	2107	2232	9.65e-46	187
gi|1229586404|gb|NJDD01003528.1|	NJDD01003528.1	94.444	126	145	270	167441	167565	2.27e-47	192
gi|1229592130|gb|NJDD01000953.1|	NJDD01000953.1	94.444	126	145	270	311356	311231	1.86e-48	196
gi|1229578056|gb|NJDD01007567.1|	NJDD01007567.1	96.032	126	145	270	28854	28979	3.6e-51	205
gi|1229592218|gb|NJDD01000918.1|	NJDD01000918.1	96.825	126	145	270	930231	930106	8.46e-53	210
gi|1229590904|gb|NJDD01001464.1|	NJDD01001464.1	97.619	126	145	270	62260	62135	6.94e-54	214
gi|1229587911|gb|NJDD01002819.1|	NJDD01002819.1	99.206	126	11	136	67300	67425	1.34e-56	223
gi|1229592602|gb|NJDD01000760.1|	NJDD01000760.1	82.677	127	112	236	59495	59621	7.93e-28	127
gi|1229592589|gb|NJDD01000764.1|	NJDD01000764.1	83.465	127	5	131	295046	295169	2.27e-28	129
gi|1229592463|gb|NJDD01000815.1|	NJDD01000815.1	84.252	127	1	127	181021	180899	4.39e-31	138
gi|1229582576|gb|NJDD01005364.1|	NJDD01005364.1	85.039	127	79	205	61739	61863	3.6e-32	141
gi|1229590582|gb|NJDD01001602.1|	NJDD01001602.1	85.827	127	6	131	72295	72171	3.6e-32	141
gi|1229591236|gb|NJDD01001324.1|	NJDD01001324.1	88.976	127	144	270	522917	522794	1.34e-37	159
gi|1229588516|gb|NJDD01002535.1|	NJDD01002535.1	88.976	127	144	270	290260	290134	9.04e-40	167
gi|1229594337|gb|NJDD01000082.1|	NJDD01000082.1	88.976	127	144	270	93439	93565	9.04e-40	167
gi|1229587761|gb|NJDD01002890.1|	NJDD01002890.1	92.913	127	144	270	32716	32590	2.77e-46	188
gi|1229591492|gb|NJDD01001215.1|	NJDD01001215.1	94.488	127	1	127	579970	580095	6.5e-48	194
gi|1229527432|gb|NJDD01030447.1|	NJDD01030447.1	94.488	127	1	127	830	956	5.34e-49	197
gi|1229592204|gb|NJDD01000924.1|	NJDD01000924.1	96.063	127	1	127	613671	613797	1.03e-51	206
gi|1229594462|gb|NJDD01000033.1|	NJDD01000033.1	96.063	127	144	270	52232	52358	1.03e-51	206
gi|1229585201|gb|NJDD01004099.1|	NJDD01004099.1	81.25	128	11	131	39569	39695	3.37e-26	122
gi|1229593282|gb|NJDD01000492.1|	NJDD01000492.1	85.938	128	9	136	5644	5518	8.47e-34	147
gi|1229585328|gb|NJDD01004037.1|	NJDD01004037.1	86.719	128	143	270	85127	85252	1.99e-35	152
gi|1229594536|gb|NJDD01000005.1|	NJDD01000005.1	91.406	128	1	128	257886	258013	4.1e-44	181
gi|1229585390|gb|NJDD01004007.1|	NJDD01004007.1	96.875	128	143	270	9731	9604	6.94e-54	214
gi|1229579638|gb|NJDD01006789.1|	NJDD01006789.1	81.395	129	10	135	158003	157879	1.75e-23	113
gi|1229592790|gb|NJDD01000689.1|	NJDD01000689.1	88.372	129	3	131	242010	241882	3.16e-39	165
gi|1229572319|gb|NJDD01010443.1|	NJDD01010443.1	91.473	129	145	270	35840	35963	4.1e-44	181
gi|1229589624|gb|NJDD01002023.1|	NJDD01002023.1	94.574	129	3	131	276645	276517	4.38e-50	201
gi|1229584821|gb|NJDD01004289.1|	NJDD01004289.1	98.45	129	142	270	334737	334609	3.84e-57	224
gi|1229577680|gb|NJDD01007755.1|	NJDD01007755.1	80	130	146	270	22656	22537	4.11e-25	118
gi|1229587279|gb|NJDD01003117.1|	NJDD01003117.1	80	130	107	236	184981	185106	7.43e-22	107
gi|1229594377|gb|NJDD01000067.1|	NJDD01000067.1	80.769	130	45	174	301036	300912	3.37e-26	122
gi|1229577239|gb|NJDD01007977.1|	NJDD01007977.1	81.538	130	107	236	179585	179711	1.18e-25	120
gi|1229589341|gb|NJDD01002148.1|	NJDD01002148.1	82.308	130	116	243	45228	45355	2.77e-27	125
gi|1229578333|gb|NJDD01007437.1|	NJDD01007437.1	86.923	130	1	130	65968	66095	1.63e-36	156
gi|1229593373|gb|NJDD01000456.1|	NJDD01000456.1	86.923	130	145	270	31757	31886	1.99e-35	152
gi|1229555985|gb|NJDD01018611.1|	NJDD01018611.1	87.692	130	136	264	5764	5890	4.68e-37	158
gi|1229591236|gb|NJDD01001324.1|	NJDD01001324.1	89.231	130	1	130	523336	523207	2.13e-41	172
gi|1229577083|gb|NJDD01008055.1|	NJDD01008055.1	93.846	130	1	130	28056	27927	1.53e-49	199
gi|1229589968|gb|NJDD01001874.1|	NJDD01001874.1	94.615	130	141	270	80726	80855	1.26e-50	203
gi|1229592434|gb|NJDD01000826.1|	NJDD01000826.1	98.462	130	1	130	130542	130671	1.1e-57	226
gi|1229590197|gb|NJDD01001773.1|	NJDD01001773.1	80.153	131	91	221	311260	311381	4.11e-25	118
gi|1229588700|gb|NJDD01002449.1|	NJDD01002449.1	80.916	131	1	131	163449	163577	3.37e-26	122
gi|1229584775|gb|NJDD01004311.1|	NJDD01004311.1	82.443	131	45	165	230888	231018	4.39e-31	138
gi|1229592364|gb|NJDD01000856.1|	NJDD01000856.1	85.496	131	5	130	102809	102939	8.47e-34	147
gi|1229573985|gb|NJDD01009620.1|	NJDD01009620.1	85.496	131	1	131	9442	9312	6.95e-35	150
gi|1229587887|gb|NJDD01002831.1|	NJDD01002831.1	86.26	131	1	131	2200	2076	1.63e-36	156
gi|1229580667|gb|NJDD01006284.1|	NJDD01006284.1	88.55	131	19	149	29279	29409	2.59e-40	168
gi|1229587008|gb|NJDD01003245.1|	NJDD01003245.1	89.313	131	135	265	78884	79013	7.42e-41	170
gi|1229589289|gb|NJDD01002172.1|	NJDD01002172.1	91.603	131	1	131	5615	5488	3.37e-45	185
gi|1229591960|gb|NJDD01001022.1|	NJDD01001022.1	91.603	131	1	131	88101	87971	9.65e-46	187
gi|1229587198|gb|NJDD01003155.1|	NJDD01003155.1	92.366	131	1	130	17457	17587	2.77e-46	188
gi|1229592251|gb|NJDD01000905.1|	NJDD01000905.1	94.656	131	1	131	104739	104869	3.6e-51	205
gi|1229583204|gb|NJDD01005067.1|	NJDD01005067.1	94.656	131	1	131	81489	81361	1.26e-50	203
gi|1229586374|gb|NJDD01003543.1|	NJDD01003543.1	94.656	131	140	270	69623	69752	4.38e-50	201
gi|1229585124|gb|NJDD01004137.1|	NJDD01004137.1	95.42	131	140	270	757320	757191	1.03e-51	206
gi|1229581344|gb|NJDD01005959.1|	NJDD01005959.1	97.71	131	141	270	70173	70303	1.63e-55	219
gi|1229591411|gb|NJDD01001247.1|	NJDD01001247.1	81.061	132	7	138	71200	71072	9.66e-27	123
gi|1229578909|gb|NJDD01007150.1|	NJDD01007150.1	84.848	132	95	226	8232	8104	8.47e-34	147
gi|1229591492|gb|NJDD01001215.1|	NJDD01001215.1	85.606	132	145	270	218167	218036	5.7e-36	154
gi|1229578802|gb|NJDD01007203.1|	NJDD01007203.1	87.879	132	144	270	38543	38412	9.04e-40	167
gi|1229592100|gb|NJDD01000966.1|	NJDD01000966.1	88.636	132	139	270	487978	488106	3.16e-39	165
gi|1229593427|gb|NJDD01000436.1|	NJDD01000436.1	88.636	132	140	270	51213	51086	3.84e-38	161
gi|1229590494|gb|NJDD01001643.1|	NJDD01001643.1	91.667	132	139	270	64571	64441	3.37e-45	185
gi|1229570904|gb|NJDD01011169.1|	NJDD01011169.1	93.182	132	137	268	2585	2715	6.5e-48	194
gi|1229586788|gb|NJDD01003345.1|	NJDD01003345.1	80.451	133	108	237	238321	238189	1.43e-24	116
gi|1229591066|gb|NJDD01001396.1|	NJDD01001396.1	85.714	133	138	270	15847	15973	6.95e-35	150
gi|1229577858|gb|NJDD01007666.1|	NJDD01007666.1	90.226	133	139	270	8896	8765	6.09e-42	174
gi|1229594217|gb|NJDD01000125.1|	NJDD01000125.1	96.992	133	138	270	372351	372219	1.34e-56	223
gi|1229585336|gb|NJDD01004033.1|	NJDD01004033.1	81.343	134	9	142	86486	86613	2.77e-27	125
gi|1229594126|gb|NJDD01000159.1|	NJDD01000159.1	82.09	134	3	136	267769	267901	6.51e-29	131
gi|1229590394|gb|NJDD01001686.1|	NJDD01001686.1	82.836	134	3	131	228354	228486	5.34e-30	134
gi|1229587761|gb|NJDD01002890.1|	NJDD01002890.1	85.075	134	103	236	398073	397944	6.95e-35	150
gi|1229587162|gb|NJDD01003171.1|	NJDD01003171.1	85.075	134	136	268	47944	48071	2.43e-34	149
gi|1229588799|gb|NJDD01002402.1|	NJDD01002402.1	85.821	134	29	162	8636	8768	1.99e-35	152
gi|1229572116|gb|NJDD01010544.1|	NJDD01010544.1	80	135	1	135	15503	15376	5e-24	114
gi|1229586791|gb|NJDD01003344.1|	NJDD01003344.1	88.148	135	3	137	135105	135239	2.13e-41	172
gi|1229591422|gb|NJDD01001242.1|	NJDD01001242.1	94.815	135	1	135	2698	2564	2.42e-53	212
gi|1229593001|gb|NJDD01000608.1|	NJDD01000608.1	96.296	135	136	270	1775	1642	5.7e-55	217
gi|1229584987|gb|NJDD01004204.1|	NJDD01004204.1	98.519	135	67	201	21208	21074	2.12e-60	235
gi|1229591084|gb|NJDD01001390.1|	NJDD01001390.1	82.353	136	1	136	747227	747359	6.51e-29	131
gi|1229581858|gb|NJDD01005707.1|	NJDD01005707.1	82.353	136	14	149	184487	184353	5.34e-30	134
gi|1229591181|gb|NJDD01001348.1|	NJDD01001348.1	86.765	136	135	270	56906	56776	1.63e-36	156
gi|1229584834|gb|NJDD01004282.1|	NJDD01004282.1	88.235	136	134	269	19177	19310	7.42e-41	170
gi|1229593141|gb|NJDD01000546.1|	NJDD01000546.1	88.971	136	4	139	1641	1774	7.42e-41	170
gi|1229590582|gb|NJDD01001602.1|	NJDD01001602.1	89.706	136	131	266	69622	69488	1.43e-43	179
gi|1229593359|gb|NJDD01000462.1|	NJDD01000462.1	98.529	136	5	140	105697	105831	7.41e-60	233
gi|1229589561|gb|NJDD01002049.1|	NJDD01002049.1	82.482	137	22	157	113927	114063	1.53e-30	136
gi|1229579640|gb|NJDD01006788.1|	NJDD01006788.1	83.212	137	151	270	22379	22515	6.95e-35	150
gi|1229587948|gb|NJDD01002802.1|	NJDD01002802.1	83.212	137	7	142	89608	89741	4.39e-31	138
gi|1229590394|gb|NJDD01001686.1|	NJDD01001686.1	83.212	137	134	270	228889	229016	4.39e-31	138
gi|1229592640|gb|NJDD01000744.1|	NJDD01000744.1	86.131	137	134	270	335153	335023	1.1e-38	163
gi|1229518692|gb|NJDD01033408.1|	NJDD01033408.1	89.051	137	134	270	80	215	1.75e-42	176
gi|1229589771|gb|NJDD01001958.1|	NJDD01001958.1	93.431	137	134	270	18346	18211	1.26e-50	203
gi|1229590435|gb|NJDD01001670.1|	NJDD01001670.1	96.35	137	1	133	217576	217440	3.84e-57	224
gi|1229588583|gb|NJDD01002503.1|	NJDD01002503.1	81.884	138	9	146	106029	106163	5.34e-30	134
gi|1229587927|gb|NJDD01002812.1|	NJDD01002812.1	81.884	138	13	149	101299	101163	2.27e-28	129
gi|1229583407|gb|NJDD01004966.1|	NJDD01004966.1	81.884	138	100	236	51082	50949	7.93e-28	127
gi|1229589785|gb|NJDD01001953.1|	NJDD01001953.1	82.609	138	13	150	474722	474587	5.34e-30	134
gi|1229593619|gb|NJDD01000356.1|	NJDD01000356.1	83.333	138	24	161	911	1045	1.26e-31	140
gi|1229584049|gb|NJDD01004666.1|	NJDD01004666.1	84.058	138	5	141	60739	60602	8.47e-34	147
gi|1229588445|gb|NJDD01002569.1|	NJDD01002569.1	85.507	138	24	161	39738	39872	1.99e-35	152
gi|1229590122|gb|NJDD01001808.1|	NJDD01001808.1	85.507	138	59	194	87202	87339	1.63e-36	156
gi|1229589462|gb|NJDD01002093.1|	NJDD01002093.1	86.957	138	5	141	475520	475384	3.84e-38	161
gi|1229590090|gb|NJDD01001821.1|	NJDD01001821.1	86.957	138	5	140	140378	140514	3.84e-38	161
gi|1229569687|gb|NJDD01011773.1|	NJDD01011773.1	90.58	138	101	237	29078	28941	9.65e-46	187
gi|1229590880|gb|NJDD01001474.1|	NJDD01001474.1	90.58	138	133	270	307113	307249	9.65e-46	187
gi|1229592785|gb|NJDD01000691.1|	NJDD01000691.1	91.304	138	137	270	5478	5614	7.92e-47	190
gi|1229581984|gb|NJDD01005648.1|	NJDD01005648.1	92.754	138	31	168	65638	65503	4.38e-50	201
gi|1229590267|gb|NJDD01001742.1|	NJDD01001742.1	95.652	138	133	270	9485	9621	1.63e-55	219
gi|1229580360|gb|NJDD01006436.1|	NJDD01006436.1	81.295	139	5	143	152543	152679	7.93e-28	127
gi|1229563574|gb|NJDD01014821.1|	NJDD01014821.1	81.295	139	5	143	8366	8502	6.51e-29	131
gi|1229592850|gb|NJDD01000666.1|	NJDD01000666.1	82.014	139	100	237	53740	53876	1.86e-29	132
gi|1229590399|gb|NJDD01001684.1|	NJDD01001684.1	90.647	139	1	139	139169	139031	2.27e-47	192
gi|1229560196|gb|NJDD01016511.1|	NJDD01016511.1	93.525	139	1	139	3323	3457	3.6e-51	205
gi|1229592470|gb|NJDD01000813.1|	NJDD01000813.1	80.714	140	5	142	425478	425342	3.37e-26	122
gi|1229500916|gb|NJDD01038055.1|	NJDD01038055.1	80.714	140	7	145	545032	545164	6.1e-23	111
gi|1229581693|gb|NJDD01005791.1|	NJDD01005791.1	81.429	140	97	236	45937	46070	1.86e-29	132
gi|1229591802|gb|NJDD01001086.1|	NJDD01001086.1	82.143	140	54	193	11095	11227	1.86e-29	132
gi|1229593075|gb|NJDD01000574.1|	NJDD01000574.1	85.714	140	9	148	118984	119120	3.84e-38	161
gi|1229589968|gb|NJDD01001874.1|	NJDD01001874.1	89.286	140	17	156	80317	80455	4.1e-44	181
gi|1229592975|gb|NJDD01000619.1|	NJDD01000619.1	92.857	140	1	140	153798	153659	2.95e-52	208
gi|1229573726|gb|NJDD01009750.1|	NJDD01009750.1	81.56	141	8	148	7481	7346	1.86e-29	132
gi|1229576975|gb|NJDD01008109.1|	NJDD01008109.1	82.27	141	1	141	35396	35536	3.6e-32	141
gi|1229579680|gb|NJDD01006768.1|	NJDD01006768.1	82.27	141	9	149	7461	7601	3.6e-32	141
gi|1229589179|gb|NJDD01002225.1|	NJDD01002225.1	82.27	141	8	148	9093	9228	4.39e-31	138
gi|1229594274|gb|NJDD01000104.1|	NJDD01000104.1	87.234	141	130	270	118103	118242	7.42e-41	170
gi|1229588684|gb|NJDD01002456.1|	NJDD01002456.1	89.362	141	59	196	432528	432667	5e-43	178
gi|1229582574|gb|NJDD01005365.1|	NJDD01005365.1	89.362	141	1	140	173194	173334	1.18e-44	183
gi|1229586006|gb|NJDD01003712.1|	NJDD01003712.1	90.071	141	139	270	42288	42427	2.27e-47	192
gi|1229593668|gb|NJDD01000341.1|	NJDD01000341.1	92.908	141	1	141	35365	35505	8.46e-53	210
gi|1229591461|gb|NJDD01001228.1|	NJDD01001228.1	97.163	141	130	270	71981	72121	6.09e-61	237
gi|1229594337|gb|NJDD01000082.1|	NJDD01000082.1	83.803	142	8	149	93115	93252	8.47e-34	147
gi|1229593380|gb|NJDD01000454.1|	NJDD01000454.1	85.915	142	1	142	312207	312346	1.1e-38	163
gi|1229590731|gb|NJDD01001541.1|	NJDD01001541.1	90.141	142	3	144	181982	181841	6.5e-48	194
gi|1229587674|gb|NJDD01002932.1|	NJDD01002932.1	92.254	142	1	142	281951	282092	1.03e-51	206
gi|1229580790|gb|NJDD01006225.1|	NJDD01006225.1	81.119	143	17	159	76797	76934	7.93e-28	127
gi|1229560250|gb|NJDD01016484.1|	NJDD01016484.1	85.315	143	79	221	2055	1915	3.84e-38	161
gi|1229572706|gb|NJDD01010252.1|	NJDD01010252.1	87.413	143	4	146	4524	4382	5e-43	178
gi|1229572625|gb|NJDD01010292.1|	NJDD01010292.1	90.909	143	5	147	35880	36019	5.34e-49	197
gi|1229578779|gb|NJDD01007215.1|	NJDD01007215.1	84.722	144	32	175	30130	29990	5.7e-36	154
gi|1229592718|gb|NJDD01000716.1|	NJDD01000716.1	86.806	144	79	221	226019	225877	9.04e-40	167
gi|1229591964|gb|NJDD01001020.1|	NJDD01001020.1	92.361	144	114	257	116487	116347	1.53e-49	199
gi|1229588491|gb|NJDD01002547.1|	NJDD01002547.1	80	145	82	226	127239	127380	2.27e-28	129
gi|1229591080|gb|NJDD01001391.1|	NJDD01001391.1	80	145	1	145	73361	73218	7.93e-28	127
gi|1229581765|gb|NJDD01005756.1|	NJDD01005756.1	82.759	145	92	236	25955	25813	3.6e-32	141
gi|1229587311|gb|NJDD01003103.1|	NJDD01003103.1	83.448	145	4	148	51784	51925	8.47e-34	147
gi|1229588347|gb|NJDD01002613.1|	NJDD01002613.1	85.517	145	15	159	286050	285907	1.1e-38	163
gi|1229583740|gb|NJDD01004813.1|	NJDD01004813.1	86.207	145	127	270	189764	189620	2.59e-40	168
gi|1229578802|gb|NJDD01007203.1|	NJDD01007203.1	86.207	145	4	148	38901	38757	2.13e-41	172
gi|1229584176|gb|NJDD01004604.1|	NJDD01004604.1	93.103	145	125	269	611060	610917	6.94e-54	214
gi|1229593386|gb|NJDD01000452.1|	NJDD01000452.1	97.241	145	1	145	339804	339948	4.1e-63	244
gi|1229591985|gb|NJDD01001013.1|	NJDD01001013.1	80.137	146	5	148	130147	130289	9.66e-27	123
gi|1229589894|gb|NJDD01001905.1|	NJDD01001905.1	82.192	146	8	151	148073	147930	1.53e-30	136
gi|1229587911|gb|NJDD01002819.1|	NJDD01002819.1	82.877	146	71	216	92367	92226	2.96e-33	145
gi|1229585868|gb|NJDD01003771.1|	NJDD01003771.1	82.877	146	2	147	35184	35326	2.43e-34	149
gi|1229594343|gb|NJDD01000079.1|	NJDD01000079.1	85.616	146	91	236	28483	28339	3.16e-39	165
gi|1229579026|gb|NJDD01007091.1|	NJDD01007091.1	87.671	146	125	270	49948	50091	1.43e-43	179
gi|1229589370|gb|NJDD01002135.1|	NJDD01002135.1	89.041	146	125	270	61965	62109	2.77e-46	188
gi|1229571835|gb|NJDD01010684.1|	NJDD01010684.1	94.521	146	125	270	5237	5093	3.84e-57	224
gi|1229589285|gb|NJDD01002174.1|	NJDD01002174.1	94.521	146	125	270	90152	90008	3.84e-57	224
gi|1229575555|gb|NJDD01008821.1|	NJDD01008821.1	94.521	146	125	270	35719	35864	3.15e-58	228
gi|1229585982|gb|NJDD01003718.1|	NJDD01003718.1	80.952	147	90	236	199769	199911	5.34e-30	134
gi|1229587478|gb|NJDD01003025.1|	NJDD01003025.1	80.952	147	1	147	76038	76183	1.53e-30	136
gi|1229583357|gb|NJDD01004990.1|	NJDD01004990.1	82.993	147	27	171	121210	121071	4.39e-31	138
gi|1229583775|gb|NJDD01004797.1|	NJDD01004797.1	83.673	147	3	148	198103	197958	6.95e-35	150
gi|1229586824|gb|NJDD01003329.1|	NJDD01003329.1	84.354	147	5	151	120756	120901	4.68e-37	158
gi|1229593373|gb|NJDD01000456.1|	NJDD01000456.1	87.075	147	2	148	30830	30976	1.43e-43	179
gi|1229589577|gb|NJDD01002043.1|	NJDD01002043.1	88.435	147	3	149	18164	18309	3.37e-45	185
gi|1229590247|gb|NJDD01001752.1|	NJDD01001752.1	89.116	147	124	269	132110	131965	9.65e-46	187
gi|1229574215|gb|NJDD01009506.1|	NJDD01009506.1	89.116	147	124	270	1	139	2.27e-47	192
gi|1229586444|gb|NJDD01003509.1|	NJDD01003509.1	90.476	147	123	269	117089	116945	1.53e-49	199
gi|1229586342|gb|NJDD01003557.1|	NJDD01003557.1	90.476	147	7	153	72039	72183	1.53e-49	199
gi|1229541045|gb|NJDD01025866.1|	NJDD01025866.1	90.476	147	1	147	7094	6948	1.26e-50	203
gi|1229592100|gb|NJDD01000966.1|	NJDD01000966.1	93.197	147	1	147	408098	407952	4.68e-56	221
gi|1229586550|gb|NJDD01003457.1|	NJDD01003457.1	93.878	147	1	147	46349	46203	3.84e-57	224
gi|1229584821|gb|NJDD01004289.1|	NJDD01004289.1	95.918	147	124	270	340073	339927	1.74e-61	239
gi|1229578054|gb|NJDD01007568.1|	NJDD01007568.1	81.757	148	27	174	29751	29889	1.26e-31	140
gi|1229589898|gb|NJDD01001904.1|	NJDD01001904.1	82.432	148	52	198	554021	553876	1.03e-32	143
gi|1229581866|gb|NJDD01005703.1|	NJDD01005703.1	84.459	148	16	163	27724	27867	1.1e-38	163
gi|1229594027|gb|NJDD01000197.1|	NJDD01000197.1	85.811	148	1	148	39048	39192	7.42e-41	170
gi|1229574359|gb|NJDD01009434.1|	NJDD01009434.1	89.865	148	125	270	90329	90182	2.27e-47	192
gi|1229506255|gb|NJDD01037538.1|	NJDD01037538.1	89.865	148	8	155	1208	1354	1.86e-48	196
gi|1229590972|gb|NJDD01001436.1|	NJDD01001436.1	90.541	148	1	148	407742	407595	3.6e-51	205
gi|1229582849|gb|NJDD01005238.1|	NJDD01005238.1	91.892	148	1	148	126128	125981	6.94e-54	214
gi|1229577552|gb|NJDD01007819.1|	NJDD01007819.1	93.919	148	1	148	256212	256065	1.1e-57	226
gi|1229592790|gb|NJDD01000689.1|	NJDD01000689.1	81.208	149	1	149	473791	473645	1.26e-31	140
gi|1229592807|gb|NJDD01000683.1|	NJDD01000683.1	81.879	149	2	150	105759	105614	2.96e-33	145
gi|1229582184|gb|NJDD01005552.1|	NJDD01005552.1	82.55	149	16	164	41176	41031	2.96e-33	145
gi|1229594118|gb|NJDD01000162.1|	NJDD01000162.1	85.906	149	1	149	159724	159869	2.13e-41	172
gi|1229593854|gb|NJDD01000266.1|	NJDD01000266.1	86.577	149	1	149	61532	61678	1.75e-42	176
gi|1229563389|gb|NJDD01014908.1|	NJDD01014908.1	86.577	149	1	147	14432	14580	1.75e-42	176
gi|1229586404|gb|NJDD01003528.1|	NJDD01003528.1	87.919	149	1	149	167022	167165	2.77e-46	188
gi|1229590636|gb|NJDD01001580.1|	NJDD01001580.1	87.919	149	1	149	157971	158119	2.77e-46	188
gi|1229589429|gb|NJDD01002108.1|	NJDD01002108.1	89.262	149	1	149	66233	66085	5.34e-49	197
gi|1229593329|gb|NJDD01000473.1|	NJDD01000473.1	91.946	149	1	149	160291	160439	1.99e-54	215
gi|1229578716|gb|NJDD01007246.1|	NJDD01007246.1	93.289	149	122	270	1	147	4.68e-56	221
gi|1229584821|gb|NJDD01004289.1|	NJDD01004289.1	94.631	149	1	149	335246	335102	2.59e-59	232
gi|1229592749|gb|NJDD01000705.1|	NJDD01000705.1	97.987	149	1	149	41527	41675	2.27e-66	255
gi|1229584899|gb|NJDD01004250.1|	NJDD01004250.1	80	150	79	223	59240	59386	2.27e-28	129
gi|1229578708|gb|NJDD01007250.1|	NJDD01007250.1	83.333	150	1	150	39179	39033	1.63e-36	156
gi|1229553551|gb|NJDD01019822.1|	NJDD01019822.1	84.667	150	81	226	2940	3087	1.1e-38	163
gi|1229590186|gb|NJDD01001778.1|	NJDD01001778.1	92	150	121	270	80535	80388	6.94e-54	214
gi|1229555718|gb|NJDD01018744.1|	NJDD01018744.1	92.667	150	121	270	14859	14711	5.7e-55	217
gi|1229555762|gb|NJDD01018722.1|	NJDD01018722.1	93.333	150	1	150	2756	2905	1.1e-57	226
gi|1229589798|gb|NJDD01001948.1|	NJDD01001948.1	96.667	150	1	150	43710	43562	4.1e-63	244
gi|1229591384|gb|NJDD01001260.1|	NJDD01001260.1	80.132	151	1	151	47300	47450	4.39e-31	138
gi|1229587803|gb|NJDD01002870.1|	NJDD01002870.1	80.132	151	87	236	6742	6878	3.6e-32	141
gi|1229587152|gb|NJDD01003175.1|	NJDD01003175.1	82.119	151	87	237	205490	205636	2.96e-33	145
gi|1229592218|gb|NJDD01000918.1|	NJDD01000918.1	82.119	151	3	153	930600	930453	2.43e-34	149
gi|1229500930|gb|NJDD01038050.1|	NJDD01038050.1	85.43	151	87	236	267470	267321	9.04e-40	167
gi|1229593267|gb|NJDD01000498.1|	NJDD01000498.1	86.093	151	7	157	83953	83806	9.04e-40	167
gi|1229589135|gb|NJDD01002246.1|	NJDD01002246.1	91.391	151	4	154	36915	37065	6.94e-54	214
gi|1229585306|gb|NJDD01004047.1|	NJDD01004047.1	91.391	151	7	156	11399	11249	8.46e-53	210
gi|1229594184|gb|NJDD01000137.1|	NJDD01000137.1	96.689	151	1	151	222699	222549	9.64e-65	250
gi|1229592589|gb|NJDD01000764.1|	NJDD01000764.1	100	151	1	151	596487	596637	8.45e-72	273
gi|1229579324|gb|NJDD01006943.1|	NJDD01006943.1	80.921	152	119	270	165439	165574	2.43e-34	149
gi|1229591463|gb|NJDD01001227.1|	NJDD01001227.1	82.237	152	11	162	170773	170919	2.43e-34	149
gi|1229589380|gb|NJDD01002131.1|	NJDD01002131.1	83.553	152	10	161	152987	152840	1.99e-35	152
gi|1229594254|gb|NJDD01000110.1|	NJDD01000110.1	84.211	152	13	163	221997	222147	1.34e-37	159
gi|1229591492|gb|NJDD01001215.1|	NJDD01001215.1	87.5	152	1	148	218589	218438	1.18e-44	183
gi|1229587006|gb|NJDD01003246.1|	NJDD01003246.1	93.421	152	92	243	33531	33384	3.15e-58	228
gi|1229592158|gb|NJDD01000943.1|	NJDD01000943.1	94.737	152	119	270	383174	383024	2.12e-60	235
gi|1229572073|gb|NJDD01010565.1|	NJDD01010565.1	96.053	152	5	156	202	51	3.37e-64	248
gi|1229580864|gb|NJDD01006188.1|	NJDD01006188.1	81.699	153	6	156	28850	28706	2.96e-33	145
gi|1229582934|gb|NJDD01005199.1|	NJDD01005199.1	83.007	153	120	270	172225	172084	1.99e-35	152
gi|1229579965|gb|NJDD01006625.1|	NJDD01006625.1	84.967	153	15	164	69323	69473	2.59e-40	168
gi|1229589561|gb|NJDD01002049.1|	NJDD01002049.1	84.967	153	6	157	95189	95038	3.16e-39	165
gi|1229592921|gb|NJDD01000638.1|	NJDD01000638.1	86.928	153	111	263	48549	48701	9.65e-46	187
gi|1229593917|gb|NJDD01000239.1|	NJDD01000239.1	88.235	153	118	270	96909	96768	4.38e-50	201
gi|1229593786|gb|NJDD01000295.1|	NJDD01000295.1	90.85	153	109	261	266908	267057	2.42e-53	212
gi|1229592489|gb|NJDD01000806.1|	NJDD01000806.1	81.169	154	3	156	65422	65574	1.03e-32	143
gi|1229591281|gb|NJDD01001307.1|	NJDD01001307.1	81.818	154	5	158	243024	242872	2.43e-34	149
gi|1229528464|gb|NJDD01030091.1|	NJDD01030091.1	83.766	154	4	157	5846	5694	3.84e-38	161
gi|1229584388|gb|NJDD01004502.1|	NJDD01004502.1	88.961	154	54	207	310470	310319	6.5e-48	194
gi|1229591156|gb|NJDD01001360.1|	NJDD01001360.1	90.26	154	57	206	170175	170022	8.46e-53	210
gi|1229587765|gb|NJDD01002888.1|	NJDD01002888.1	91.558	154	117	270	20765	20911	2.42e-53	212
gi|1229581901|gb|NJDD01005686.1|	NJDD01005686.1	80	155	5	159	34380	34228	4.39e-31	138
gi|1229582263|gb|NJDD01005509.1|	NJDD01005509.1	85.161	155	82	236	26618	26468	1.75e-42	176
gi|1229582919|gb|NJDD01005206.1|	NJDD01005206.1	87.097	155	116	270	76427	76274	9.65e-46	187
gi|1229500916|gb|NJDD01038055.1|	NJDD01038055.1	90.968	155	116	270	486266	486413	6.94e-54	214
gi|1229586788|gb|NJDD01003345.1|	NJDD01003345.1	90.968	155	116	270	102357	102511	5.7e-55	217
gi|1229590364|gb|NJDD01001700.1|	NJDD01001700.1	92.903	155	1	155	67616	67463	1.1e-57	226
gi|1229593558|gb|NJDD01000384.1|	NJDD01000384.1	80.769	156	1	156	652934	653087	1.03e-32	143
gi|1229576843|gb|NJDD01008174.1|	NJDD01008174.1	81.41	156	64	214	9974	9820	5.34e-30	134
gi|1229590060|gb|NJDD01001835.1|	NJDD01001835.1	83.333	156	1	156	51466	51611	2.59e-40	168
gi|1229593424|gb|NJDD01000437.1|	NJDD01000437.1	85.256	156	28	183	64420	64568	7.42e-41	170
gi|1229587097|gb|NJDD01003201.1|	NJDD01003201.1	87.821	156	1	156	460281	460435	2.27e-47	192
gi|1229586608|gb|NJDD01003429.1|	NJDD01003429.1	89.103	156	5	160	112215	112370	3.6e-51	205
gi|1229593242|gb|NJDD01000507.1|	NJDD01000507.1	90.385	156	115	270	7390	7542	2.95e-52	208
gi|1229592637|gb|NJDD01000745.1|	NJDD01000745.1	92.308	156	1	156	173912	173757	3.15e-58	228
gi|1229588845|gb|NJDD01002382.1|	NJDD01002382.1	95.513	156	1	156	151102	151256	1.17e-63	246
gi|1229591461|gb|NJDD01001228.1|	NJDD01001228.1	95.513	156	1	156	71461	71615	1.17e-63	246
gi|1229582000|gb|NJDD01005640.1|	NJDD01005640.1	96.795	156	42	197	8015	8170	1.86e-67	259
gi|1229589179|gb|NJDD01002225.1|	NJDD01002225.1	80.255	157	3	159	40939	41091	5.34e-30	134
gi|1229591581|gb|NJDD01001177.1|	NJDD01001177.1	82.166	157	6	162	65003	65152	3.6e-32	141
gi|1229581371|gb|NJDD01005947.1|	NJDD01005947.1	82.166	157	9	163	50114	50270	5.7e-36	154
gi|1229593533|gb|NJDD01000393.1|	NJDD01000393.1	84.076	157	83	236	254161	254316	3.16e-39	165
gi|1229591979|gb|NJDD01001015.1|	NJDD01001015.1	85.987	157	10	166	1171103	1171257	4.1e-44	181
gi|1229591430|gb|NJDD01001239.1|	NJDD01001239.1	85.987	157	7	163	633794	633949	4.1e-44	181
gi|1229591841|gb|NJDD01001069.1|	NJDD01001069.1	85.987	157	51	207	13928	13773	4.1e-44	181
gi|1229593430|gb|NJDD01000435.1|	NJDD01000435.1	87.898	157	109	264	89044	88891	2.27e-47	192
gi|1229577852|gb|NJDD01007669.1|	NJDD01007669.1	90.446	157	115	270	119307	119152	2.95e-52	208
gi|1229538753|gb|NJDD01026626.1|	NJDD01026626.1	92.357	157	114	270	1111	956	1.1e-57	226
gi|1229577119|gb|NJDD01008037.1|	NJDD01008037.1	94.268	157	114	270	3490	3335	1.74e-61	239
gi|1229592218|gb|NJDD01000918.1|	NJDD01000918.1	95.541	157	107	262	742519	742675	3.37e-64	248
gi|1229589306|gb|NJDD01002164.1|	NJDD01002164.1	96.178	157	114	270	24848	24692	6.5e-67	257
gi|1229592150|gb|NJDD01000946.1|	NJDD01000946.1	81.013	158	1	158	167284	167127	6.95e-35	150
gi|1229585799|gb|NJDD01003805.1|	NJDD01003805.1	81.646	158	1	158	45663	45507	6.95e-35	150
gi|1229580739|gb|NJDD01006250.1|	NJDD01006250.1	81.646	158	5	162	124777	124932	1.99e-35	152
gi|1229592387|gb|NJDD01000847.1|	NJDD01000847.1	82.911	158	19	176	532661	532816	3.84e-38	161
gi|1229593507|gb|NJDD01000404.1|	NJDD01000404.1	83.544	158	7	164	150982	151136	3.84e-38	161
gi|1229580739|gb|NJDD01006250.1|	NJDD01006250.1	83.544	158	9	166	272495	272646	1.34e-37	159
gi|1229591957|gb|NJDD01001023.1|	NJDD01001023.1	88.608	158	113	270	754628	754783	5.34e-49	197
gi|1229591430|gb|NJDD01001239.1|	NJDD01001239.1	89.241	158	113	270	452223	452367	1.99e-54	215
gi|1229593558|gb|NJDD01000384.1|	NJDD01000384.1	92.405	158	5	162	583067	582911	3.15e-58	228
gi|1229592530|gb|NJDD01000788.1|	NJDD01000788.1	93.671	158	1	157	106121	105964	6.09e-61	237
gi|1229591146|gb|NJDD01001364.1|	NJDD01001364.1	81.761	159	112	270	42883	42738	1.34e-37	159
gi|1229593797|gb|NJDD01000290.1|	NJDD01000290.1	82.39	159	79	236	282122	282277	1.63e-36	156
gi|1229586788|gb|NJDD01003345.1|	NJDD01003345.1	84.906	159	1	156	117626	117470	3.16e-39	165
gi|1229587480|gb|NJDD01003024.1|	NJDD01003024.1	86.792	159	112	270	84046	84192	6.5e-48	194
gi|1229578447|gb|NJDD01007380.1|	NJDD01007380.1	87.421	159	7	165	75984	75828	6.5e-48	194
gi|1229585581|gb|NJDD01003912.1|	NJDD01003912.1	88.679	159	120	270	63106	62949	4.38e-50	201
gi|1229583438|gb|NJDD01004951.1|	NJDD01004951.1	94.34	159	112	270	65948	65793	4.1e-63	244
gi|1229523907|gb|NJDD01031675.1|	NJDD01031675.1	94.34	159	9	167	1612	1769	1.43e-62	242
gi|1229550547|gb|NJDD01021326.1|	NJDD01021326.1	95.597	159	56	214	157	1	7.92e-66	253
gi|1229594184|gb|NJDD01000137.1|	NJDD01000137.1	80	160	27	181	172500	172346	3.37e-26	122
gi|1229590512|gb|NJDD01001634.1|	NJDD01001634.1	80.625	160	79	237	80203	80360	4.39e-31	138
gi|1229570254|gb|NJDD01011488.1|	NJDD01011488.1	81.25	160	5	162	99832	99986	8.47e-34	147
gi|1229592470|gb|NJDD01000813.1|	NJDD01000813.1	82.5	160	3	162	128281	128125	3.84e-38	161
gi|1229589429|gb|NJDD01002108.1|	NJDD01002108.1	85	160	5	164	82325	82482	5e-43	178
gi|1229589601|gb|NJDD01002033.1|	NJDD01002033.1	86.875	160	5	164	16716	16558	7.92e-47	190
gi|1229590868|gb|NJDD01001479.1|	NJDD01001479.1	87.5	160	18	176	286318	286161	2.27e-47	192
gi|1229534376|gb|NJDD01028086.1|	NJDD01028086.1	80.124	161	1	161	981	1138	1.26e-31	140
gi|1229585451|gb|NJDD01003976.1|	NJDD01003976.1	80.745	161	1	161	91472	91313	8.47e-34	147
gi|1229591793|gb|NJDD01001089.1|	NJDD01001089.1	81.366	161	1	161	191259	191112	4.68e-37	158
gi|1229546377|gb|NJDD01023424.1|	NJDD01023424.1	82.609	161	1	161	391	544	3.84e-38	161
gi|1229594343|gb|NJDD01000079.1|	NJDD01000079.1	82.609	161	1	161	30244	30099	2.59e-40	168
gi|1229583689|gb|NJDD01004837.1|	NJDD01004837.1	84.472	161	1	161	39253	39408	6.09e-42	174
gi|1229593409|gb|NJDD01000443.1|	NJDD01000443.1	85.093	161	3	163	165821	165979	1.75e-42	176
gi|1229589135|gb|NJDD01002246.1|	NJDD01002246.1	85.714	161	1	161	424095	423935	9.65e-46	187
gi|1229583689|gb|NJDD01004837.1|	NJDD01004837.1	86.335	161	1	161	38461	38614	2.77e-46	188
gi|1229587255|gb|NJDD01003128.1|	NJDD01003128.1	88.199	161	75	235	224576	224423	1.26e-50	203
gi|1229590539|gb|NJDD01001621.1|	NJDD01001621.1	88.199	161	110	270	48970	48813	1.53e-49	199
gi|1229589435|gb|NJDD01002105.1|	NJDD01002105.1	90.062	161	1	161	120933	120775	1.99e-54	215
gi|1229579058|gb|NJDD01007075.1|	NJDD01007075.1	93.789	161	110	270	110827	110668	1.43e-62	242
gi|1229581788|gb|NJDD01005745.1|	NJDD01005745.1	95.652	161	1	161	25346	25186	1.86e-67	259
gi|1229568182|gb|NJDD01012530.1|	NJDD01012530.1	81.481	162	1	162	6863	7018	2.43e-34	149
gi|1229583576|gb|NJDD01004889.1|	NJDD01004889.1	82.099	162	4	164	389104	388944	5.7e-36	154
gi|1229582014|gb|NJDD01005634.1|	NJDD01005634.1	83.951	162	3	164	18251	18091	2.13e-41	172
gi|1229585312|gb|NJDD01004044.1|	NJDD01004044.1	85.185	162	1	158	7217	7377	1.75e-42	176
gi|1229587594|gb|NJDD01002969.1|	NJDD01002969.1	86.42	162	3	164	10881	11041	7.92e-47	190
gi|1229594010|gb|NJDD01000204.1|	NJDD01000204.1	87.037	162	8	168	433018	432857	6.5e-48	194
gi|1229575895|gb|NJDD01008650.1|	NJDD01008650.1	87.037	162	3	162	46336	46494	3.37e-45	185
gi|1229593763|gb|NJDD01000305.1|	NJDD01000305.1	87.654	162	109	270	572292	572137	1.53e-49	199
gi|1229583936|gb|NJDD01004720.1|	NJDD01004720.1	87.654	162	109	270	213528	213687	1.53e-49	199
gi|1229593236|gb|NJDD01000509.1|	NJDD01000509.1	88.889	162	107	268	23392	23234	3.6e-51	205
gi|1229588866|gb|NJDD01002372.1|	NJDD01002372.1	93.21	162	109	270	263821	263661	1.74e-61	239
gi|1229584176|gb|NJDD01004604.1|	NJDD01004604.1	95.062	162	109	270	559509	559350	7.92e-66	253
gi|1229592307|gb|NJDD01000881.1|	NJDD01000881.1	80.982	163	7	167	479787	479944	8.47e-34	147
gi|1229585214|gb|NJDD01004092.1|	NJDD01004092.1	81.595	163	97	259	5540	5698	4.68e-37	158
gi|1229591430|gb|NJDD01001239.1|	NJDD01001239.1	83.436	163	1	163	639248	639405	2.59e-40	168
gi|1229591254|gb|NJDD01001318.1|	NJDD01001318.1	89.571	163	1	163	99310	99470	8.46e-53	210
gi|1229522116|gb|NJDD01032280.1|	NJDD01032280.1	91.411	163	4	166	1418	1579	3.15e-58	228
gi|1229590932|gb|NJDD01001453.1|	NJDD01001453.1	81.707	164	1	164	8884	9044	1.34e-37	159
gi|1229594237|gb|NJDD01000117.1|	NJDD01000117.1	82.317	164	107	270	116444	116599	1.1e-38	163
gi|1229592956|gb|NJDD01000626.1|	NJDD01000626.1	82.927	164	13	176	442394	442554	1.34e-37	159
gi|1229566730|gb|NJDD01013255.1|	NJDD01013255.1	84.756	164	1	161	6774	6613	6.09e-42	174
gi|1229587378|gb|NJDD01003072.1|	NJDD01003072.1	87.805	164	1	162	97716	97878	1.53e-49	199
gi|1229567146|gb|NJDD01013048.1|	NJDD01013048.1	90.244	164	119	270	1	164	9.03e-59	230
gi|1229580646|gb|NJDD01006294.1|	NJDD01006294.1	94.512	164	107	270	159441	159598	2.76e-65	251
gi|1229581117|gb|NJDD01006063.1|	NJDD01006063.1	98.78	164	107	270	83833	83670	3.84e-76	288
gi|1229587092|gb|NJDD01003203.1|	NJDD01003203.1	80	165	28	192	106488	106646	1.53e-30	136
gi|1229591211|gb|NJDD01001334.1|	NJDD01001334.1	83.03	165	1	163	383845	384005	1.34e-37	159
gi|1229586374|gb|NJDD01003543.1|	NJDD01003543.1	84.242	165	1	165	94429	94592	5e-43	178
gi|1229592130|gb|NJDD01000953.1|	NJDD01000953.1	85.455	165	5	165	311695	311533	4.1e-44	181
gi|1229593710|gb|NJDD01000327.1|	NJDD01000327.1	86.667	165	5	169	951210	951373	1.86e-48	196
gi|1229594430|gb|NJDD01000046.1|	NJDD01000046.1	90.303	165	1	165	21502	21663	3.84e-57	224
gi|1229591411|gb|NJDD01001247.1|	NJDD01001247.1	92.121	165	1	165	266534	266371	2.12e-60	235
gi|1229583345|gb|NJDD01004996.1|	NJDD01004996.1	93.939	165	106	270	1	164	9.64e-65	250
gi|1229588413|gb|NJDD01002584.1|	NJDD01002584.1	93.939	165	106	270	124019	123856	9.64e-65	250
gi|1229593593|gb|NJDD01000367.1|	NJDD01000367.1	94.545	165	106	270	414977	414814	7.92e-66	253
gi|1229590624|gb|NJDD01001584.1|	NJDD01001584.1	80.723	166	1	164	190269	190116	2.96e-33	145
gi|1229581159|gb|NJDD01006042.1|	NJDD01006042.1	87.952	166	105	270	107529	107365	1.03e-51	206
gi|1229581159|gb|NJDD01006042.1|	NJDD01006042.1	88.554	166	105	270	110489	110653	8.46e-53	210
gi|1229578571|gb|NJDD01007318.1|	NJDD01007318.1	89.157	166	1	166	3122	3286	1.99e-54	215
gi|1229582685|gb|NJDD01005313.1|	NJDD01005313.1	91.566	166	1	166	441346	441510	7.41e-60	233
gi|1229593945|gb|NJDD01000229.1|	NJDD01000229.1	92.771	166	106	270	97549	97713	1.74e-61	239
gi|1229593763|gb|NJDD01000305.1|	NJDD01000305.1	93.373	166	105	270	667212	667048	1.17e-63	246
gi|1229589285|gb|NJDD01002174.1|	NJDD01002174.1	93.976	166	105	270	28275	28439	2.76e-65	251
gi|1229594196|gb|NJDD01000132.1|	NJDD01000132.1	81.437	167	8	174	160098	159936	1.63e-36	156
gi|1229592008|gb|NJDD01001005.1|	NJDD01001005.1	81.437	167	5	171	145018	144863	1.1e-38	163
gi|1229588743|gb|NJDD01002431.1|	NJDD01002431.1	85.629	167	104	270	332652	332813	3.37e-45	185
gi|1229586431|gb|NJDD01003515.1|	NJDD01003515.1	86.228	167	104	270	72886	72731	1.26e-50	203
gi|1229592085|gb|NJDD01000972.1|	NJDD01000972.1	90.419	167	104	270	139402	139567	1.1e-57	226
gi|1229592058|gb|NJDD01000983.1|	NJDD01000983.1	92.814	167	1	167	288147	287981	3.37e-64	248
gi|1229536139|gb|NJDD01027500.1|	NJDD01027500.1	95.808	167	1	167	167	1	1.03e-70	269
gi|1229591934|gb|NJDD01001032.1|	NJDD01001032.1	80.952	168	1	166	400273	400114	3.6e-32	141
gi|1229585328|gb|NJDD01004037.1|	NJDD01004037.1	84.524	168	1	166	84854	85021	1.18e-44	183
gi|1229593171|gb|NJDD01000536.1|	NJDD01000536.1	85.119	168	19	186	224294	224459	1.18e-44	183
gi|1229589269|gb|NJDD01002182.1|	NJDD01002182.1	85.119	168	1	168	100792	100959	7.92e-47	190
gi|1229579216|gb|NJDD01006997.1|	NJDD01006997.1	85.119	168	111	270	21508	21343	7.92e-47	190
gi|1229581685|gb|NJDD01005795.1|	NJDD01005795.1	85.119	168	3	167	3675	3511	1.18e-44	183
gi|1229589740|gb|NJDD01001972.1|	NJDD01001972.1	86.31	168	62	229	119115	118951	6.5e-48	194
gi|1229589884|gb|NJDD01001909.1|	NJDD01001909.1	88.095	168	103	270	166529	166365	2.42e-53	212
gi|1229573985|gb|NJDD01009620.1|	NJDD01009620.1	89.286	168	1	168	9300	9134	1.63e-55	219
gi|1229589695|gb|NJDD01001991.1|	NJDD01001991.1	89.881	168	1	168	133683	133840	1.1e-57	226
gi|1229594205|gb|NJDD01000129.1|	NJDD01000129.1	91.667	168	6	173	520179	520344	6.09e-61	237
gi|1229581984|gb|NJDD01005648.1|	NJDD01005648.1	94.048	168	1	168	66015	65850	2.27e-66	255
gi|1229591492|gb|NJDD01001215.1|	NJDD01001215.1	81.657	169	102	270	145097	145251	2.59e-40	168
gi|1229575662|gb|NJDD01008767.1|	NJDD01008767.1	85.207	169	1	169	1632	1468	1.18e-44	183
gi|1229581839|gb|NJDD01005716.1|	NJDD01005716.1	90.533	169	6	174	202484	202652	7.41e-60	233
gi|1229588866|gb|NJDD01002372.1|	NJDD01002372.1	91.716	169	102	270	201776	201941	2.59e-59	232
gi|1229587372|gb|NJDD01003075.1|	NJDD01003075.1	91.716	169	1	169	267171	267007	6.09e-61	237
gi|1229592470|gb|NJDD01000813.1|	NJDD01000813.1	97.633	169	38	205	1011328	1011160	4.67e-75	284
gi|1229587355|gb|NJDD01003083.1|	NJDD01003083.1	82.353	170	1	166	42673	42507	3.16e-39	165
gi|1229592193|gb|NJDD01000928.1|	NJDD01000928.1	92.941	170	1	170	147184	147353	7.92e-66	253
gi|1229577221|gb|NJDD01007986.1|	NJDD01007986.1	92.941	170	1	170	96692	96861	7.92e-66	253
gi|1229585179|gb|NJDD01004110.1|	NJDD01004110.1	94.118	170	101	270	19720	19887	1.86e-67	259
gi|1229592950|gb|NJDD01000628.1|	NJDD01000628.1	95.882	170	1	170	59246	59415	2.42e-72	275
gi|1229591416|gb|NJDD01001245.1|	NJDD01001245.1	81.287	171	1	167	15880	15713	4.68e-37	158
gi|1229589108|gb|NJDD01002258.1|	NJDD01002258.1	86.55	171	5	175	186830	186998	5.34e-49	197
gi|1229588821|gb|NJDD01002393.1|	NJDD01002393.1	86.55	171	100	270	175199	175367	5.34e-49	197
gi|1229588115|gb|NJDD01002722.1|	NJDD01002722.1	86.55	171	1	171	285612	285444	5.34e-49	197
gi|1229588401|gb|NJDD01002589.1|	NJDD01002589.1	87.135	171	1	171	161945	161777	1.03e-51	206
gi|1229594126|gb|NJDD01000159.1|	NJDD01000159.1	87.719	171	100	270	218900	219066	2.95e-52	208
gi|1229593409|gb|NJDD01000443.1|	NJDD01000443.1	92.398	171	1	171	126750	126581	1.17e-63	246
gi|1229589402|gb|NJDD01002121.1|	NJDD01002121.1	92.398	171	1	171	125670	125839	1.17e-63	246
gi|1229585547|gb|NJDD01003928.1|	NJDD01003928.1	94.737	171	1	171	108201	108369	1.25e-69	266
gi|1229564111|gb|NJDD01014559.1|	NJDD01014559.1	94.737	171	103	270	14182	14012	1.25e-69	266
gi|1229584295|gb|NJDD01004547.1|	NJDD01004547.1	83.14	172	117	270	33576	33405	9.65e-46	187
gi|1229585124|gb|NJDD01004137.1|	NJDD01004137.1	84.302	172	6	177	790730	790565	4.1e-44	181
gi|1229593439|gb|NJDD01000432.1|	NJDD01000432.1	86.628	172	99	270	454628	454458	1.26e-50	203
gi|1229475890|gb|NJDD01039591.1|	NJDD01039591.1	90.116	172	1	171	652	821	3.15e-58	228
gi|1229590338|gb|NJDD01001710.1|	NJDD01001710.1	90.698	172	1	172	181473	181641	3.15e-58	228
gi|1229587937|gb|NJDD01002807.1|	NJDD01002807.1	91.86	172	1	172	43075	42907	5e-62	241
gi|1229584176|gb|NJDD01004604.1|	NJDD01004604.1	98.837	172	5	176	183278	183449	1.74e-80	302
gi|1229592200|gb|NJDD01000925.1|	NJDD01000925.1	81.503	173	1	163	61563	61393	3.16e-39	165
gi|1229594377|gb|NJDD01000067.1|	NJDD01000067.1	83.815	173	2	170	630267	630439	4.1e-44	181
gi|1229580926|gb|NJDD01006157.1|	NJDD01006157.1	85.549	173	109	270	19857	19686	4.38e-50	201
gi|1229593564|gb|NJDD01000379.1|	NJDD01000379.1	87.283	173	5	177	70056	69889	2.95e-52	208
gi|1229589591|gb|NJDD01002037.1|	NJDD01002037.1	89.017	173	1	171	31206	31378	1.63e-55	219
gi|1229513704|gb|NJDD01035072.1|	NJDD01035072.1	89.595	173	1	171	225	54	3.84e-57	224
gi|1229583711|gb|NJDD01004827.1|	NJDD01004827.1	90.173	173	98	270	21772	21944	2.12e-60	235
gi|1229586058|gb|NJDD01003686.1|	NJDD01003686.1	91.908	173	3	175	144940	144771	1.43e-62	242
gi|1229577758|gb|NJDD01007716.1|	NJDD01007716.1	92.486	173	5	177	11982	12153	9.64e-65	250
gi|1229592307|gb|NJDD01000881.1|	NJDD01000881.1	93.064	173	98	270	389756	389585	2.27e-66	255
gi|1229565211|gb|NJDD01014011.1|	NJDD01014011.1	81.609	174	5	176	1608	1439	3.84e-38	161
gi|1229589492|gb|NJDD01002080.1|	NJDD01002080.1	82.759	174	28	201	32112	32283	2.13e-41	172
gi|1229581458|gb|NJDD01005904.1|	NJDD01005904.1	85.632	174	97	270	2724	2567	1.03e-51	206
gi|1229591548|gb|NJDD01001191.1|	NJDD01001191.1	86.207	174	16	189	335840	335668	1.26e-50	203
gi|1229592839|gb|NJDD01000670.1|	NJDD01000670.1	90.805	174	9	182	74105	74275	2.12e-60	235
gi|1229591413|gb|NJDD01001246.1|	NJDD01001246.1	91.954	174	1	171	115590	115417	9.64e-65	250
gi|1229593087|gb|NJDD01000569.1|	NJDD01000569.1	93.103	174	97	270	361999	362169	7.92e-66	253
gi|1229588845|gb|NJDD01002382.1|	NJDD01002382.1	95.977	174	1	172	180731	180903	6.94e-73	277
gi|1229583187|gb|NJDD01005077.1|	NJDD01005077.1	98.276	174	97	270	67114	67287	6.08e-80	300
gi|1229576033|gb|NJDD01008582.1|	NJDD01008582.1	80	175	1	164	28833	29003	4.68e-37	158
gi|1229588687|gb|NJDD01002455.1|	NJDD01002455.1	82.286	175	112	270	34414	34243	1.75e-42	176
gi|1229588234|gb|NJDD01002666.1|	NJDD01002666.1	82.857	175	1	174	95926	96097	7.42e-41	170
gi|1229594037|gb|NJDD01000194.1|	NJDD01000194.1	86.857	175	3	177	108386	108558	8.46e-53	210
gi|1229587770|gb|NJDD01002886.1|	NJDD01002886.1	92.571	175	96	270	252766	252939	7.92e-66	253
gi|1229590648|gb|NJDD01001575.1|	NJDD01001575.1	81.25	176	1	176	267940	268110	3.16e-39	165
gi|1229578649|gb|NJDD01007279.1|	NJDD01007279.1	81.818	176	1	176	6981	6812	7.42e-41	170
gi|1229593430|gb|NJDD01000435.1|	NJDD01000435.1	86.364	176	99	269	486720	486546	1.03e-51	206
gi|1229591652|gb|NJDD01001146.1|	NJDD01001146.1	86.932	176	95	270	226961	227126	1.63e-55	219
gi|1229589798|gb|NJDD01001948.1|	NJDD01001948.1	86.932	176	1	176	163874	164045	6.94e-54	214
gi|1229589392|gb|NJDD01002125.1|	NJDD01002125.1	87.5	176	5	180	238646	238477	1.99e-54	215
gi|1229592169|gb|NJDD01000938.1|	NJDD01000938.1	88.068	176	101	270	55557	55729	1.34e-56	223
gi|1229587700|gb|NJDD01002919.1|	NJDD01002919.1	89.773	176	5	180	60259	60085	7.41e-60	233
gi|1229577143|gb|NJDD01008025.1|	NJDD01008025.1	90.909	176	95	270	85326	85153	1.43e-62	242
gi|1229594196|gb|NJDD01000132.1|	NJDD01000132.1	92.614	176	95	270	99433	99607	2.27e-66	255
gi|1229593303|gb|NJDD01000484.1|	NJDD01000484.1	96.591	176	96	270	96504	96329	3.84e-76	288
gi|1229589293|gb|NJDD01002170.1|	NJDD01002170.1	80.791	177	113	270	48720	48893	5e-43	178
gi|1229589793|gb|NJDD01001950.1|	NJDD01001950.1	84.746	177	100	264	67212	67037	1.86e-48	196
gi|1229589071|gb|NJDD01002275.1|	NJDD01002275.1	85.876	177	1	176	45574	45399	1.53e-49	199
gi|1229589076|gb|NJDD01002273.1|	NJDD01002273.1	87.571	177	94	270	88400	88237	1.34e-56	223
gi|1229592204|gb|NJDD01000924.1|	NJDD01000924.1	89.831	177	1	174	31663	31487	6.09e-61	237
gi|1229586791|gb|NJDD01003344.1|	NJDD01003344.1	90.96	177	1	173	145649	145823	4.1e-63	244
gi|1229573053|gb|NJDD01010079.1|	NJDD01010079.1	91.525	177	102	270	55247	55422	2.76e-65	251
gi|1229592853|gb|NJDD01000665.1|	NJDD01000665.1	93.22	177	1	177	70808	70983	1.53e-68	262
gi|1229593726|gb|NJDD01000320.1|	NJDD01000320.1	81.461	178	27	201	105390	105219	1.1e-38	163
gi|1229587966|gb|NJDD01002793.1|	NJDD01002793.1	87.079	178	1	175	101516	101691	2.95e-52	208
gi|1229593014|gb|NJDD01000602.1|	NJDD01000602.1	87.64	178	98	270	345351	345526	8.46e-53	210
gi|1229583444|gb|NJDD01004948.1|	NJDD01004948.1	88.764	178	5	180	45087	45262	1.1e-57	226
gi|1229591521|gb|NJDD01001204.1|	NJDD01001204.1	90.449	178	48	224	630157	629982	7.41e-60	233
gi|1229591793|gb|NJDD01001089.1|	NJDD01001089.1	80.447	179	3	181	290711	290878	3.84e-38	161
gi|1229559653|gb|NJDD01016785.1|	NJDD01016785.1	84.358	179	9	186	1	177	7.92e-47	190
gi|1229593809|gb|NJDD01000285.1|	NJDD01000285.1	86.592	179	55	232	109302	109127	3.6e-51	205
gi|1229585841|gb|NJDD01003784.1|	NJDD01003784.1	87.709	179	38	215	37295	37121	8.46e-53	210
gi|1229580873|gb|NJDD01006183.1|	NJDD01006183.1	91.62	179	3	181	40433	40610	2.76e-65	251
gi|1229585319|gb|NJDD01004041.1|	NJDD01004041.1	92.179	179	1	179	80222	80044	5.33e-68	260
gi|1229585222|gb|NJDD01004088.1|	NJDD01004088.1	93.855	179	92	270	58276	58099	1.03e-70	269
gi|1229587176|gb|NJDD01003165.1|	NJDD01003165.1	97.765	179	92	270	255657	255480	1.74e-80	302
gi|1229593455|gb|NJDD01000425.1|	NJDD01000425.1	80	180	3	182	154905	155079	4.68e-37	158
gi|1229591806|gb|NJDD01001084.1|	NJDD01001084.1	82.222	180	1	180	120054	120233	4.1e-44	181
gi|1229584037|gb|NJDD01004672.1|	NJDD01004672.1	84.444	180	1	180	56277	56440	3.6e-51	205
gi|1229585923|gb|NJDD01003744.1|	NJDD01003744.1	85.556	180	57	236	2263	2088	5.34e-49	197
gi|1229589949|gb|NJDD01001881.1|	NJDD01001881.1	86.111	180	1	180	196680	196853	2.95e-52	208
gi|1229590873|gb|NJDD01001477.1|	NJDD01001477.1	86.667	180	1	180	89045	89223	6.94e-54	214
gi|1229588713|gb|NJDD01002444.1|	NJDD01002444.1	87.778	180	1	180	363474	363649	4.68e-56	221
gi|1229592602|gb|NJDD01000760.1|	NJDD01000760.1	87.778	180	1	179	354602	354780	1.63e-55	219
gi|1229557727|gb|NJDD01017754.1|	NJDD01017754.1	90	180	1	180	322	499	6.09e-61	237
gi|1229594333|gb|NJDD01000084.1|	NJDD01000084.1	90.556	180	91	270	139233	139411	4.1e-63	244
gi|1229594450|gb|NJDD01000037.1|	NJDD01000037.1	92.778	180	1	180	22929	23107	1.53e-68	262
gi|1229586783|gb|NJDD01003347.1|	NJDD01003347.1	80.11	181	91	270	16570	16406	4.68e-37	158
gi|1229592760|gb|NJDD01000701.1|	NJDD01000701.1	82.32	181	1	180	205769	205932	4.1e-44	181
gi|1229592282|gb|NJDD01000890.1|	NJDD01000890.1	83.978	181	5	184	125183	125005	7.92e-47	190
gi|1229582020|gb|NJDD01005631.1|	NJDD01005631.1	85.635	181	3	183	104323	104146	1.26e-50	203
gi|1229577852|gb|NJDD01007669.1|	NJDD01007669.1	86.74	181	4	183	119486	119309	2.95e-52	208
gi|1229581450|gb|NJDD01005908.1|	NJDD01005908.1	90.055	181	29	209	9662	9840	1.43e-62	242
gi|1229590336|gb|NJDD01001711.1|	NJDD01001711.1	90.055	181	90	270	9448	9269	1.43e-62	242
gi|1229590458|gb|NJDD01001659.1|	NJDD01001659.1	91.713	181	90	270	68012	67833	2.27e-66	255
gi|1229586157|gb|NJDD01003644.1|	NJDD01003644.1	93.37	181	90	270	59039	58860	1.03e-70	269
gi|1229591031|gb|NJDD01001411.1|	NJDD01001411.1	96.133	181	1	181	673050	672870	2.59e-78	295
gi|1229581777|gb|NJDD01005750.1|	NJDD01005750.1	98.895	181	5	185	32815	32994	2.76e-84	315
gi|1229592740|gb|NJDD01000708.1|	NJDD01000708.1	84.615	182	19	200	27030	26853	5.34e-49	197
gi|1229566338|gb|NJDD01013450.1|	NJDD01013450.1	85.165	182	5	186	11902	11734	6.94e-54	214
gi|1229576813|gb|NJDD01008189.1|	NJDD01008189.1	86.264	182	89	270	56339	56515	1.99e-54	215
gi|1229576923|gb|NJDD01008135.1|	NJDD01008135.1	89.56	182	89	270	82291	82472	1.43e-62	242
gi|1229594092|gb|NJDD01000172.1|	NJDD01000172.1	80.874	183	54	236	195605	195437	2.13e-41	172
gi|1229590967|gb|NJDD01001438.1|	NJDD01001438.1	84.153	183	1	180	166195	166367	5.34e-49	197
gi|1229591288|gb|NJDD01001305.1|	NJDD01001305.1	90.164	183	88	270	193187	193007	1.17e-63	246
gi|1229582184|gb|NJDD01005552.1|	NJDD01005552.1	91.257	183	90	270	24381	24199	2.27e-66	255
gi|1229594467|gb|NJDD01000031.1|	NJDD01000031.1	91.803	183	88	270	219597	219776	5.33e-68	260
gi|1229593350|gb|NJDD01000464.1|	NJDD01000464.1	92.35	183	88	270	22045	21864	4.38e-69	264
gi|1229593409|gb|NJDD01000443.1|	NJDD01000443.1	93.989	183	88	270	126343	126162	6.94e-73	277
gi|1229585552|gb|NJDD01003926.1|	NJDD01003926.1	80.435	184	1	183	430488	430306	1.1e-38	163
gi|1229592568|gb|NJDD01000773.1|	NJDD01000773.1	85.87	184	54	237	15398	15580	2.42e-53	212
gi|1229591088|gb|NJDD01001389.1|	NJDD01001389.1	86.957	184	87	270	36613	36431	4.68e-56	221
gi|1229592158|gb|NJDD01000943.1|	NJDD01000943.1	88.587	184	87	270	44034	43852	7.41e-60	233
gi|1229593455|gb|NJDD01000425.1|	NJDD01000425.1	88.587	184	2	185	89912	90094	7.41e-60	233
gi|1229589377|gb|NJDD01002132.1|	NJDD01002132.1	90.217	184	83	266	23550	23368	3.37e-64	248
gi|1229589798|gb|NJDD01001948.1|	NJDD01001948.1	92.391	184	1	184	314635	314453	1.25e-69	266
gi|1229582970|gb|NJDD01005183.1|	NJDD01005183.1	94.565	184	89	270	1	183	5.69e-74	280
gi|1229559492|gb|NJDD01016866.1|	NJDD01016866.1	80	185	16	198	2743	2561	3.84e-38	161
gi|1229588769|gb|NJDD01002419.1|	NJDD01002419.1	80.541	185	52	236	484272	484453	3.16e-39	165
gi|1229543060|gb|NJDD01025117.1|	NJDD01025117.1	84.865	185	1	184	28	210	4.38e-50	201
gi|1229591185|gb|NJDD01001346.1|	NJDD01001346.1	84.865	185	27	211	73908	73731	1.86e-48	196
gi|1229577303|gb|NJDD01007945.1|	NJDD01007945.1	88.108	185	87	270	60985	60805	1.1e-57	226
gi|1229583267|gb|NJDD01005035.1|	NJDD01005035.1	91.892	185	87	270	58906	59088	2.27e-66	255
gi|1229589186|gb|NJDD01002222.1|	NJDD01002222.1	96.757	185	86	269	39117	38933	4.99e-81	304
gi|1229593714|gb|NJDD01000326.1|	NJDD01000326.1	99.459	185	86	270	158572	158388	1.25e-88	329
gi|1229591640|gb|NJDD01001151.1|	NJDD01001151.1	80.645	186	6	191	184429	184245	7.42e-41	170
gi|1229585272|gb|NJDD01004063.1|	NJDD01004063.1	83.871	186	1	185	20644	20460	6.5e-48	194
gi|1229586745|gb|NJDD01003366.1|	NJDD01003366.1	86.022	186	82	267	195811	195990	1.99e-54	215
gi|1229551872|gb|NJDD01020660.1|	NJDD01020660.1	86.022	186	1	186	368	552	1.99e-54	215
gi|1229587460|gb|NJDD01003033.1|	NJDD01003033.1	88.172	186	11	195	89068	88885	1.1e-57	226
gi|1229572908|gb|NJDD01010151.1|	NJDD01010151.1	88.71	186	1	186	36262	36079	1.74e-61	239
gi|1229590563|gb|NJDD01001611.1|	NJDD01001611.1	91.398	186	1	186	111936	112117	1.86e-67	259
gi|1229587710|gb|NJDD01002914.1|	NJDD01002914.1	92.473	186	1	186	146549	146732	1.03e-70	269
gi|1229580987|gb|NJDD01006127.1|	NJDD01006127.1	95.699	186	1	183	302996	303181	9.02e-78	293
gi|1229560867|gb|NJDD01016174.1|	NJDD01016174.1	80.214	187	40	226	20631	20813	7.42e-41	170
gi|1229589971|gb|NJDD01001873.1|	NJDD01001873.1	81.283	187	52	237	307837	308016	5e-43	178
gi|1229589474|gb|NJDD01002088.1|	NJDD01002088.1	81.283	187	1	187	3567	3387	1.75e-42	176
gi|1229591031|gb|NJDD01001411.1|	NJDD01001411.1	82.888	187	30	215	649454	649268	7.92e-47	190
gi|1229587809|gb|NJDD01002867.1|	NJDD01002867.1	82.888	187	10	195	225275	225098	1.75e-42	176
gi|1229566152|gb|NJDD01013543.1|	NJDD01013543.1	85.027	187	84	270	524	708	2.95e-52	208
gi|1229567904|gb|NJDD01012669.1|	NJDD01012669.1	85.027	187	5	191	2780	2964	3.6e-51	205
gi|1229577213|gb|NJDD01007990.1|	NJDD01007990.1	87.701	187	84	270	26677	26861	2.59e-59	232
gi|1229588401|gb|NJDD01002589.1|	NJDD01002589.1	88.77	187	1	187	43587	43771	5e-62	241
gi|1229577390|gb|NJDD01007900.1|	NJDD01007900.1	90.374	187	1	186	49929	49745	9.64e-65	250
gi|1229589773|gb|NJDD01001957.1|	NJDD01001957.1	91.979	187	8	194	76030	76204	3.59e-70	268
gi|1229579729|gb|NJDD01006744.1|	NJDD01006744.1	81.383	188	1	186	25662	25845	6.09e-42	174
gi|1229594266|gb|NJDD01000106.1|	NJDD01000106.1	86.702	188	84	270	16033	16219	1.63e-55	219
gi|1229591508|gb|NJDD01001209.1|	NJDD01001209.1	88.298	188	57	242	143519	143333	7.41e-60	233
gi|1229589692|gb|NJDD01001992.1|	NJDD01001992.1	80.952	189	7	194	58353	58536	7.42e-41	170
gi|1229522336|gb|NJDD01032214.1|	NJDD01032214.1	81.481	189	1	185	735	552	2.59e-40	168
gi|1229593263|gb|NJDD01000500.1|	NJDD01000500.1	82.011	189	16	204	38622	38438	6.09e-42	174
gi|1229586508|gb|NJDD01003478.1|	NJDD01003478.1	84.127	189	1	179	52887	52703	4.38e-50	201
gi|1229590425|gb|NJDD01001673.1|	NJDD01001673.1	84.656	189	82	270	136652	136473	6.94e-54	214
gi|1229591310|gb|NJDD01001296.1|	NJDD01001296.1	85.185	189	12	200	147548	147362	2.42e-53	212
gi|1229565171|gb|NJDD01014031.1|	NJDD01014031.1	89.947	189	47	235	1369	1182	2.76e-65	251
gi|1229586734|gb|NJDD01003372.1|	NJDD01003372.1	91.534	189	5	193	6265	6452	1.25e-69	266
gi|1229588312|gb|NJDD01002629.1|	NJDD01002629.1	93.122	189	5	193	81781	81594	1.99e-73	279
gi|1229583460|gb|NJDD01004942.1|	NJDD01004942.1	94.18	189	1	189	189	1	3.15e-77	291
gi|1229588924|gb|NJDD01002346.1|	NJDD01002346.1	96.296	189	82	270	90971	90784	1.43e-81	306
gi|1229568496|gb|NJDD01012369.1|	NJDD01012369.1	84.211	190	98	270	24905	25093	1.03e-51	206
gi|1229588314|gb|NJDD01002628.1|	NJDD01002628.1	85.263	190	28	217	114535	114717	8.46e-53	210
gi|1229588112|gb|NJDD01002723.1|	NJDD01002723.1	85.789	190	11	200	40518	40698	4.68e-56	221
gi|1229584659|gb|NJDD01004369.1|	NJDD01004369.1	87.368	190	83	270	49147	48959	3.84e-57	224
gi|1229587298|gb|NJDD01003109.1|	NJDD01003109.1	90.526	190	1	186	2070	2258	6.5e-67	257
gi|1229592602|gb|NJDD01000760.1|	NJDD01000760.1	93.684	190	81	270	161411	161223	1.34e-75	286
gi|1229583865|gb|NJDD01004755.1|	NJDD01004755.1	95.789	190	81	270	78101	77913	4.99e-81	304
gi|1229591715|gb|NJDD01001121.1|	NJDD01001121.1	97.368	190	81	270	202639	202451	7.91e-85	316
gi|1229587824|gb|NJDD01002859.1|	NJDD01002859.1	80.105	191	86	270	11840	11661	9.04e-40	167
gi|1229547913|gb|NJDD01022635.1|	NJDD01022635.1	81.675	191	5	195	1798	1976	6.5e-48	194
gi|1229590370|gb|NJDD01001698.1|	NJDD01001698.1	81.675	191	1	191	273987	273810	3.37e-45	185
gi|1229589188|gb|NJDD01002221.1|	NJDD01002221.1	82.199	191	33	223	27928	27744	2.77e-46	188
gi|1229592069|gb|NJDD01000979.1|	NJDD01000979.1	82.199	191	5	195	93474	93288	9.65e-46	187
gi|1229592080|gb|NJDD01000974.1|	NJDD01000974.1	82.723	191	80	270	72301	72124	6.5e-48	194
gi|1229567860|gb|NJDD01012691.1|	NJDD01012691.1	82.723	191	1	186	30266	30455	2.27e-47	192
gi|1229585028|gb|NJDD01004184.1|	NJDD01004184.1	83.246	191	1	191	81698	81881	2.77e-46	188
gi|1229587176|gb|NJDD01003165.1|	NJDD01003165.1	84.293	191	95	270	439876	440064	2.42e-53	212
gi|1229569577|gb|NJDD01011829.1|	NJDD01011829.1	84.817	191	56	244	75398	75575	1.63e-55	219
gi|1229590016|gb|NJDD01001853.1|	NJDD01001853.1	85.34	191	80	270	70935	71122	2.42e-53	212
gi|1229584052|gb|NJDD01004665.1|	NJDD01004665.1	86.911	191	80	270	35541	35726	1.34e-56	223
gi|1229591101|gb|NJDD01001383.1|	NJDD01001383.1	87.958	191	6	195	353405	353593	2.12e-60	235
gi|1229584724|gb|NJDD01004337.1|	NJDD01004337.1	88.482	191	5	194	55205	55393	2.12e-60	235
gi|1229559045|gb|NJDD01017090.1|	NJDD01017090.1	90.576	191	80	270	927	1115	5.33e-68	260
gi|1229593739|gb|NJDD01000315.1|	NJDD01000315.1	91.099	191	80	270	70890	71079	4.38e-69	264
gi|1229590899|gb|NJDD01001466.1|	NJDD01001466.1	91.099	191	33	223	44728	44918	3.59e-70	268
gi|1229589053|gb|NJDD01002283.1|	NJDD01002283.1	91.099	191	79	269	530	718	1.25e-69	266
gi|1229591573|gb|NJDD01001180.1|	NJDD01001180.1	92.147	191	1	191	373795	373983	1.03e-70	269
gi|1229554028|gb|NJDD01019586.1|	NJDD01019586.1	93.194	191	80	270	5	194	1.63e-74	282
gi|1229580848|gb|NJDD01006196.1|	NJDD01006196.1	93.717	191	79	269	40122	39939	3.84e-76	288
gi|1229585733|gb|NJDD01003837.1|	NJDD01003837.1	81.25	192	86	270	3589	3398	5e-43	178
gi|1229585109|gb|NJDD01004144.1|	NJDD01004144.1	81.771	192	31	222	214898	215084	3.37e-45	185
gi|1229581858|gb|NJDD01005707.1|	NJDD01005707.1	82.292	192	63	254	4539	4717	2.27e-47	192
gi|1229590320|gb|NJDD01001718.1|	NJDD01001718.1	83.854	192	10	200	549737	549927	1.53e-49	199
gi|1229592676|gb|NJDD01000729.1|	NJDD01000729.1	84.375	192	7	198	144561	144378	4.38e-50	201
gi|1229592631|gb|NJDD01000748.1|	NJDD01000748.1	88.021	192	79	270	48879	49056	2.76e-65	251
gi|1229567860|gb|NJDD01012691.1|	NJDD01012691.1	88.542	192	79	270	30454	30644	4.1e-63	244
gi|1229590411|gb|NJDD01001678.1|	NJDD01001678.1	90.104	192	27	218	44805	44618	2.27e-66	255
gi|1229590550|gb|NJDD01001616.1|	NJDD01001616.1	93.229	192	79	270	561259	561449	4.67e-75	284
gi|1229594396|gb|NJDD01000059.1|	NJDD01000059.1	95.833	192	5	196	811294	811484	4.1e-82	307
gi|1229584567|gb|NJDD01004415.1|	NJDD01004415.1	95.833	192	79	270	200124	199935	4.1e-82	307
gi|1229592307|gb|NJDD01000881.1|	NJDD01000881.1	83.42	193	1	193	987163	986972	4.38e-50	201
gi|1229589910|gb|NJDD01001899.1|	NJDD01001899.1	84.974	193	82	270	264110	263921	8.46e-53	210
gi|1229592929|gb|NJDD01000635.1|	NJDD01000635.1	85.492	193	77	269	368876	369057	1.34e-56	223
gi|1229592682|gb|NJDD01000727.1|	NJDD01000727.1	86.528	193	1	193	5676	5486	3.84e-57	224
gi|1229588695|gb|NJDD01002451.1|	NJDD01002451.1	86.528	193	5	195	175766	175957	3.84e-57	224
gi|1229579757|gb|NJDD01006730.1|	NJDD01006730.1	89.637	193	78	270	4500	4689	6.5e-67	257
gi|1229593992|gb|NJDD01000210.1|	NJDD01000210.1	92.228	193	3	195	365219	365410	6.94e-73	277
gi|1229545731|gb|NJDD01023747.1|	NJDD01023747.1	92.228	193	7	199	1181	1371	1.99e-73	279
gi|1229593677|gb|NJDD01000338.1|	NJDD01000338.1	96.373	193	5	197	103835	104027	7.91e-85	316
gi|1229591934|gb|NJDD01001032.1|	NJDD01001032.1	96.891	193	1	192	88137	88328	2.76e-84	315
gi|1229575410|gb|NJDD01008893.1|	NJDD01008893.1	80.412	194	7	200	40701	40519	7.42e-41	170
gi|1229589045|gb|NJDD01002287.1|	NJDD01002287.1	81.443	194	82	270	159642	159459	1.18e-44	183
gi|1229585124|gb|NJDD01004137.1|	NJDD01004137.1	83.505	194	1	191	486931	486742	6.5e-48	194
gi|1229592616|gb|NJDD01000754.1|	NJDD01000754.1	85.052	194	7	199	75176	74985	6.94e-54	214
gi|1229586329|gb|NJDD01003563.1|	NJDD01003563.1	85.567	194	81	270	20093	19901	1.63e-55	219
gi|1229588269|gb|NJDD01002649.1|	NJDD01002649.1	86.082	194	7	200	146540	146731	4.68e-56	221
gi|1229592822|gb|NJDD01000677.1|	NJDD01000677.1	86.082	194	3	196	217404	217594	1.34e-56	223
gi|1229590306|gb|NJDD01001724.1|	NJDD01001724.1	86.598	194	51	244	66245	66422	1.74e-61	239
gi|1229585835|gb|NJDD01003787.1|	NJDD01003787.1	87.113	194	1	194	50789	50598	9.03e-59	230
gi|1229580581|gb|NJDD01006326.1|	NJDD01006326.1	88.66	194	1	194	31619	31810	4.1e-63	244
gi|1229568453|gb|NJDD01012391.1|	NJDD01012391.1	92.784	194	1	194	189	1	1.63e-74	282
gi|1229592616|gb|NJDD01000754.1|	NJDD01000754.1	81.538	195	11	205	347754	347944	3.37e-45	185
gi|1229585344|gb|NJDD01004030.1|	NJDD01004030.1	83.077	195	1	195	14957	14775	4.38e-50	201
gi|1229590673|gb|NJDD01001564.1|	NJDD01001564.1	83.077	195	4	197	75248	75437	1.86e-48	196
gi|1229585067|gb|NJDD01004165.1|	NJDD01004165.1	83.59	195	1	193	5597	5410	1.26e-50	203
gi|1229593171|gb|NJDD01000536.1|	NJDD01000536.1	84.615	195	5	195	129913	129722	8.46e-53	210
gi|1229587725|gb|NJDD01002907.1|	NJDD01002907.1	85.641	195	82	270	3279	3090	5.7e-55	217
gi|1229577542|gb|NJDD01007824.1|	NJDD01007824.1	86.667	195	1	195	72992	72804	1.1e-57	226
gi|1229586745|gb|NJDD01003366.1|	NJDD01003366.1	90.256	195	12	206	165968	166159	5.33e-68	260
gi|1229581628|gb|NJDD01005821.1|	NJDD01005821.1	90.256	195	76	270	640	832	4.38e-69	264
gi|1229577812|gb|NJDD01007689.1|	NJDD01007689.1	93.333	195	76	270	247147	247340	1.1e-76	289
gi|1229590472|gb|NJDD01001653.1|	NJDD01001653.1	82.143	196	27	221	86981	86788	7.92e-47	190
gi|1229588643|gb|NJDD01002475.1|	NJDD01002475.1	85.714	196	1	195	97160	96977	1.1e-57	226
gi|1229556482|gb|NJDD01018376.1|	NJDD01018376.1	86.735	196	1	196	111	304	7.41e-60	233
gi|1229593549|gb|NJDD01000387.1|	NJDD01000387.1	86.735	196	1	196	55193	55000	7.41e-60	233
gi|1229589032|gb|NJDD01002293.1|	NJDD01002293.1	88.265	196	74	267	65971	66163	6.09e-61	237
gi|1229586203|gb|NJDD01003623.1|	NJDD01003623.1	88.776	196	8	202	215638	215445	4.1e-63	244
gi|1229585372|gb|NJDD01004016.1|	NJDD01004016.1	89.286	196	79	270	223629	223434	1.86e-67	259
gi|1229567327|gb|NJDD01012959.1|	NJDD01012959.1	89.286	196	75	270	7487	7674	7.92e-66	253
gi|1229579098|gb|NJDD01007055.1|	NJDD01007055.1	91.327	196	1	196	41194	41003	2.95e-71	271
gi|1229589887|gb|NJDD01001908.1|	NJDD01001908.1	92.857	196	75	270	18173	17980	4.67e-75	284
gi|1229586193|gb|NJDD01003627.1|	NJDD01003627.1	93.367	196	75	270	29938	30133	2.59e-78	295
gi|1229587017|gb|NJDD01003241.1|	NJDD01003241.1	82.741	197	1	195	125561	125370	1.86e-48	196
gi|1229584228|gb|NJDD01004580.1|	NJDD01004580.1	83.756	197	7	203	34251	34444	3.6e-51	205
gi|1229593427|gb|NJDD01000436.1|	NJDD01000436.1	86.294	197	3	199	275391	275580	1.1e-57	226
gi|1229585695|gb|NJDD01003857.1|	NJDD01003857.1	87.31	197	48	244	146912	146718	5e-62	241
gi|1229579692|gb|NJDD01006762.1|	NJDD01006762.1	87.817	197	18	211	173068	172876	2.12e-60	235
gi|1229584804|gb|NJDD01004297.1|	NJDD01004297.1	87.817	197	75	270	180908	181102	5e-62	241
gi|1229588358|gb|NJDD01002608.1|	NJDD01002608.1	93.909	197	1	197	80827	80632	2.12e-79	298
gi|1229583012|gb|NJDD01005162.1|	NJDD01005162.1	96.447	197	74	270	64011	64207	5.33e-87	324
gi|1229594281|gb|NJDD01000103.1|	NJDD01000103.1	80.303	198	6	203	818273	818453	2.77e-46	188
gi|1229589047|gb|NJDD01002286.1|	NJDD01002286.1	92.929	198	1	198	97423	97227	3.15e-77	291
gi|1229568702|gb|NJDD01012266.1|	NJDD01012266.1	92.929	198	45	242	126	322	3.15e-77	291
gi|1229590347|gb|NJDD01001707.1|	NJDD01001707.1	97.475	198	1	197	38302	38499	3.59e-89	331
gi|1229583096|gb|NJDD01005120.1|	NJDD01005120.1	80.402	199	12	208	132252	132446	7.42e-41	170
gi|1229594167|gb|NJDD01000144.1|	NJDD01000144.1	84.925	199	80	270	273346	273155	3.84e-57	224
gi|1229590110|gb|NJDD01001813.1|	NJDD01001813.1	87.437	199	1	195	6183	5987	1.43e-62	242
gi|1229586982|gb|NJDD01003257.1|	NJDD01003257.1	88.442	199	72	270	64799	64602	2.76e-65	251
gi|1229593134|gb|NJDD01000549.1|	NJDD01000549.1	89.447	199	71	268	93919	94116	6.5e-67	257
gi|1229555768|gb|NJDD01018719.1|	NJDD01018719.1	90.452	199	1	199	197	1	1.25e-69	266
gi|1229588857|gb|NJDD01002376.1|	NJDD01002376.1	90.452	199	72	270	81918	82109	1.25e-69	266
gi|1229534133|gb|NJDD01028168.1|	NJDD01028168.1	90.955	199	3	199	1641	1838	2.95e-71	271
gi|1229588191|gb|NJDD01002687.1|	NJDD01002687.1	91.457	199	72	268	39085	39283	5.69e-74	280
gi|1229588713|gb|NJDD01002444.1|	NJDD01002444.1	92.462	199	72	270	249287	249484	3.84e-76	288
gi|1229575590|gb|NJDD01008803.1|	NJDD01008803.1	93.97	199	1	199	46995	47193	1.43e-81	306
gi|1229583397|gb|NJDD01004971.1|	NJDD01004971.1	96.985	199	72	270	50706	50903	1.25e-88	329
gi|1229587484|gb|NJDD01003022.1|	NJDD01003022.1	97.487	199	72	270	267753	267950	1.03e-89	333
gi|1229593091|gb|NJDD01000567.1|	NJDD01000567.1	80	200	38	236	79426	79621	2.13e-41	172
gi|1229584540|gb|NJDD01004428.1|	NJDD01004428.1	81.5	200	3	201	55782	55978	3.37e-45	185
gi|1229590347|gb|NJDD01001707.1|	NJDD01001707.1	82	200	27	226	500691	500494	1.86e-48	196
gi|1229587669|gb|NJDD01002934.1|	NJDD01002934.1	83	200	3	198	16246	16443	1.53e-49	199
gi|1229590431|gb|NJDD01001671.1|	NJDD01001671.1	83.5	200	1	200	587581	587389	8.46e-53	210
gi|1229585566|gb|NJDD01003919.1|	NJDD01003919.1	87	200	71	270	111092	111291	4.1e-63	244
gi|1229587478|gb|NJDD01003025.1|	NJDD01003025.1	87.5	200	71	270	184293	184486	9.64e-65	250
gi|1229586444|gb|NJDD01003509.1|	NJDD01003509.1	89	200	71	270	678398	678597	1.53e-68	262
gi|1229578351|gb|NJDD01007428.1|	NJDD01007428.1	89	200	72	270	21839	22037	2.27e-66	255
gi|1229588684|gb|NJDD01002456.1|	NJDD01002456.1	89.5	200	72	270	14171	14368	2.27e-66	255
gi|1229583477|gb|NJDD01004934.1|	NJDD01004934.1	90.5	200	71	270	150148	149950	2.95e-71	271
gi|1229557882|gb|NJDD01017676.1|	NJDD01017676.1	91	200	1	200	6185	6382	8.45e-72	273
gi|1229563138|gb|NJDD01015034.1|	NJDD01015034.1	91.5	200	1	200	198	1	1.63e-74	282
gi|1229593560|gb|NJDD01000383.1|	NJDD01000383.1	92	200	71	270	118368	118170	1.34e-75	286
gi|1229587640|gb|NJDD01002948.1|	NJDD01002948.1	93	200	72	270	99134	99332	3.15e-77	291
gi|1229592844|gb|NJDD01000668.1|	NJDD01000668.1	96	200	71	270	66603	66409	1.53e-87	325
gi|1229585015|gb|NJDD01004190.1|	NJDD01004190.1	97.5	200	1	199	220587	220785	3.59e-89	331
gi|1229593611|gb|NJDD01000360.1|	NJDD01000360.1	81.592	201	1	201	553143	552955	5.34e-49	197
gi|1229592853|gb|NJDD01000665.1|	NJDD01000665.1	89.552	201	73	270	362852	362655	5.33e-68	260
gi|1229589227|gb|NJDD01002202.1|	NJDD01002202.1	91.045	201	69	269	82121	82320	1.99e-73	279
gi|1229586306|gb|NJDD01003574.1|	NJDD01003574.1	93.035	201	71	270	115637	115837	7.41e-79	297
gi|1229592672|gb|NJDD01000731.1|	NJDD01000731.1	87.129	202	73	270	98085	97886	1.74e-61	239
gi|1229580214|gb|NJDD01006508.1|	NJDD01006508.1	89.604	202	57	256	12397	12197	4.38e-69	264
gi|1229542913|gb|NJDD01025198.1|	NJDD01025198.1	91.089	202	69	270	3940	4139	6.94e-73	277
gi|1229589161|gb|NJDD01002234.1|	NJDD01002234.1	80.296	203	56	258	253764	253948	2.77e-46	188
gi|1229584045|gb|NJDD01004668.1|	NJDD01004668.1	80.788	203	1	203	142285	142482	4.1e-44	181
gi|1229577652|gb|NJDD01007769.1|	NJDD01007769.1	81.773	203	16	214	58804	59006	1.53e-49	199
gi|1229588653|gb|NJDD01002470.1|	NJDD01002470.1	82.759	203	1	200	33125	33317	6.5e-48	194
gi|1229593939|gb|NJDD01000231.1|	NJDD01000231.1	85.222	203	28	230	78366	78166	3.84e-57	224
gi|1229565620|gb|NJDD01013807.1|	NJDD01013807.1	91.133	203	4	206	21434	21635	1.63e-74	282
gi|1229587756|gb|NJDD01002892.1|	NJDD01002892.1	91.133	203	68	270	136841	137042	1.63e-74	282
gi|1229587097|gb|NJDD01003201.1|	NJDD01003201.1	97.044	203	7	209	551767	551969	6.93e-92	340
gi|1229582844|gb|NJDD01005240.1|	NJDD01005240.1	97.044	203	7	207	25935	25733	8.44e-91	336
gi|1229592302|gb|NJDD01000882.1|	NJDD01000882.1	84.804	204	6	209	581378	581181	4.68e-56	221
gi|1229594153|gb|NJDD01000149.1|	NJDD01000149.1	85.784	204	71	270	554051	554253	7.41e-60	233
gi|1229593409|gb|NJDD01000443.1|	NJDD01000443.1	88.235	204	59	258	56314	56112	2.27e-66	255
gi|1229580289|gb|NJDD01006471.1|	NJDD01006471.1	89.706	204	65	268	20063	19866	1.03e-70	269
gi|1229591798|gb|NJDD01001088.1|	NJDD01001088.1	91.176	204	71	270	431944	432146	1.63e-74	282
gi|1229594435|gb|NJDD01000044.1|	NJDD01000044.1	92.647	204	66	269	127396	127194	7.41e-79	297
gi|1229581855|gb|NJDD01005708.1|	NJDD01005708.1	96.078	204	3	206	203	1	1.25e-88	329
gi|1229590478|gb|NJDD01001650.1|	NJDD01001650.1	96.078	204	8	211	127139	127340	1.53e-87	325
gi|1229580559|gb|NJDD01006337.1|	NJDD01006337.1	80.488	205	34	238	178	1	4.38e-50	201
gi|1229590472|gb|NJDD01001653.1|	NJDD01001653.1	80.488	205	75	270	171954	172144	2.27e-47	192
gi|1229591066|gb|NJDD01001396.1|	NJDD01001396.1	80.976	205	32	236	548240	548042	4.1e-44	181
gi|1229590028|gb|NJDD01001848.1|	NJDD01001848.1	81.951	205	36	236	710697	710497	5.34e-49	197
gi|1229586171|gb|NJDD01003638.1|	NJDD01003638.1	83.902	205	17	221	86081	86281	1.99e-54	215
gi|1229590852|gb|NJDD01001486.1|	NJDD01001486.1	85.366	205	66	270	131532	131343	1.74e-61	239
gi|1229588562|gb|NJDD01002513.1|	NJDD01002513.1	87.805	205	68	268	6708	6911	7.92e-66	253
gi|1229556929|gb|NJDD01018154.1|	NJDD01018154.1	90.244	205	65	269	849	646	6.94e-73	277
gi|1229593421|gb|NJDD01000438.1|	NJDD01000438.1	91.22	205	66	270	42409	42206	1.34e-75	286
gi|1229576364|gb|NJDD01008416.1|	NJDD01008416.1	91.707	205	67	270	142340	142543	1.34e-75	286
gi|1229585328|gb|NJDD01004037.1|	NJDD01004037.1	92.683	205	66	270	12864	13067	2.12e-79	298
gi|1229590994|gb|NJDD01001427.1|	NJDD01001427.1	81.553	206	3	206	104064	103863	1.18e-44	183
gi|1229592448|gb|NJDD01000820.1|	NJDD01000820.1	83.495	206	10	215	26898	26701	2.95e-52	208
gi|1229572641|gb|NJDD01010284.1|	NJDD01010284.1	90.777	206	65	270	1	193	9.02e-78	293
gi|1229572043|gb|NJDD01010580.1|	NJDD01010580.1	91.262	206	1	206	1804	2008	3.84e-76	288
gi|1229586416|gb|NJDD01003522.1|	NJDD01003522.1	93.689	206	65	270	75962	76166	1.17e-82	309
gi|1229531896|gb|NJDD01028930.1|	NJDD01028930.1	96.117	206	66	270	646	441	1.03e-89	333
gi|1229590925|gb|NJDD01001456.1|	NJDD01001456.1	97.573	206	1	206	384397	384192	1.34e-94	349
gi|1229590431|gb|NJDD01001671.1|	NJDD01001671.1	87.923	207	6	212	685317	685118	7.92e-66	253
gi|1229586561|gb|NJDD01003452.1|	NJDD01003452.1	89.855	207	45	251	257551	257345	1.99e-73	279
gi|1229545341|gb|NJDD01023955.1|	NJDD01023955.1	90.338	207	5	211	933	1138	5.69e-74	280
gi|1229593229|gb|NJDD01000511.1|	NJDD01000511.1	91.787	207	2	205	167889	167685	3.84e-76	288
gi|1229588222|gb|NJDD01002672.1|	NJDD01002672.1	92.754	207	1	207	60357	60152	1.74e-80	302
gi|1229586232|gb|NJDD01003609.1|	NJDD01003609.1	81.731	208	34	233	37379	37174	1.53e-49	199
gi|1229573881|gb|NJDD01009671.1|	NJDD01009671.1	82.212	208	28	234	35399	35194	1.26e-50	203
gi|1229575683|gb|NJDD01008756.1|	NJDD01008756.1	83.173	208	30	236	85352	85155	6.94e-54	214
gi|1229585695|gb|NJDD01003857.1|	NJDD01003857.1	88.942	208	3	210	246696	246496	1.03e-70	269
gi|1229570037|gb|NJDD01011597.1|	NJDD01011597.1	98.077	208	5	212	263	469	3.15e-96	354
gi|1229585415|gb|NJDD01003994.1|	NJDD01003994.1	84.689	209	30	236	37388	37192	2.59e-59	232
gi|1229586171|gb|NJDD01003638.1|	NJDD01003638.1	85.167	209	16	223	374185	373980	1.34e-56	223
gi|1229589263|gb|NJDD01002185.1|	NJDD01002185.1	86.124	209	64	270	140850	141053	4.1e-63	244
gi|1229557236|gb|NJDD01018001.1|	NJDD01018001.1	86.124	209	15	223	12404	12197	1.43e-62	242
gi|1229583547|gb|NJDD01004901.1|	NJDD01004901.1	86.603	209	51	259	3802	4006	5e-62	241
gi|1229570770|gb|NJDD01011229.1|	NJDD01011229.1	87.56	209	28	236	21983	21778	7.92e-66	253
gi|1229591859|gb|NJDD01001061.1|	NJDD01001061.1	88.038	209	62	270	289984	289786	1.03e-70	269
gi|1229588614|gb|NJDD01002488.1|	NJDD01002488.1	90.431	209	54	262	47454	47661	4.67e-75	284
gi|1229588549|gb|NJDD01002519.1|	NJDD01002519.1	92.344	209	62	270	20177	20384	1.74e-80	302
gi|1229592030|gb|NJDD01000995.1|	NJDD01000995.1	80.952	210	27	236	34617	34823	2.27e-47	192
gi|1229588710|gb|NJDD01002445.1|	NJDD01002445.1	81.905	210	27	236	36875	36675	1.26e-50	203
gi|1229591258|gb|NJDD01001317.1|	NJDD01001317.1	82.381	210	27	226	355532	355737	1.03e-51	206
gi|1229590320|gb|NJDD01001718.1|	NJDD01001718.1	85.238	210	1	210	204219	204426	2.59e-59	232
gi|1229583482|gb|NJDD01004931.1|	NJDD01004931.1	87.143	210	1	210	70145	69937	7.92e-66	253
gi|1229591258|gb|NJDD01001317.1|	NJDD01001317.1	88.095	210	29	237	703335	703133	5.33e-68	260
gi|1229547792|gb|NJDD01022696.1|	NJDD01022696.1	88.571	210	57	265	5267	5062	1.53e-68	262
gi|1229592218|gb|NJDD01000918.1|	NJDD01000918.1	89.524	210	1	210	934316	934110	8.45e-72	273
gi|1229584698|gb|NJDD01004350.1|	NJDD01004350.1	89.524	210	51	260	274752	274545	8.45e-72	273
gi|1229586550|gb|NJDD01003457.1|	NJDD01003457.1	90	210	14	223	73863	73655	5.69e-74	280
gi|1229579605|gb|NJDD01006805.1|	NJDD01006805.1	91.905	210	1	210	91955	92163	2.12e-79	298
gi|1229592712|gb|NJDD01000718.1|	NJDD01000718.1	92.381	210	61	270	637138	636931	4.99e-81	304
gi|1229584212|gb|NJDD01004588.1|	NJDD01004588.1	80.095	211	27	237	32649	32442	7.92e-47	190
gi|1229591236|gb|NJDD01001324.1|	NJDD01001324.1	80.569	211	4	214	44690	44894	2.77e-46	188
gi|1229592611|gb|NJDD01000756.1|	NJDD01000756.1	80.569	211	13	223	16835	16631	2.77e-46	188
gi|1229591821|gb|NJDD01001077.1|	NJDD01001077.1	81.043	211	16	226	209861	210070	5.34e-49	197
gi|1229505824|gb|NJDD01037679.1|	NJDD01037679.1	81.043	211	1	211	269118	268928	8.46e-53	210
gi|1229592364|gb|NJDD01000856.1|	NJDD01000856.1	83.412	211	1	207	241056	240848	1.99e-54	215
gi|1229583323|gb|NJDD01005007.1|	NJDD01005007.1	90.995	211	27	237	12116	12322	1.34e-75	286
gi|1229574488|gb|NJDD01009370.1|	NJDD01009370.1	91.469	211	64	270	883	673	2.12e-79	298
gi|1229593682|gb|NJDD01000337.1|	NJDD01000337.1	84.434	212	28	236	555103	555312	9.03e-59	230
gi|1229588531|gb|NJDD01002528.1|	NJDD01002528.1	84.434	212	15	226	378356	378559	2.59e-59	232
gi|1229585629|gb|NJDD01003888.1|	NJDD01003888.1	84.906	212	1	212	439	627	2.27e-66	255
gi|1229594213|gb|NJDD01000126.1|	NJDD01000126.1	88.208	212	1	212	427658	427866	4.38e-69	264
gi|1229594414|gb|NJDD01000053.1|	NJDD01000053.1	91.038	212	1	212	112996	113206	9.02e-78	293
gi|1229590411|gb|NJDD01001678.1|	NJDD01001678.1	91.509	212	1	210	45016	44806	2.59e-78	295
gi|1229570982|gb|NJDD01011130.1|	NJDD01011130.1	93.396	212	1	212	4882	5092	7.91e-85	316
gi|1229581870|gb|NJDD01005701.1|	NJDD01005701.1	95.283	212	1	212	1885	2096	2.42e-91	338
gi|1229583804|gb|NJDD01004783.1|	NJDD01004783.1	82.16	213	81	270	87319	87529	6.94e-54	214
gi|1229584554|gb|NJDD01004421.1|	NJDD01004421.1	83.568	213	1	213	31681	31892	1.34e-56	223
gi|1229590679|gb|NJDD01001562.1|	NJDD01001562.1	87.324	213	57	265	110	320	2.27e-66	255
gi|1229593572|gb|NJDD01000376.1|	NJDD01000376.1	88.732	213	1	213	70365	70575	8.45e-72	273
gi|1229585552|gb|NJDD01003926.1|	NJDD01003926.1	91.08	213	27	239	414284	414074	7.41e-79	297
gi|1229571179|gb|NJDD01011031.1|	NJDD01011031.1	91.549	213	58	270	36354	36565	6.08e-80	300
gi|1229577887|gb|NJDD01007652.1|	NJDD01007652.1	92.019	213	9	221	36524	36735	4.99e-81	304
gi|1229579999|gb|NJDD01006608.1|	NJDD01006608.1	81.308	214	10	223	33357	33147	3.6e-51	205
gi|1229594464|gb|NJDD01000032.1|	NJDD01000032.1	81.308	214	9	221	31684	31474	1.86e-48	196
gi|1229585386|gb|NJDD01004009.1|	NJDD01004009.1	81.776	214	57	270	11069	11267	1.03e-51	206
gi|1229592762|gb|NJDD01000700.1|	NJDD01000700.1	83.178	214	29	242	91479	91678	1.63e-55	219
gi|1229591303|gb|NJDD01001299.1|	NJDD01001299.1	84.579	214	54	267	138850	138642	3.15e-58	228
gi|1229589952|gb|NJDD01001880.1|	NJDD01001880.1	85.047	214	29	242	2003	2205	7.41e-60	233
gi|1229587665|gb|NJDD01002936.1|	NJDD01002936.1	85.047	214	4	215	52488	52278	6.09e-61	237
gi|1229568240|gb|NJDD01012499.1|	NJDD01012499.1	86.916	214	12	223	3728	3936	3.37e-64	248
gi|1229571029|gb|NJDD01011106.1|	NJDD01011106.1	86.916	214	1	212	6976	6764	7.92e-66	253
gi|1229588406|gb|NJDD01002587.1|	NJDD01002587.1	95.327	214	43	252	84571	84358	6.93e-92	340
gi|1229592100|gb|NJDD01000966.1|	NJDD01000966.1	80.465	215	56	270	136322	136123	2.95e-52	208
gi|1229594350|gb|NJDD01000077.1|	NJDD01000077.1	83.256	215	5	217	440966	440753	1.63e-55	219
gi|1229587105|gb|NJDD01003197.1|	NJDD01003197.1	83.256	215	1	215	60674	60875	7.41e-60	233
gi|1229589410|gb|NJDD01002117.1|	NJDD01002117.1	85.116	215	15	229	59289	59501	6.09e-61	237
gi|1229593401|gb|NJDD01000446.1|	NJDD01000446.1	85.581	215	1	211	258567	258768	1.17e-63	246
gi|1229583073|gb|NJDD01005132.1|	NJDD01005132.1	87.442	215	1	215	67814	68014	1.03e-70	269
gi|1229588347|gb|NJDD01002613.1|	NJDD01002613.1	87.442	215	57	270	4790	4578	5.33e-68	260
gi|1229592318|gb|NJDD01000876.1|	NJDD01000876.1	87.907	215	5	218	42736	42522	3.59e-70	268
gi|1229593674|gb|NJDD01000339.1|	NJDD01000339.1	88.837	215	2	215	140687	140900	8.45e-72	273
gi|1229589968|gb|NJDD01001874.1|	NJDD01001874.1	93.953	215	56	270	97579	97792	1.53e-87	325
gi|1229574725|gb|NJDD01009235.1|	NJDD01009235.1	98.14	215	56	270	38986	39199	4.99e-100	367
gi|1229591741|gb|NJDD01001109.1|	NJDD01001109.1	80.093	216	1	216	96302	96515	2.77e-46	188
gi|1229592359|gb|NJDD01000858.1|	NJDD01000858.1	81.019	216	22	237	158783	158996	5.34e-49	197
gi|1229591649|gb|NJDD01001147.1|	NJDD01001147.1	81.481	216	7	221	45486	45698	1.53e-49	199
gi|1229586693|gb|NJDD01003391.1|	NJDD01003391.1	82.87	216	7	222	126393	126191	5.7e-55	217
gi|1229544625|gb|NJDD01024320.1|	NJDD01024320.1	84.259	216	34	249	5242	5041	2.12e-60	235
gi|1229587756|gb|NJDD01002892.1|	NJDD01002892.1	85.185	216	55	270	294165	293965	9.64e-65	250
gi|1229584611|gb|NJDD01004395.1|	NJDD01004395.1	90.278	216	57	270	78305	78518	5.69e-74	280
gi|1229586824|gb|NJDD01003329.1|	NJDD01003329.1	90.741	216	55	270	55918	56129	2.59e-78	295
gi|1229590972|gb|NJDD01001436.1|	NJDD01001436.1	90.741	216	55	270	407010	406796	7.41e-79	297
gi|1229578800|gb|NJDD01007204.1|	NJDD01007204.1	90.741	216	5	216	23023	22808	2.12e-79	298
gi|1229589698|gb|NJDD01001990.1|	NJDD01001990.1	91.667	216	5	220	101969	102183	1.43e-81	306
gi|1229586896|gb|NJDD01003296.1|	NJDD01003296.1	92.13	216	1	216	282306	282092	1.17e-82	309
gi|1229590972|gb|NJDD01001436.1|	NJDD01001436.1	92.13	216	1	213	80853	81067	4.1e-82	307
gi|1229592813|gb|NJDD01000681.1|	NJDD01000681.1	93.056	216	1	216	111395	111181	2.27e-85	318
gi|1229585201|gb|NJDD01004099.1|	NJDD01004099.1	94.444	216	5	220	55831	56043	1.25e-88	329
gi|1229591449|gb|NJDD01001232.1|	NJDD01001232.1	80.184	217	10	226	311673	311459	1.86e-48	196
gi|1229594149|gb|NJDD01000150.1|	NJDD01000150.1	81.106	217	54	270	51426	51616	2.42e-53	212
gi|1229592790|gb|NJDD01000689.1|	NJDD01000689.1	83.871	217	40	256	130673	130460	2.59e-59	232
gi|1229588869|gb|NJDD01002371.1|	NJDD01002371.1	86.636	217	5	220	437004	437219	7.92e-66	253
gi|1229516119|gb|NJDD01034271.1|	NJDD01034271.1	86.636	217	5	221	1180	968	2.27e-66	255
gi|1229500916|gb|NJDD01038055.1|	NJDD01038055.1	88.018	217	55	270	462820	462616	4.38e-69	264
gi|1229594003|gb|NJDD01000206.1|	NJDD01000206.1	89.401	217	54	270	122987	123202	4.67e-75	284
gi|1229581222|gb|NJDD01006010.1|	NJDD01006010.1	92.166	217	54	270	79754	79968	9.64e-84	313
gi|1229590861|gb|NJDD01001482.1|	NJDD01001482.1	92.627	217	57	270	95832	96047	1.17e-82	309
gi|1229589237|gb|NJDD01002197.1|	NJDD01002197.1	96.313	217	54	268	19839	19623	1.1e-95	352
gi|1229570898|gb|NJDD01011172.1|	NJDD01011172.1	96.313	217	1	214	15130	14915	3.83e-95	351
gi|1229588531|gb|NJDD01002528.1|	NJDD01002528.1	82.11	218	57	270	146990	146780	8.46e-53	210
gi|1229577742|gb|NJDD01007724.1|	NJDD01007724.1	85.321	218	54	270	48722	48933	1.43e-62	242
gi|1229581784|gb|NJDD01005747.1|	NJDD01005747.1	86.239	218	53	270	32030	31814	2.27e-66	255
gi|1229590442|gb|NJDD01001667.1|	NJDD01001667.1	88.073	218	7	224	48848	48636	2.95e-71	271
gi|1229582978|gb|NJDD01005179.1|	NJDD01005179.1	93.578	218	40	257	32256	32043	1.53e-87	325
gi|1229582268|gb|NJDD01005506.1|	NJDD01005506.1	95.872	218	53	270	183230	183447	1.1e-95	352
gi|1229594293|gb|NJDD01000099.1|	NJDD01000099.1	84.475	219	51	269	110233	110448	2.12e-60	235
gi|1229569709|gb|NJDD01011762.1|	NJDD01011762.1	84.475	219	1	216	11469	11686	6.09e-61	237
gi|1229587661|gb|NJDD01002938.1|	NJDD01002938.1	86.758	219	8	226	6731	6514	5.33e-68	260
gi|1229590210|gb|NJDD01001768.1|	NJDD01001768.1	87.671	219	9	226	111074	110858	1.53e-68	262
gi|1229592354|gb|NJDD01000860.1|	NJDD01000860.1	90.868	219	7	225	275868	275651	1.74e-80	302
gi|1229588720|gb|NJDD01002441.1|	NJDD01002441.1	91.781	219	1	219	114793	115011	2.76e-84	315
gi|1229586058|gb|NJDD01003686.1|	NJDD01003686.1	93.151	219	4	222	100189	99972	5.33e-87	324
gi|1229591872|gb|NJDD01001055.1|	NJDD01001055.1	80.455	220	9	226	124504	124296	1.43e-43	179
gi|1229579815|gb|NJDD01006700.1|	NJDD01006700.1	80.455	220	53	270	216397	216602	3.6e-51	205
gi|1229585835|gb|NJDD01003787.1|	NJDD01003787.1	80.909	220	4	223	273879	273663	4.38e-50	201
gi|1229593910|gb|NJDD01000242.1|	NJDD01000242.1	80.909	220	13	232	130868	130657	4.38e-50	201
gi|1229580151|gb|NJDD01006539.1|	NJDD01006539.1	87.727	220	11	230	1128	914	1.25e-69	266
gi|1229592033|gb|NJDD01000994.1|	NJDD01000994.1	88.182	220	1	206	26810	27028	5.69e-74	280
gi|1229557205|gb|NJDD01018016.1|	NJDD01018016.1	90.909	220	1	220	834	617	4.99e-81	304
gi|1229590236|gb|NJDD01001756.1|	NJDD01001756.1	91.364	220	52	270	194828	194612	1.74e-80	302
gi|1229593714|gb|NJDD01000326.1|	NJDD01000326.1	92.727	220	51	270	174154	173937	1.86e-86	322
gi|1229586704|gb|NJDD01003386.1|	NJDD01003386.1	92.727	220	51	270	27529	27748	1.53e-87	325
gi|1229579510|gb|NJDD01006852.1|	NJDD01006852.1	96.364	220	51	270	21900	22118	2.58e-97	358
gi|1229590558|gb|NJDD01001613.1|	NJDD01001613.1	80.543	221	16	236	30864	31081	1.53e-49	199
gi|1229587141|gb|NJDD01003181.1|	NJDD01003181.1	80.543	221	7	226	50516	50735	5.34e-49	197
gi|1229591649|gb|NJDD01001147.1|	NJDD01001147.1	80.995	221	7	226	48896	49113	1.53e-49	199
gi|1229593533|gb|NJDD01000393.1|	NJDD01000393.1	82.805	221	6	226	121998	122214	6.94e-54	214
gi|1229586571|gb|NJDD01003447.1|	NJDD01003447.1	84.615	221	1	214	314512	314292	1.43e-62	242
gi|1229584056|gb|NJDD01004663.1|	NJDD01004663.1	85.068	221	50	270	207136	206924	1.74e-61	239
gi|1229593671|gb|NJDD01000340.1|	NJDD01000340.1	85.973	221	48	268	97679	97462	7.92e-66	253
gi|1229506186|gb|NJDD01037561.1|	NJDD01037561.1	86.425	221	4	221	15855	16072	2.27e-66	255
gi|1229589392|gb|NJDD01002125.1|	NJDD01002125.1	88.235	221	1	214	33115	32896	5.69e-74	280
gi|1229589612|gb|NJDD01002028.1|	NJDD01002028.1	88.235	221	48	268	667	886	1.99e-73	279
gi|1229592278|gb|NJDD01000892.1|	NJDD01000892.1	88.235	221	3	223	265309	265525	2.95e-71	271
gi|1229559894|gb|NJDD01016664.1|	NJDD01016664.1	90.045	221	50	270	2063	2281	7.41e-79	297
gi|1229591066|gb|NJDD01001396.1|	NJDD01001396.1	91.403	221	50	270	17980	18194	1.17e-82	309
gi|1229559370|gb|NJDD01016927.1|	NJDD01016927.1	91.403	221	50	270	3365	3145	9.64e-84	313
gi|1229585971|gb|NJDD01003723.1|	NJDD01003723.1	94.118	221	5	225	41916	41697	8.44e-91	336
gi|1229592139|gb|NJDD01000950.1|	NJDD01000950.1	94.118	221	51	270	121162	120945	2.95e-90	334
gi|1229583373|gb|NJDD01004982.1|	NJDD01004982.1	81.081	222	5	226	835	1053	3.6e-51	205
gi|1229589824|gb|NJDD01001936.1|	NJDD01001936.1	81.532	222	8	226	60885	60673	1.53e-49	199
gi|1229589971|gb|NJDD01001873.1|	NJDD01001873.1	84.685	222	1	222	82176	81965	3.37e-64	248
gi|1229588094|gb|NJDD01002732.1|	NJDD01002732.1	86.036	222	5	226	177236	177454	2.27e-66	255
gi|1229594419|gb|NJDD01000051.1|	NJDD01000051.1	86.036	222	49	270	612418	612206	2.76e-65	251
gi|1229582952|gb|NJDD01005191.1|	NJDD01005191.1	86.036	222	6	226	19506	19288	1.17e-63	246
gi|1229593439|gb|NJDD01000432.1|	NJDD01000432.1	86.486	222	49	270	454445	454225	1.53e-68	262
gi|1229571899|gb|NJDD01010652.1|	NJDD01010652.1	86.486	222	28	249	1856	2076	1.53e-68	262
gi|1229594446|gb|NJDD01000039.1|	NJDD01000039.1	88.739	222	28	249	193220	193000	4.67e-75	284
gi|1229590654|gb|NJDD01001573.1|	NJDD01001573.1	89.64	222	49	270	118954	119173	2.59e-78	295
gi|1229586830|gb|NJDD01003326.1|	NJDD01003326.1	90.991	222	49	270	41133	40915	4.99e-81	304
gi|1229587433|gb|NJDD01003046.1|	NJDD01003046.1	91.441	222	49	270	74782	74563	9.64e-84	313
gi|1229564440|gb|NJDD01014396.1|	NJDD01014396.1	91.892	222	49	270	2822	2602	7.91e-85	316
gi|1229591413|gb|NJDD01001246.1|	NJDD01001246.1	92.342	222	49	270	32499	32278	5.33e-87	324
gi|1229579714|gb|NJDD01006751.1|	NJDD01006751.1	92.793	222	49	270	602	822	1.53e-87	325
gi|1229586024|gb|NJDD01003703.1|	NJDD01003703.1	93.243	222	49	270	91987	92208	1.03e-89	333
gi|1229593905|gb|NJDD01000244.1|	NJDD01000244.1	93.243	222	49	269	53938	53718	1.53e-87	325
gi|1229583655|gb|NJDD01004853.1|	NJDD01004853.1	93.694	222	49	270	16572	16791	2.95e-90	334
gi|1229581530|gb|NJDD01005869.1|	NJDD01005869.1	94.144	222	1	222	97096	96879	1.99e-92	342
gi|1229582699|gb|NJDD01005307.1|	NJDD01005307.1	96.847	222	49	270	157596	157815	2.12e-98	361
gi|1229591411|gb|NJDD01001247.1|	NJDD01001247.1	80.269	223	1	223	242743	242961	1.53e-49	199
gi|1229588491|gb|NJDD01002547.1|	NJDD01002547.1	83.408	223	4	226	120153	119934	3.84e-57	224
gi|1229594330|gb|NJDD01000085.1|	NJDD01000085.1	84.305	223	1	222	94683	94901	2.12e-60	235
gi|1229563834|gb|NJDD01014691.1|	NJDD01014691.1	90.583	223	48	270	1	221	1.43e-81	306
gi|1229582756|gb|NJDD01005283.1|	NJDD01005283.1	91.031	223	4	225	34663	34444	4.1e-82	307
gi|1229586006|gb|NJDD01003712.1|	NJDD01003712.1	91.928	223	1	223	41015	41236	2.27e-85	318
gi|1229591699|gb|NJDD01001127.1|	NJDD01001127.1	94.17	223	49	270	44932	44711	8.44e-91	336
gi|1229577055|gb|NJDD01008069.1|	NJDD01008069.1	94.619	223	48	270	15391	15170	1.63e-93	345
gi|1229590767|gb|NJDD01001524.1|	NJDD01001524.1	95.067	223	49	270	100472	100251	1.63e-93	345
gi|1229590624|gb|NJDD01001584.1|	NJDD01001584.1	95.516	223	3	225	334397	334176	3.15e-96	354
gi|1229578146|gb|NJDD01007522.1|	NJDD01007522.1	80.357	224	3	226	73895	73680	3.6e-51	205
gi|1229593558|gb|NJDD01000384.1|	NJDD01000384.1	81.25	224	5	226	531506	531725	1.03e-51	206
gi|1229555406|gb|NJDD01018900.1|	NJDD01018900.1	81.696	224	5	226	1202	981	8.46e-53	210
gi|1229568074|gb|NJDD01012584.1|	NJDD01012584.1	81.696	224	6	226	18	238	1.03e-51	206
gi|1229589559|gb|NJDD01002050.1|	NJDD01002050.1	82.143	224	49	270	213162	212953	1.99e-54	215
gi|1229574506|gb|NJDD01009361.1|	NJDD01009361.1	82.589	224	5	226	6930	7151	1.63e-55	219
gi|1229590347|gb|NJDD01001707.1|	NJDD01001707.1	83.482	224	6	229	813679	813459	2.59e-59	232
gi|1229586144|gb|NJDD01003650.1|	NJDD01003650.1	83.482	224	47	270	39440	39641	7.92e-66	253
gi|1229584143|gb|NJDD01004620.1|	NJDD01004620.1	83.482	224	56	270	55338	55561	6.09e-61	237
gi|1229584406|gb|NJDD01004494.1|	NJDD01004494.1	89.286	224	1	224	86730	86514	1.1e-76	289
gi|1229581087|gb|NJDD01006078.1|	NJDD01006078.1	89.732	224	47	270	3566	3347	3.15e-77	291
gi|1229560439|gb|NJDD01016389.1|	NJDD01016389.1	91.071	224	47	270	297	518	4.1e-82	307
gi|1229543459|gb|NJDD01024909.1|	NJDD01024909.1	93.304	224	47	270	447	668	2.95e-90	334
gi|1229575683|gb|NJDD01008756.1|	NJDD01008756.1	94.196	224	1	223	36094	35871	1.99e-92	342
gi|1229592886|gb|NJDD01000653.1|	NJDD01000653.1	98.661	224	49	270	3112	2889	1.53e-106	389
gi|1229577812|gb|NJDD01007689.1|	NJDD01007689.1	80	225	16	237	109160	109380	2.27e-47	192
gi|1229591294|gb|NJDD01001302.1|	NJDD01001302.1	80.444	225	7	223	262340	262118	1.26e-50	203
gi|1229593696|gb|NJDD01000332.1|	NJDD01000332.1	80.889	225	6	226	216621	216844	2.95e-52	208
gi|1229592662|gb|NJDD01000735.1|	NJDD01000735.1	81.778	225	1	221	37682	37463	1.03e-51	206
gi|1229583096|gb|NJDD01005120.1|	NJDD01005120.1	82.222	225	46	270	132456	132677	1.63e-55	219
gi|1229590448|gb|NJDD01001664.1|	NJDD01001664.1	82.667	225	47	270	62192	61987	9.03e-59	230
gi|1229592130|gb|NJDD01000953.1|	NJDD01000953.1	83.556	225	50	270	46216	46437	6.09e-61	237
gi|1229590876|gb|NJDD01001476.1|	NJDD01001476.1	84.444	225	1	225	265554	265345	3.37e-64	248
gi|1229594401|gb|NJDD01000058.1|	NJDD01000058.1	91.556	225	2	226	401850	402074	6.49e-86	320
gi|1229578637|gb|NJDD01007285.1|	NJDD01007285.1	97.333	225	11	235	3327	3103	7.9e-104	379
gi|1229569577|gb|NJDD01011829.1|	NJDD01011829.1	98.222	225	49	270	103729	103953	5.32e-106	387
gi|1229550311|gb|NJDD01021443.1|	NJDD01021443.1	80.973	226	1	226	35081	35302	2.95e-52	208
gi|1229473440|gb|NJDD01039908.1|	NJDD01039908.1	82.743	226	1	226	225	17	7.41e-60	233
gi|1229591979|gb|NJDD01001015.1|	NJDD01001015.1	86.283	226	36	257	639962	640186	1.86e-67	259
gi|1229588445|gb|NJDD01002569.1|	NJDD01002569.1	86.283	226	1	226	33332	33108	4.38e-69	264
gi|1229577812|gb|NJDD01007689.1|	NJDD01007689.1	88.053	226	14	237	352010	352233	6.94e-73	277
gi|1229592518|gb|NJDD01000793.1|	NJDD01000793.1	88.053	226	1	226	33462	33239	4.67e-75	284
gi|1229593510|gb|NJDD01000403.1|	NJDD01000403.1	91.15	226	1	223	354135	353911	4.1e-82	307
gi|1229592584|gb|NJDD01000766.1|	NJDD01000766.1	91.15	226	1	226	17245	17023	7.91e-85	316
gi|1229588284|gb|NJDD01002642.1|	NJDD01002642.1	92.035	226	45	270	144129	143906	5.33e-87	324
gi|1229594006|gb|NJDD01000205.1|	NJDD01000205.1	92.035	226	1	226	183056	183280	5.33e-87	324
gi|1229590051|gb|NJDD01001839.1|	NJDD01001839.1	92.92	226	45	270	55620	55843	1.03e-89	333
gi|1229580667|gb|NJDD01006284.1|	NJDD01006284.1	93.805	226	1	226	74057	74280	1.99e-92	342
gi|1229590729|gb|NJDD01001542.1|	NJDD01001542.1	80.176	227	44	270	876	665	1.03e-51	206
gi|1229589866|gb|NJDD01001917.1|	NJDD01001917.1	80.176	227	44	270	160880	160669	2.42e-53	212
gi|1229593355|gb|NJDD01000463.1|	NJDD01000463.1	80.176	227	10	236	359374	359597	4.38e-50	201
gi|1229588731|gb|NJDD01002436.1|	NJDD01002436.1	80.617	227	3	226	48622	48400	3.6e-51	205
gi|1229590202|gb|NJDD01001771.1|	NJDD01001771.1	81.498	227	11	236	45528	45303	6.94e-54	214
gi|1229594030|gb|NJDD01000196.1|	NJDD01000196.1	83.26	227	10	236	281936	281717	1.34e-56	223
gi|1229558995|gb|NJDD01017115.1|	NJDD01017115.1	83.7	227	56	270	1544	1767	1.43e-62	242
gi|1229584060|gb|NJDD01004661.1|	NJDD01004661.1	87.225	227	11	234	76437	76660	2.95e-71	271
gi|1229575170|gb|NJDD01009013.1|	NJDD01009013.1	87.665	227	1	226	27205	27431	5.69e-74	280
gi|1229592995|gb|NJDD01000610.1|	NJDD01000610.1	88.546	227	1	226	3865	3639	1.1e-76	289
gi|1229587271|gb|NJDD01003121.1|	NJDD01003121.1	91.63	227	44	270	42070	41848	2.27e-85	318
gi|1229591278|gb|NJDD01001308.1|	NJDD01001308.1	80.702	228	5	231	199657	199431	1.03e-51	206
gi|1229583643|gb|NJDD01004859.1|	NJDD01004859.1	81.579	228	9	236	78090	78315	1.99e-54	215
gi|1229592975|gb|NJDD01000619.1|	NJDD01000619.1	82.018	228	44	269	447575	447349	4.68e-56	221
gi|1229592320|gb|NJDD01000875.1|	NJDD01000875.1	84.211	228	43	270	34799	34586	6.5e-67	257
gi|1229588838|gb|NJDD01002385.1|	NJDD01002385.1	92.105	228	1	228	13404	13630	4.37e-88	327
gi|1229589038|gb|NJDD01002290.1|	NJDD01002290.1	93.86	228	43	270	53143	52917	1.63e-93	345
gi|1229588806|gb|NJDD01002399.1|	NJDD01002399.1	97.368	228	5	230	417262	417035	2.26e-104	381
gi|1229593164|gb|NJDD01000539.1|	NJDD01000539.1	80.349	229	7	235	53209	52984	3.6e-51	205
gi|1229581450|gb|NJDD01005908.1|	NJDD01005908.1	82.533	229	9	237	9657	9437	2.59e-59	232
gi|1229590105|gb|NJDD01001815.1|	NJDD01001815.1	82.969	229	1	226	317621	317839	1.34e-56	223
gi|1229587925|gb|NJDD01002813.1|	NJDD01002813.1	83.406	229	11	238	95372	95150	9.03e-59	230
gi|1229573053|gb|NJDD01010079.1|	NJDD01010079.1	84.279	229	9	236	55429	55655	4.1e-63	244
gi|1229593157|gb|NJDD01000542.1|	NJDD01000542.1	84.716	229	42	270	382004	381781	2.76e-65	251
gi|1229588119|gb|NJDD01002720.1|	NJDD01002720.1	85.153	229	9	237	84532	84318	3.59e-70	268
gi|1229589674|gb|NJDD01002000.1|	NJDD01002000.1	90.83	229	27	255	253870	254094	9.64e-84	313
gi|1229570904|gb|NJDD01011169.1|	NJDD01011169.1	92.576	229	1	229	2363	2587	3.59e-89	331
gi|1229584821|gb|NJDD01004289.1|	NJDD01004289.1	92.576	229	9	237	340431	340205	1.25e-88	329
gi|1229564364|gb|NJDD01014433.1|	NJDD01014433.1	93.013	229	44	270	5460	5232	2.42e-91	338
gi|1229568174|gb|NJDD01012534.1|	NJDD01012534.1	93.013	229	42	270	7627	7401	2.42e-91	338
gi|1229575921|gb|NJDD01008637.1|	NJDD01008637.1	80.87	230	5	230	87337	87114	1.26e-50	203
gi|1229581195|gb|NJDD01006023.1|	NJDD01006023.1	81.304	230	1	226	58170	58395	1.03e-51	206
gi|1229581228|gb|NJDD01006007.1|	NJDD01006007.1	81.739	230	7	236	75533	75757	5.7e-55	217
gi|1229582000|gb|NJDD01005640.1|	NJDD01005640.1	82.174	230	35	263	24934	25158	5.7e-55	217
gi|1229534677|gb|NJDD01027988.1|	NJDD01027988.1	83.043	230	41	270	2319	2099	1.74e-61	239
gi|1229585302|gb|NJDD01004049.1|	NJDD01004049.1	84.783	230	42	269	236583	236800	6.5e-67	257
gi|1229578209|gb|NJDD01007491.1|	NJDD01007491.1	86.522	230	1	230	6128	5902	1.03e-70	269
gi|1229594414|gb|NJDD01000053.1|	NJDD01000053.1	89.565	230	41	270	97752	97525	6.08e-80	300
gi|1229551382|gb|NJDD01020907.1|	NJDD01020907.1	92.174	230	1	230	162	389	4.37e-88	327
gi|1229592712|gb|NJDD01000718.1|	NJDD01000718.1	93.913	230	41	270	351446	351674	1.34e-94	349
gi|1229588297|gb|NJDD01002636.1|	NJDD01002636.1	94.783	230	1	230	103553	103325	2.58e-97	358
gi|1229592204|gb|NJDD01000924.1|	NJDD01000924.1	96.087	230	2	227	18508	18279	1.43e-100	369
gi|1229587492|gb|NJDD01003018.1|	NJDD01003018.1	80.519	231	6	236	96279	96508	8.46e-53	210
gi|1229594114|gb|NJDD01000163.1|	NJDD01000163.1	80.952	231	1	226	283618	283845	2.42e-53	212
gi|1229592237|gb|NJDD01000911.1|	NJDD01000911.1	83.55	231	1	230	74233	74462	1.74e-61	239
gi|1229587492|gb|NJDD01003018.1|	NJDD01003018.1	83.55	231	40	270	98116	97887	1.43e-62	242
gi|1229520859|gb|NJDD01032701.1|	NJDD01032701.1	83.983	231	1	229	286	515	4.1e-63	244
gi|1229590534|gb|NJDD01001623.1|	NJDD01001623.1	88.312	231	1	231	35096	34879	1.74e-80	302
gi|1229592869|gb|NJDD01000659.1|	NJDD01000659.1	89.177	231	1	229	447566	447795	2.12e-79	298
gi|1229500950|gb|NJDD01038041.1|	NJDD01038041.1	90.909	231	7	236	172928	173156	7.91e-85	316
gi|1229584687|gb|NJDD01004355.1|	NJDD01004355.1	93.506	231	40	270	145510	145281	1.63e-93	345
gi|1229582685|gb|NJDD01005313.1|	NJDD01005313.1	81.034	232	39	270	330150	330363	3.15e-58	228
gi|1229593577|gb|NJDD01000374.1|	NJDD01000374.1	81.034	232	2	226	34335	34565	1.63e-55	219
gi|1229589424|gb|NJDD01002110.1|	NJDD01002110.1	81.034	232	3	234	7679	7458	1.99e-54	215
gi|1229586224|gb|NJDD01003613.1|	NJDD01003613.1	81.034	232	5	236	30659	30883	6.94e-54	214
gi|1229585096|gb|NJDD01004150.1|	NJDD01004150.1	81.466	232	1	232	14855	14632	6.94e-54	214
gi|1229591827|gb|NJDD01001075.1|	NJDD01001075.1	82.759	232	5	236	202863	202635	2.59e-59	232
gi|1229593522|gb|NJDD01000398.1|	NJDD01000398.1	82.759	232	6	236	194856	195082	1.1e-57	226
gi|1229583553|gb|NJDD01004899.1|	NJDD01004899.1	84.914	232	6	236	7889	8111	6.5e-67	257
gi|1229580888|gb|NJDD01006176.1|	NJDD01006176.1	85.776	232	43	270	30855	30626	1.25e-69	266
gi|1229593152|gb|NJDD01000543.1|	NJDD01000543.1	88.362	232	44	270	154050	154280	1.1e-76	289
gi|1229577858|gb|NJDD01007666.1|	NJDD01007666.1	90.517	232	5	236	9123	8895	9.64e-84	313
gi|1229585499|gb|NJDD01003952.1|	NJDD01003952.1	90.948	232	39	270	140910	140687	1.86e-86	322
gi|1229588193|gb|NJDD01002686.1|	NJDD01002686.1	93.534	232	1	232	49598	49827	5.69e-93	343
gi|1229586209|gb|NJDD01003620.1|	NJDD01003620.1	80.258	233	5	236	6231	6457	4.38e-50	201
gi|1229500916|gb|NJDD01038055.1|	NJDD01038055.1	81.116	233	5	236	237259	237488	2.42e-53	212
gi|1229591715|gb|NJDD01001121.1|	NJDD01001121.1	81.545	233	34	266	128226	128446	3.15e-58	228
gi|1229591785|gb|NJDD01001091.1|	NJDD01001091.1	83.691	233	38	270	50263	50037	1.17e-63	246
gi|1229574166|gb|NJDD01009530.1|	NJDD01009530.1	86.266	233	38	270	34034	34256	3.59e-70	268
gi|1229580549|gb|NJDD01006342.1|	NJDD01006342.1	86.695	233	1	232	9917	10142	2.42e-72	275
gi|1229594033|gb|NJDD01000195.1|	NJDD01000195.1	86.695	233	1	233	7829	7599	1.99e-73	279
gi|1229591875|gb|NJDD01001054.1|	NJDD01001054.1	87.124	233	39	270	199343	199575	1.63e-74	282
gi|1229590494|gb|NJDD01001643.1|	NJDD01001643.1	89.7	233	4	236	64800	64570	1.17e-82	309
gi|1229574462|gb|NJDD01009383.1|	NJDD01009383.1	89.7	233	45	270	84333	84102	3.36e-83	311
gi|1229593882|gb|NJDD01000253.1|	NJDD01000253.1	90.129	233	1	233	147399	147170	2.76e-84	315
gi|1229587966|gb|NJDD01002793.1|	NJDD01002793.1	90.129	233	7	239	12008	11780	3.36e-83	311
gi|1229513934|gb|NJDD01034996.1|	NJDD01034996.1	90.129	233	1	231	47	276	4.1e-82	307
gi|1229581530|gb|NJDD01005869.1|	NJDD01005869.1	92.275	233	1	233	110142	110374	6.93e-92	340
gi|1229589198|gb|NJDD01002216.1|	NJDD01002216.1	92.275	233	5	237	3253	3023	8.44e-91	336
gi|1229593054|gb|NJDD01000584.1|	NJDD01000584.1	92.275	233	1	233	3663	3894	8.44e-91	336
gi|1229590431|gb|NJDD01001671.1|	NJDD01001671.1	80.342	234	4	236	401018	401245	1.26e-50	203
gi|1229500916|gb|NJDD01038055.1|	NJDD01038055.1	80.342	234	3	236	428996	429227	2.42e-53	212
gi|1229594073|gb|NJDD01000180.1|	NJDD01000180.1	81.197	234	6	239	130630	130858	1.99e-54	215
gi|1229586651|gb|NJDD01003411.1|	NJDD01003411.1	82.051	234	37	270	34584	34800	1.74e-61	239
gi|1229557143|gb|NJDD01018047.1|	NJDD01018047.1	83.333	234	9	241	5026	4794	1.74e-61	239
gi|1229585346|gb|NJDD01004029.1|	NJDD01004029.1	84.188	234	9	242	80328	80548	1.53e-68	262
gi|1229579510|gb|NJDD01006852.1|	NJDD01006852.1	85.897	234	17	250	161762	161984	2.42e-72	275
gi|1229574994|gb|NJDD01009101.1|	NJDD01009101.1	88.034	234	1	230	7298	7070	3.15e-77	291
gi|1229580713|gb|NJDD01006262.1|	NJDD01006262.1	88.889	234	30	263	79162	79389	7.41e-79	297
gi|1229589431|gb|NJDD01002107.1|	NJDD01002107.1	91.88	234	36	269	2657	2425	1.03e-89	333
gi|1229588845|gb|NJDD01002382.1|	NJDD01002382.1	95.726	234	38	270	181360	181593	3.36e-102	374
gi|1229588516|gb|NJDD01002535.1|	NJDD01002535.1	96.154	234	38	270	160764	160531	2.76e-103	378
gi|1229586232|gb|NJDD01003609.1|	NJDD01003609.1	80.851	235	5	236	149296	149069	2.42e-53	212
gi|1229581159|gb|NJDD01006042.1|	NJDD01006042.1	80.851	235	1	231	59322	59555	2.95e-52	208
gi|1229581693|gb|NJDD01005791.1|	NJDD01005791.1	83.404	235	1	233	126675	126449	4.1e-63	244
gi|1229590617|gb|NJDD01001587.1|	NJDD01001587.1	84.681	235	1	235	43782	44012	2.76e-65	251
gi|1229564159|gb|NJDD01014535.1|	NJDD01014535.1	85.532	235	1	234	21253	21020	4.38e-69	264
gi|1229593461|gb|NJDD01000423.1|	NJDD01000423.1	86.809	235	7	241	86757	86990	5.69e-74	280
gi|1229590607|gb|NJDD01001591.1|	NJDD01001591.1	86.809	235	34	268	92519	92292	6.94e-73	277
gi|1229591452|gb|NJDD01001231.1|	NJDD01001231.1	89.787	235	5	239	106603	106830	9.64e-84	313
gi|1229592790|gb|NJDD01000689.1|	NJDD01000689.1	92.766	235	1	235	489162	488929	5.69e-93	343
gi|1229588115|gb|NJDD01002722.1|	NJDD01002722.1	80.085	236	19	254	26517	26304	3.84e-57	224
gi|1229593421|gb|NJDD01000438.1|	NJDD01000438.1	80.508	236	1	236	167678	167444	1.99e-54	215
gi|1229593745|gb|NJDD01000313.1|	NJDD01000313.1	80.932	236	1	236	72482	72248	1.63e-55	219
gi|1229590558|gb|NJDD01001613.1|	NJDD01001613.1	80.932	236	1	236	163272	163506	1.63e-55	219
gi|1229594260|gb|NJDD01000108.1|	NJDD01000108.1	81.356	236	4	236	388857	388626	4.68e-56	221
gi|1229588684|gb|NJDD01002456.1|	NJDD01002456.1	81.78	236	1	236	284713	284491	9.03e-59	230
gi|1229585390|gb|NJDD01004007.1|	NJDD01004007.1	81.78	236	11	236	84860	85094	3.15e-58	228
gi|1229591461|gb|NJDD01001228.1|	NJDD01001228.1	81.78	236	1	236	101559	101783	1.63e-55	219
gi|1229589552|gb|NJDD01002053.1|	NJDD01002053.1	82.203	236	5	236	29150	28920	1.1e-57	226
gi|1229570820|gb|NJDD01011210.1|	NJDD01011210.1	82.203	236	1	236	15080	14851	3.15e-58	228
gi|1229584899|gb|NJDD01004250.1|	NJDD01004250.1	82.627	236	2	237	74929	75160	2.59e-59	232
gi|1229546021|gb|NJDD01023602.1|	NJDD01023602.1	83.051	236	1	236	2596	2365	5e-62	241
gi|1229589130|gb|NJDD01002248.1|	NJDD01002248.1	84.322	236	1	236	149312	149083	2.76e-65	251
gi|1229589108|gb|NJDD01002258.1|	NJDD01002258.1	86.017	236	6	241	142820	142587	2.42e-72	275
gi|1229577552|gb|NJDD01007819.1|	NJDD01007819.1	86.017	236	1	236	158410	158180	8.45e-72	273
gi|1229588180|gb|NJDD01002692.1|	NJDD01002692.1	86.441	236	35	270	169351	169118	1.99e-73	279
gi|1229579753|gb|NJDD01006732.1|	NJDD01006732.1	87.288	236	1	236	39969	40194	2.59e-78	295
gi|1229572411|gb|NJDD01010397.1|	NJDD01010397.1	87.712	236	28	263	15458	15684	1.1e-76	289
gi|1229580663|gb|NJDD01006286.1|	NJDD01006286.1	88.983	236	35	270	72665	72434	4.99e-81	304
gi|1229592765|gb|NJDD01000699.1|	NJDD01000699.1	90.254	236	36	270	217672	217438	2.76e-84	315
gi|1229589898|gb|NJDD01001904.1|	NJDD01001904.1	91.525	236	35	270	554510	554276	1.03e-89	333
gi|1229540760|gb|NJDD01025962.1|	NJDD01025962.1	91.949	236	5	239	92	326	1.03e-89	333
gi|1229556596|gb|NJDD01018319.1|	NJDD01018319.1	93.644	236	1	236	234	1	9.02e-97	356
gi|1229570035|gb|NJDD01011598.1|	NJDD01011598.1	94.492	236	35	270	3447	3213	6.08e-99	363
gi|1229561328|gb|NJDD01015942.1|	NJDD01015942.1	96.186	236	36	270	1	233	7.9e-104	379
gi|1229592540|gb|NJDD01000784.1|	NJDD01000784.1	97.881	236	38	270	267968	267733	2.42e-110	401
gi|1229583570|gb|NJDD01004891.1|	NJDD01004891.1	98.305	236	35	270	356941	356707	1.98e-111	405
gi|1229582060|gb|NJDD01005614.1|	NJDD01005614.1	80.169	237	1	236	267144	267372	1.03e-51	206
gi|1229591228|gb|NJDD01001327.1|	NJDD01001327.1	80.169	237	1	237	379479	379703	6.94e-54	214
gi|1229489559|gb|NJDD01038625.1|	NJDD01038625.1	80.169	237	2	237	577	344	1.03e-51	206
gi|1229580661|gb|NJDD01006287.1|	NJDD01006287.1	81.857	237	1	236	39126	39361	1.1e-57	226
gi|1229594483|gb|NJDD01000025.1|	NJDD01000025.1	82.278	237	1	236	138308	138074	2.59e-59	232
gi|1229579324|gb|NJDD01006943.1|	NJDD01006943.1	82.278	237	5	241	164036	164244	1.17e-63	246
gi|1229574864|gb|NJDD01009166.1|	NJDD01009166.1	82.7	237	1	236	6166	6401	2.12e-60	235
gi|1229577833|gb|NJDD01007679.1|	NJDD01007679.1	82.7	237	1	236	7324	7555	9.03e-59	230
gi|1229585364|gb|NJDD01004020.1|	NJDD01004020.1	83.122	237	1	236	69592	69362	2.59e-59	232
gi|1229587443|gb|NJDD01003041.1|	NJDD01003041.1	86.076	237	34	270	140159	140394	2.42e-72	275
gi|1229555406|gb|NJDD01018900.1|	NJDD01018900.1	87.342	237	34	270	1434	1203	3.84e-76	288
gi|1229592624|gb|NJDD01000751.1|	NJDD01000751.1	88.186	237	1	237	59991	59759	7.41e-79	297
gi|1229579965|gb|NJDD01006625.1|	NJDD01006625.1	88.186	237	1	237	147603	147838	2.12e-79	298
gi|1229584424|gb|NJDD01004485.1|	NJDD01004485.1	88.608	237	29	265	3433	3666	2.59e-78	295
gi|1229574824|gb|NJDD01009186.1|	NJDD01009186.1	89.451	237	34	270	3918	3684	9.64e-84	313
gi|1229578769|gb|NJDD01007220.1|	NJDD01007220.1	90.295	237	6	242	67897	67663	1.86e-86	322
gi|1229592193|gb|NJDD01000928.1|	NJDD01000928.1	90.717	237	1	237	25930	26164	1.86e-86	322
gi|1229586342|gb|NJDD01003557.1|	NJDD01003557.1	91.983	237	34	270	17205	17440	2.42e-91	338
gi|1229561705|gb|NJDD01015750.1|	NJDD01015750.1	92.405	237	1	237	1563	1328	5.69e-93	343
gi|1229588713|gb|NJDD01002444.1|	NJDD01002444.1	92.827	237	1	237	380785	381020	4.67e-94	347
gi|1229580121|gb|NJDD01006554.1|	NJDD01006554.1	92.827	237	33	269	129700	129467	1.63e-93	345
gi|1229593236|gb|NJDD01000509.1|	NJDD01000509.1	93.249	237	34	270	520745	520980	1.1e-95	352
gi|1229579510|gb|NJDD01006852.1|	NJDD01006852.1	85.294	238	34	270	131008	131241	1.53e-68	262
gi|1229578146|gb|NJDD01007522.1|	NJDD01007522.1	86.134	238	30	267	58552	58767	3.15e-77	291
gi|1229586606|gb|NJDD01003430.1|	NJDD01003430.1	87.815	238	1	238	225	1	1.43e-81	306
gi|1229590597|gb|NJDD01001596.1|	NJDD01001596.1	88.655	238	7	244	27949	28184	1.43e-81	306
gi|1229566198|gb|NJDD01013520.1|	NJDD01013520.1	89.916	238	27	263	4703	4936	9.64e-84	313
gi|1229591027|gb|NJDD01001412.1|	NJDD01001412.1	92.017	238	1	238	89754	89519	8.44e-91	336
gi|1229573100|gb|NJDD01010056.1|	NJDD01010056.1	97.479	238	33	270	184	420	8.44e-110	399
gi|1229577392|gb|NJDD01007899.1|	NJDD01007899.1	84.1	239	7	245	119	354	7.92e-66	253
gi|1229592492|gb|NJDD01000805.1|	NJDD01000805.1	89.121	239	1	239	15207	15439	3.36e-83	311
gi|1229587048|gb|NJDD01003224.1|	NJDD01003224.1	89.54	239	32	270	70500	70271	2.27e-85	318
gi|1229591930|gb|NJDD01001033.1|	NJDD01001033.1	89.958	239	28	266	364068	363833	7.91e-85	316
gi|1229531345|gb|NJDD01029118.1|	NJDD01029118.1	89.958	239	5	241	22413	22177	2.27e-85	318
gi|1229580978|gb|NJDD01006131.1|	NJDD01006131.1	92.469	239	32	270	48001	47767	1.63e-93	345
gi|1229594201|gb|NJDD01000130.1|	NJDD01000130.1	97.908	239	1	239	10113	10349	2.42e-110	401
gi|1229586408|gb|NJDD01003526.1|	NJDD01003526.1	81.25	240	2	236	13346	13584	1.34e-56	223
gi|1229594424|gb|NJDD01000049.1|	NJDD01000049.1	81.667	240	37	270	41451	41682	3.84e-57	224
gi|1229594135|gb|NJDD01000156.1|	NJDD01000156.1	83.333	240	1	237	112857	112625	4.1e-63	244
gi|1229590739|gb|NJDD01001537.1|	NJDD01001537.1	87.5	240	5	244	217445	217207	2.59e-78	295
gi|1229588975|gb|NJDD01002321.1|	NJDD01002321.1	88.75	240	1	237	15512	15749	1.74e-80	302
gi|1229580319|gb|NJDD01006456.1|	NJDD01006456.1	89.167	240	7	246	24540	24305	3.36e-83	311
gi|1229580165|gb|NJDD01006532.1|	NJDD01006532.1	91.25	240	31	270	12227	11991	8.44e-91	336
gi|1229587478|gb|NJDD01003025.1|	NJDD01003025.1	97.083	240	31	270	102197	101959	2.94e-109	398
gi|1229592351|gb|NJDD01000861.1|	NJDD01000861.1	80.913	241	51	270	104134	103896	2.12e-60	235
gi|1229593671|gb|NJDD01000340.1|	NJDD01000340.1	80.913	241	45	270	365104	364866	7.41e-60	233
gi|1229566502|gb|NJDD01013369.1|	NJDD01013369.1	80.913	241	1	241	7749	7533	2.59e-59	232
gi|1229590624|gb|NJDD01001584.1|	NJDD01001584.1	81.743	241	16	256	147919	147693	5e-62	241
gi|1229574676|gb|NJDD01009276.1|	NJDD01009276.1	82.158	241	7	243	68090	68311	3.37e-64	248
gi|1229594455|gb|NJDD01000035.1|	NJDD01000035.1	84.232	241	27	267	71056	71286	3.59e-70	268
gi|1229592492|gb|NJDD01000805.1|	NJDD01000805.1	84.647	241	30	270	107224	107459	4.38e-69	264
gi|1229593270|gb|NJDD01000497.1|	NJDD01000497.1	87.137	241	7	246	15566	15805	3.84e-76	288
gi|1229593814|gb|NJDD01000283.1|	NJDD01000283.1	93.361	241	1	241	203614	203375	7.4e-98	360
gi|1229545767|gb|NJDD01023728.1|	NJDD01023728.1	94.606	241	3	243	1044	1283	1.17e-101	372
gi|1229592939|gb|NJDD01000632.1|	NJDD01000632.1	80.992	242	1	242	184267	184033	5.7e-55	217
gi|1229589963|gb|NJDD01001876.1|	NJDD01001876.1	85.124	242	27	268	226089	226327	3.59e-70	268
gi|1229591909|gb|NJDD01001040.1|	NJDD01001040.1	86.364	242	29	270	195022	195262	4.67e-75	284
gi|1229581195|gb|NJDD01006023.1|	NJDD01006023.1	87.19	242	1	242	36019	36260	7.41e-79	297
gi|1229578732|gb|NJDD01007238.1|	NJDD01007238.1	88.017	242	30	270	243510	243748	7.41e-79	297
gi|1229593182|gb|NJDD01000531.1|	NJDD01000531.1	90.496	242	27	268	22416	22651	1.25e-88	329
gi|1229576568|gb|NJDD01008313.1|	NJDD01008313.1	91.322	242	29	270	47463	47227	2.42e-91	338
gi|1229541264|gb|NJDD01025791.1|	NJDD01025791.1	96.281	242	29	270	1	242	1.03e-108	396
gi|1229593430|gb|NJDD01000435.1|	NJDD01000435.1	97.934	242	1	242	51254	51016	1.63e-112	408
gi|1229578485|gb|NJDD01007361.1|	NJDD01007361.1	81.893	243	28	270	95979	96215	5e-62	241
gi|1229577556|gb|NJDD01007817.1|	NJDD01007817.1	81.893	243	1	236	748	509	2.12e-60	235
gi|1229591174|gb|NJDD01001351.1|	NJDD01001351.1	82.716	243	1	242	66108	66342	3.37e-64	248
gi|1229582938|gb|NJDD01005197.1|	NJDD01005197.1	83.539	243	28	270	81338	81099	2.76e-65	251
gi|1229588617|gb|NJDD01002487.1|	NJDD01002487.1	84.362	243	28	270	37134	37373	5.33e-68	260
gi|1229592836|gb|NJDD01000671.1|	NJDD01000671.1	84.774	243	28	270	132079	132315	3.59e-70	268
gi|1229571358|gb|NJDD01010942.1|	NJDD01010942.1	85.185	243	1	243	940	715	1.99e-73	279
gi|1229586193|gb|NJDD01003627.1|	NJDD01003627.1	85.597	243	28	270	30148	30386	2.42e-72	275
gi|1229591254|gb|NJDD01001318.1|	NJDD01001318.1	86.008	243	28	270	86276	86513	6.94e-73	277
gi|1229585441|gb|NJDD01003981.1|	NJDD01003981.1	86.42	243	1	237	79491	79256	2.42e-72	275
gi|1229585415|gb|NJDD01003994.1|	NJDD01003994.1	86.831	243	28	270	236450	236690	3.84e-76	288
gi|1229591422|gb|NJDD01001242.1|	NJDD01001242.1	89.3	243	28	270	139733	139972	2.76e-84	315
gi|1229566942|gb|NJDD01013149.1|	NJDD01013149.1	90.123	243	28	270	10436	10675	5.33e-87	324
gi|1229594213|gb|NJDD01000126.1|	NJDD01000126.1	90.535	243	28	270	504545	504313	2.95e-90	334
gi|1229594281|gb|NJDD01000103.1|	NJDD01000103.1	93.827	243	27	269	1173767	1173527	1.43e-100	369
gi|1229529091|gb|NJDD01029878.1|	NJDD01029878.1	95.473	243	28	270	231	471	5.32e-106	387
gi|1229590372|gb|NJDD01001696.1|	NJDD01001696.1	96.708	243	1	242	98150	98392	8.44e-110	399
gi|1229513279|gb|NJDD01035217.1|	NJDD01035217.1	80.738	244	27	270	1063	852	2.12e-60	235
gi|1229593112|gb|NJDD01000559.1|	NJDD01000559.1	80.738	244	27	270	200774	200544	6.94e-54	214
gi|1229593603|gb|NJDD01000363.1|	NJDD01000363.1	81.557	244	27	270	55877	55666	7.92e-66	253
gi|1229577297|gb|NJDD01007948.1|	NJDD01007948.1	83.197	244	32	270	20092	20330	2.76e-65	251
gi|1229592183|gb|NJDD01000932.1|	NJDD01000932.1	83.607	244	27	270	37334	37573	2.27e-66	255
gi|1229587770|gb|NJDD01002886.1|	NJDD01002886.1	84.016	244	6	249	231833	231596	5.33e-68	260
gi|1229590350|gb|NJDD01001706.1|	NJDD01001706.1	85.246	244	27	270	9033	8794	3.59e-70	268
gi|1229589467|gb|NJDD01002091.1|	NJDD01002091.1	85.656	244	36	270	119758	119517	2.42e-72	275
gi|1229592463|gb|NJDD01000815.1|	NJDD01000815.1	86.885	244	27	270	48750	48986	1.1e-76	289
gi|1229584045|gb|NJDD01004668.1|	NJDD01004668.1	87.705	244	27	270	149979	149739	2.59e-78	295
gi|1229593915|gb|NJDD01000240.1|	NJDD01000240.1	88.525	244	1	242	93543	93778	1.43e-81	306
gi|1229593611|gb|NJDD01000360.1|	NJDD01000360.1	90.164	244	7	249	119698	119936	5.33e-87	324
[truncated: 4,179 more rows]

## Sheet: Cvir_Hel1Ea
query sequence
[truncated: 2,705 more rows]

## Sheet: Cvic_Hel1Ca
query sequence
[truncated: 217 more rows]

[truncated: 28 more sheets: Csup_Hel1, Csup_Hel1Aa, Csup_Hel1Ab, Csup_Hel1Ea, Cves_Hel1Aa, Daus_Hel1Aa, Hvit_Hel1Ga, Lmig_Hel1Aa, Mcon_Hel1Aa, Mcin_Hel1Ca, Mper_Hel1Fa, Ncla_Hel1Aa, Obru_Hel1Ia, Pgla_Hel1Ga, Pmac_Hel1Ha, Pxut_Hel1, Pxut_Hel1Aa, Pxut_Hel1Ab, Ptep_Hel2Ca, Pvar_Hel1Da …]
